# Supplementary material for: Machine learning-based prediction of drug response in ischemia reperfusion animal model
Source: Sci Rep. 2025 Dec 2;15:43012. doi: 10.1038/s41598-025-18620-8 (PMC12672590; doi:10.1038/s41598-025-18620-8)
Supplement: Supplementary file 1 — Supplementary Material 1. [file 41598_2025_18620_MOESM1_ESM.txt]

molecular Data:
	Accuracy   : 1) 0.8833, 2) 0.8983, 3) 0.8814. Average ± STD: 0.8877 ± 0.0076.
	Precision  : 1) 0.9730, 2) 0.8837, 3) 0.9722. Average ± STD: 0.9430 ± 0.0419.
	Recall     : 1) 0.8571, 2) 0.9744, 3) 0.8537. Average ± STD: 0.8951 ± 0.0561.
	Specificity: 1) 0.9444, 2) 0.7500, 3) 0.9444. Average ± STD: 0.8796 ± 0.0917.
	MCC        : 1) 0.7555, 2) 0.7713, 3) 0.7535. Average ± STD: 0.7601 ± 0.0079.
	Reduced Model with SFS:
			Accuracy   : 1) 0.8167, 2) 0.8475, 3) 0.8644. Average ± STD: 0.8428 ± 0.0198.
			Precision  : 1) 0.9189, 2) 0.8947, 3) 0.9714. Average ± STD: 0.9284 ± 0.0320.
			Recall     : 1) 0.8095, 2) 0.8718, 3) 0.8293. Average ± STD: 0.8369 ± 0.0260.
			Specificity: 1) 0.8333, 2) 0.8000, 3) 0.9444. Average ± STD: 0.8593 ± 0.0618.
			MCC        : 1) 0.6059, 2) 0.6642, 3) 0.7252. Average ± STD: 0.6651 ± 0.0487.
			Features in: 1 features
					SOX5
			Features out: 8 features
					DCN
					VAV3
					miR-1273a
					miR-1298
					miR-133a-3p
					LINC00654
					JRKL-AS1
					CTC-448F2.4

biochemical Data:
	Accuracy   : 1) 0.8333, 2) 0.8814, 3) 0.8983. Average ± STD: 0.8710 ± 0.0275.
	Precision  : 1) 0.9211, 2) 0.9000, 3) 1.0000. Average ± STD: 0.9404 ± 0.0430.
	Recall     : 1) 0.8333, 2) 0.9231, 3) 0.8537. Average ± STD: 0.8700 ± 0.0384.
	Specificity: 1) 0.8333, 2) 0.8000, 3) 1.0000. Average ± STD: 0.8778 ± 0.0875.
	MCC        : 1) 0.6340, 2) 0.7325, 3) 0.8002. Average ± STD: 0.7222 ± 0.0682.
	Reduced Model with SFS:
			Accuracy   : 1) 0.9333, 2) 0.9322, 3) 0.8814. Average ± STD: 0.9156 ± 0.0242.
			Precision  : 1) 0.9524, 2) 0.9487, 3) 1.0000. Average ± STD: 0.9670 ± 0.0234.
			Recall     : 1) 0.9524, 2) 0.9487, 3) 0.8293. Average ± STD: 0.9101 ± 0.0572.
			Specificity: 1) 0.8889, 2) 0.9000, 3) 1.0000. Average ± STD: 0.9296 ± 0.0500.
			MCC        : 1) 0.8413, 2) 0.8487, 3) 0.7727. Average ± STD: 0.8209 ± 0.0342.
			Features in: 2 features
					dP/dtmax
					cTnT
			Features out: 4 features
					LVEDP
					Heart rate
					CK-MB
					LDH

molecular-biochemical Data:
	Accuracy   : 1) 0.8833, 2) 0.9153, 3) 0.9153. Average ± STD: 0.9046 ± 0.0150.
	Precision  : 1) 0.9730, 2) 0.9250, 3) 0.9737. Average ± STD: 0.9572 ± 0.0228.
	Recall     : 1) 0.8571, 2) 0.9487, 3) 0.9024. Average ± STD: 0.9028 ± 0.0374.
	Specificity: 1) 0.9444, 2) 0.8500, 3) 0.9444. Average ± STD: 0.9130 ± 0.0445.
	MCC        : 1) 0.7555, 2) 0.8092, 3) 0.8144. Average ± STD: 0.7930 ± 0.0266.
	Reduced Model with SFS:
			Accuracy   : 1) 0.9333, 2) 0.9322, 3) 0.8814. Average ± STD: 0.9156 ± 0.0242.
			Precision  : 1) 0.9524, 2) 0.9487, 3) 1.0000. Average ± STD: 0.9670 ± 0.0234.
			Recall     : 1) 0.9524, 2) 0.9487, 3) 0.8293. Average ± STD: 0.9101 ± 0.0572.
			Specificity: 1) 0.8889, 2) 0.9000, 3) 1.0000. Average ± STD: 0.9296 ± 0.0500.
			MCC        : 1) 0.8413, 2) 0.8487, 3) 0.7727. Average ± STD: 0.8209 ± 0.0342.
			Features in: 2 features
					dP/dtmax
					cTnT
			Features out: 13 features
					DCN
					VAV3
					SOX5
					miR-1273a
					miR-1298
					miR-133a-3p
					LINC00654
					JRKL-AS1
					CTC-448F2.4
					LVEDP
					Heart rate
					CK-MB
					LDH
