# Supplementary material for: Machine learning-based prediction of drug response in ischemia reperfusion animal model
Source: Sci Rep. 2025 Dec 2;15:43012. doi: 10.1038/s41598-025-18620-8 (PMC12672590; doi:10.1038/s41598-025-18620-8)
Supplement: Supplementary file 2 — Supplementary Material 2. [file 41598_2025_18620_MOESM2_ESM.txt]

molecular Data:
	Accuracy   : 1) 0.8500, 2) 0.8814, 3) 0.8983. Average ± STD: 0.8766 ± 0.0200.
	Precision  : 1) 0.9459, 2) 0.9000, 3) 0.9070. Average ± STD: 0.9176 ± 0.0202.
	Recall     : 1) 0.8333, 2) 0.9231, 3) 0.9512. Average ± STD: 0.9025 ± 0.0503.
	Specificity: 1) 0.8889, 2) 0.8000, 3) 0.7778. Average ± STD: 0.8222 ± 0.0480.
	MCC        : 1) 0.6807, 2) 0.7325, 3) 0.7550. Average ± STD: 0.7228 ± 0.0311.
	Reduced Model with SFS:
			Accuracy   : 1) 0.6833, 2) 0.8814, 3) 0.7458. Average ± STD: 0.7702 ± 0.0827.
			Precision  : 1) 0.8966, 2) 0.9211, 3) 0.9643. Average ± STD: 0.9273 ± 0.0280.
			Recall     : 1) 0.6190, 2) 0.8974, 3) 0.6585. Average ± STD: 0.7250 ± 0.1230.
			Specificity: 1) 0.8333, 2) 0.8500, 3) 0.9444. Average ± STD: 0.8759 ± 0.0489.
			MCC        : 1) 0.4148, 2) 0.7390, 3) 0.5560. Average ± STD: 0.5699 ± 0.1327.
			Features in: 1 features
					SOX5
			Features out: 8 features
					DCN
					VAV3
					miR-1273a
					miR-1298
					miR-133a-3p
					LINC00654
					JRKL-AS1
					CTC-448F2.4

biochemical Data:
	Accuracy   : 1) 0.8167, 2) 0.8814, 3) 0.8644. Average ± STD: 0.8541 ± 0.0274.
	Precision  : 1) 0.8974, 2) 0.9000, 3) 1.0000. Average ± STD: 0.9325 ± 0.0478.
	Recall     : 1) 0.8333, 2) 0.9231, 3) 0.8049. Average ± STD: 0.8538 ± 0.0504.
	Specificity: 1) 0.7778, 2) 0.8000, 3) 1.0000. Average ± STD: 0.8593 ± 0.0999.
	MCC        : 1) 0.5871, 2) 0.7325, 3) 0.7465. Average ± STD: 0.6887 ± 0.0721.
	Reduced Model with SFS:
			Accuracy   : 1) 0.8833, 2) 0.9322, 3) 0.9153. Average ± STD: 0.9103 ± 0.0203.
			Precision  : 1) 0.9487, 2) 0.9487, 3) 0.9737. Average ± STD: 0.9570 ± 0.0118.
			Recall     : 1) 0.8810, 2) 0.9487, 3) 0.9024. Average ± STD: 0.9107 ± 0.0283.
			Specificity: 1) 0.8889, 2) 0.9000, 3) 0.9444. Average ± STD: 0.9111 ± 0.0240.
			MCC        : 1) 0.7396, 2) 0.8487, 3) 0.8144. Average ± STD: 0.8009 ± 0.0455.
			Features in: 2 features
					dP/dtmax
					cTnT
			Features out: 4 features
					LVEDP
					Heart rate
					CK-MB
					LDH

molecular-biochemical Data:
	Accuracy   : 1) 0.8333, 2) 0.9322, 3) 0.8305. Average ± STD: 0.8653 ± 0.0473.
	Precision  : 1) 0.9211, 2) 0.9268, 3) 0.8780. Average ± STD: 0.9086 ± 0.0218.
	Recall     : 1) 0.8333, 2) 0.9744, 3) 0.8780. Average ± STD: 0.8952 ± 0.0588.
	Specificity: 1) 0.8333, 2) 0.8500, 3) 0.7222. Average ± STD: 0.8019 ± 0.0567.
	MCC        : 1) 0.6340, 2) 0.8475, 3) 0.6003. Average ± STD: 0.6939 ± 0.1095.
	Reduced Model with SFS:
			Accuracy   : 1) 0.8833, 2) 0.9322, 3) 0.9153. Average ± STD: 0.9103 ± 0.0203.
			Precision  : 1) 0.9487, 2) 0.9487, 3) 0.9737. Average ± STD: 0.9570 ± 0.0118.
			Recall     : 1) 0.8810, 2) 0.9487, 3) 0.9024. Average ± STD: 0.9107 ± 0.0283.
			Specificity: 1) 0.8889, 2) 0.9000, 3) 0.9444. Average ± STD: 0.9111 ± 0.0240.
			MCC        : 1) 0.7396, 2) 0.8487, 3) 0.8144. Average ± STD: 0.8009 ± 0.0455.
			Features in: 2 features
					dP/dtmax
					cTnT
			Features out: 13 features
					DCN
					VAV3
					SOX5
					miR-1273a
					miR-1298
					miR-133a-3p
					LINC00654
					JRKL-AS1
					CTC-448F2.4
					LVEDP
					Heart rate
					CK-MB
					LDH
