# Supplementary material for: Machine learning-based prediction of drug response in ischemia reperfusion animal model
Source: Sci Rep. 2025 Dec 2;15:43012. doi: 10.1038/s41598-025-18620-8 (PMC12672590; doi:10.1038/s41598-025-18620-8)
Supplement: Supplementary file 3 — Supplementary Material 3. [file 41598_2025_18620_MOESM3_ESM.txt]

molecular Data:
	Accuracy   : 1) 0.8500, 2) 0.8814, 3) 0.9153. Average ± STD: 0.8822 ± 0.0266.
	Precision  : 1) 0.9459, 2) 0.9000, 3) 1.0000. Average ± STD: 0.9486 ± 0.0409.
	Recall     : 1) 0.8333, 2) 0.9231, 3) 0.8780. Average ± STD: 0.8782 ± 0.0366.
	Specificity: 1) 0.8889, 2) 0.8000, 3) 1.0000. Average ± STD: 0.8963 ± 0.0818.
	MCC        : 1) 0.6807, 2) 0.7325, 3) 0.8290. Average ± STD: 0.7474 ± 0.0614.
	Reduced Model with SFS:
			Accuracy   : 1) 0.7000, 2) 0.7119, 3) 0.7458. Average ± STD: 0.7192 ± 0.0194.
			Precision  : 1) 0.8750, 2) 0.8667, 3) 0.9333. Average ± STD: 0.8917 ± 0.0297.
			Recall     : 1) 0.6667, 2) 0.6667, 3) 0.6829. Average ± STD: 0.6721 ± 0.0077.
			Specificity: 1) 0.7778, 2) 0.8000, 3) 0.8889. Average ± STD: 0.8222 ± 0.0480.
			MCC        : 1) 0.4082, 2) 0.4419, 3) 0.5267. Average ± STD: 0.4589 ± 0.0498.
			Features in: 1 features
					SOX5
			Features out: 8 features
					DCN
					VAV3
					miR-1273a
					miR-1298
					miR-133a-3p
					LINC00654
					JRKL-AS1
					CTC-448F2.4

biochemical Data:
	Accuracy   : 1) 0.8667, 2) 0.8814, 3) 0.8983. Average ± STD: 0.8821 ± 0.0129.
	Precision  : 1) 0.9474, 2) 0.9000, 3) 1.0000. Average ± STD: 0.9491 ± 0.0408.
	Recall     : 1) 0.8571, 2) 0.9231, 3) 0.8537. Average ± STD: 0.8780 ± 0.0319.
	Specificity: 1) 0.8889, 2) 0.8000, 3) 1.0000. Average ± STD: 0.8963 ± 0.0818.
	MCC        : 1) 0.7094, 2) 0.7325, 3) 0.8002. Average ± STD: 0.7474 ± 0.0385.
	Reduced Model with SFS:
			Accuracy   : 1) 0.8667, 2) 0.8983, 3) 0.8644. Average ± STD: 0.8765 ± 0.0155.
			Precision  : 1) 0.9250, 2) 0.9231, 3) 1.0000. Average ± STD: 0.9494 ± 0.0358.
			Recall     : 1) 0.8810, 2) 0.9231, 3) 0.8049. Average ± STD: 0.8696 ± 0.0489.
			Specificity: 1) 0.8333, 2) 0.8500, 3) 1.0000. Average ± STD: 0.8944 ± 0.0749.
			MCC        : 1) 0.6944, 2) 0.7731, 3) 0.7465. Average ± STD: 0.7380 ± 0.0327.
			Features in: 2 features
					dP/dtmax
					cTnT
			Features out: 4 features
					LVEDP
					Heart rate
					CK-MB
					LDH

molecular-biochemical Data:
	Accuracy   : 1) 0.9500, 2) 0.8983, 3) 0.8983. Average ± STD: 0.9155 ± 0.0244.
	Precision  : 1) 0.9535, 2) 0.9231, 3) 1.0000. Average ± STD: 0.9589 ± 0.0316.
	Recall     : 1) 0.9762, 2) 0.9231, 3) 0.8537. Average ± STD: 0.9176 ± 0.0502.
	Specificity: 1) 0.8889, 2) 0.8500, 3) 1.0000. Average ± STD: 0.9130 ± 0.0636.
	MCC        : 1) 0.8797, 2) 0.7731, 3) 0.8002. Average ± STD: 0.8177 ± 0.0453.
	Reduced Model with SFS:
			Accuracy   : 1) 0.8667, 2) 0.8983, 3) 0.8644. Average ± STD: 0.8765 ± 0.0155.
			Precision  : 1) 0.9250, 2) 0.9231, 3) 1.0000. Average ± STD: 0.9494 ± 0.0358.
			Recall     : 1) 0.8810, 2) 0.9231, 3) 0.8049. Average ± STD: 0.8696 ± 0.0489.
			Specificity: 1) 0.8333, 2) 0.8500, 3) 1.0000. Average ± STD: 0.8944 ± 0.0749.
			MCC        : 1) 0.6944, 2) 0.7731, 3) 0.7465. Average ± STD: 0.7380 ± 0.0327.
			Features in: 2 features
					dP/dtmax
					cTnT
			Features out: 13 features
					DCN
					VAV3
					SOX5
					miR-1273a
					miR-1298
					miR-133a-3p
					LINC00654
					JRKL-AS1
					CTC-448F2.4
					LVEDP
					Heart rate
					CK-MB
					LDH
