# Supplementary material for: Machine learning-based prediction of drug response in ischemia reperfusion animal model
Source: Sci Rep. 2025 Dec 2;15:43012. doi: 10.1038/s41598-025-18620-8 (PMC12672590; doi:10.1038/s41598-025-18620-8)
Supplement: Supplementary file 4 — Supplementary Material 4. [file 41598_2025_18620_MOESM4_ESM.txt]

molecular Data:
	Accuracy   : 1) 0.8667, 2) 0.9492, 3) 0.8983. Average ± STD: 0.9047 ± 0.0340.
	Precision  : 1) 0.9722, 2) 1.0000, 3) 1.0000. Average ± STD: 0.9907 ± 0.0131.
	Recall     : 1) 0.8333, 2) 0.9231, 3) 0.8537. Average ± STD: 0.8700 ± 0.0384.
	Specificity: 1) 0.9444, 2) 1.0000, 3) 1.0000. Average ± STD: 0.9815 ± 0.0262.
	MCC        : 1) 0.7275, 2) 0.8959, 3) 0.8002. Average ± STD: 0.8079 ± 0.0690.
	Reduced Model with SFS:
			Accuracy   : 1) 0.7167, 2) 0.6441, 3) 0.7288. Average ± STD: 0.6965 ± 0.0374.
			Precision  : 1) 0.8571, 2) 0.7500, 3) 0.8788. Average ± STD: 0.8286 ± 0.0563.
			Recall     : 1) 0.7143, 2) 0.6923, 3) 0.7073. Average ± STD: 0.7046 ± 0.0092.
			Specificity: 1) 0.7222, 2) 0.5500, 3) 0.7778. Average ± STD: 0.6833 ± 0.0970.
			MCC        : 1) 0.4057, 2) 0.2352, 3) 0.4499. Average ± STD: 0.3636 ± 0.0926.
			Features in: 1 features
					SOX5
			Features out: 8 features
					DCN
					VAV3
					miR-1273a
					miR-1298
					miR-133a-3p
					LINC00654
					JRKL-AS1
					CTC-448F2.4

biochemical Data:
	Accuracy   : 1) 0.8333, 2) 0.8475, 3) 0.8814. Average ± STD: 0.8540 ± 0.0202.
	Precision  : 1) 0.9444, 2) 0.8571, 3) 1.0000. Average ± STD: 0.9339 ± 0.0588.
	Recall     : 1) 0.8095, 2) 0.9231, 3) 0.8293. Average ± STD: 0.8540 ± 0.0495.
	Specificity: 1) 0.8889, 2) 0.7000, 3) 1.0000. Average ± STD: 0.8630 ± 0.1238.
	MCC        : 1) 0.6533, 2) 0.6512, 3) 0.7727. Average ± STD: 0.6924 ± 0.0568.
	Reduced Model with SFS:
			Accuracy   : 1) 0.9000, 2) 0.8983, 3) 0.8814. Average ± STD: 0.8932 ± 0.0084.
			Precision  : 1) 0.9500, 2) 0.9024, 3) 1.0000. Average ± STD: 0.9508 ± 0.0398.
			Recall     : 1) 0.9048, 2) 0.9487, 3) 0.8293. Average ± STD: 0.8942 ± 0.0493.
			Specificity: 1) 0.8889, 2) 0.8000, 3) 1.0000. Average ± STD: 0.8963 ± 0.0818.
			MCC        : 1) 0.7715, 2) 0.7697, 3) 0.7727. Average ± STD: 0.7713 ± 0.0012.
			Features in: 2 features
					dP/dtmax
					cTnT
			Features out: 4 features
					LVEDP
					Heart rate
					CK-MB
					LDH

molecular-biochemical Data:
	Accuracy   : 1) 0.8667, 2) 0.8475, 3) 0.8983. Average ± STD: 0.8708 ± 0.0210.
	Precision  : 1) 0.9722, 2) 0.8571, 3) 1.0000. Average ± STD: 0.9431 ± 0.0618.
	Recall     : 1) 0.8333, 2) 0.9231, 3) 0.8537. Average ± STD: 0.8700 ± 0.0384.
	Specificity: 1) 0.9444, 2) 0.7000, 3) 1.0000. Average ± STD: 0.8815 ± 0.1303.
	MCC        : 1) 0.7275, 2) 0.6512, 3) 0.8002. Average ± STD: 0.7263 ± 0.0608.
	Reduced Model with SFS:
			Accuracy   : 1) 0.9000, 2) 0.8983, 3) 0.8814. Average ± STD: 0.8932 ± 0.0084.
			Precision  : 1) 0.9500, 2) 0.9024, 3) 1.0000. Average ± STD: 0.9508 ± 0.0398.
			Recall     : 1) 0.9048, 2) 0.9487, 3) 0.8293. Average ± STD: 0.8942 ± 0.0493.
			Specificity: 1) 0.8889, 2) 0.8000, 3) 1.0000. Average ± STD: 0.8963 ± 0.0818.
			MCC        : 1) 0.7715, 2) 0.7697, 3) 0.7727. Average ± STD: 0.7713 ± 0.0012.
			Features in: 2 features
					dP/dtmax
					cTnT
			Features out: 13 features
					DCN
					VAV3
					SOX5
					miR-1273a
					miR-1298
					miR-133a-3p
					LINC00654
					JRKL-AS1
					CTC-448F2.4
					LVEDP
					Heart rate
					CK-MB
					LDH
