# Supplementary material for: Machine learning-based prediction of drug response in ischemia reperfusion animal model
Source: Sci Rep. 2025 Dec 2;15:43012. doi: 10.1038/s41598-025-18620-8 (PMC12672590; doi:10.1038/s41598-025-18620-8)
Supplement: Supplementary file 5 — Supplementary Material 5. [file 41598_2025_18620_MOESM5_ESM.txt]

molecular Data:
	Accuracy   : 1) 0.8667, 2) 0.8983, 3) 0.8644. Average ± STD: 0.8765 ± 0.0155.
	Precision  : 1) 0.9722, 2) 0.9024, 3) 0.9459. Average ± STD: 0.9402 ± 0.0288.
	Recall     : 1) 0.8333, 2) 0.9487, 3) 0.8537. Average ± STD: 0.8786 ± 0.0503.
	Specificity: 1) 0.9444, 2) 0.8000, 3) 0.8889. Average ± STD: 0.8778 ± 0.0595.
	MCC        : 1) 0.7275, 2) 0.7697, 3) 0.7070. Average ± STD: 0.7348 ± 0.0261.
	Reduced Model with SFS:
			Accuracy   : 1) 0.8500, 2) 0.8814, 3) 0.8814. Average ± STD: 0.8709 ± 0.0148.
			Precision  : 1) 0.9459, 2) 0.9211, 3) 0.9722. Average ± STD: 0.9464 ± 0.0209.
			Recall     : 1) 0.8333, 2) 0.8974, 3) 0.8537. Average ± STD: 0.8615 ± 0.0267.
			Specificity: 1) 0.8889, 2) 0.8500, 3) 0.9444. Average ± STD: 0.8944 ± 0.0388.
			MCC        : 1) 0.6807, 2) 0.7390, 3) 0.7535. Average ± STD: 0.7244 ± 0.0314.
			Features in: 1 features
					SOX5
			Features out: 8 features
					DCN
					VAV3
					miR-1273a
					miR-1298
					miR-133a-3p
					LINC00654
					JRKL-AS1
					CTC-448F2.4

biochemical Data:
	Accuracy   : 1) 0.8833, 2) 0.8644, 3) 0.9153. Average ± STD: 0.8877 ± 0.0210.
	Precision  : 1) 0.9268, 2) 0.8780, 3) 0.9500. Average ± STD: 0.9183 ± 0.0300.
	Recall     : 1) 0.9048, 2) 0.9231, 3) 0.9268. Average ± STD: 0.9182 ± 0.0096.
	Specificity: 1) 0.8333, 2) 0.7500, 3) 0.8889. Average ± STD: 0.8241 ± 0.0571.
	MCC        : 1) 0.7271, 2) 0.6920, 3) 0.8038. Average ± STD: 0.7410 ± 0.0467.
	Reduced Model with SFS:
			Accuracy   : 1) 0.8833, 2) 0.8983, 3) 0.9153. Average ± STD: 0.8990 ± 0.0130.
			Precision  : 1) 0.9268, 2) 0.9231, 3) 0.9500. Average ± STD: 0.9333 ± 0.0119.
			Recall     : 1) 0.9048, 2) 0.9231, 3) 0.9268. Average ± STD: 0.9182 ± 0.0096.
			Specificity: 1) 0.8333, 2) 0.8500, 3) 0.8889. Average ± STD: 0.8574 ± 0.0233.
			MCC        : 1) 0.7271, 2) 0.7731, 3) 0.8038. Average ± STD: 0.7680 ± 0.0315.
			Features in: 2 features
					dP/dtmax
					cTnT
			Features out: 4 features
					LVEDP
					Heart rate
					CK-MB
					LDH

molecular-biochemical Data:
	Accuracy   : 1) 0.8833, 2) 0.8983, 3) 0.9153. Average ± STD: 0.8990 ± 0.0130.
	Precision  : 1) 0.9487, 2) 0.9024, 3) 1.0000. Average ± STD: 0.9504 ± 0.0398.
	Recall     : 1) 0.8810, 2) 0.9487, 3) 0.8780. Average ± STD: 0.9026 ± 0.0327.
	Specificity: 1) 0.8889, 2) 0.8000, 3) 1.0000. Average ± STD: 0.8963 ± 0.0818.
	MCC        : 1) 0.7396, 2) 0.7697, 3) 0.8290. Average ± STD: 0.7794 ± 0.0371.
	Reduced Model with SFS:
			Accuracy   : 1) 0.8833, 2) 0.8983, 3) 0.9153. Average ± STD: 0.8990 ± 0.0130.
			Precision  : 1) 0.9268, 2) 0.9231, 3) 0.9500. Average ± STD: 0.9333 ± 0.0119.
			Recall     : 1) 0.9048, 2) 0.9231, 3) 0.9268. Average ± STD: 0.9182 ± 0.0096.
			Specificity: 1) 0.8333, 2) 0.8500, 3) 0.8889. Average ± STD: 0.8574 ± 0.0233.
			MCC        : 1) 0.7271, 2) 0.7731, 3) 0.8038. Average ± STD: 0.7680 ± 0.0315.
			Features in: 2 features
					dP/dtmax
					cTnT
			Features out: 13 features
					DCN
					VAV3
					SOX5
					miR-1273a
					miR-1298
					miR-133a-3p
					LINC00654
					JRKL-AS1
					CTC-448F2.4
					LVEDP
					Heart rate
					CK-MB
					LDH
