# Supplementary material for: Machine learning-based prediction of drug response in ischemia reperfusion animal model
Source: Sci Rep. 2025 Dec 2;15:43012. doi: 10.1038/s41598-025-18620-8 (PMC12672590; doi:10.1038/s41598-025-18620-8)
Supplement: Supplementary file 6 — Supplementary Material 6. [file 41598_2025_18620_MOESM6_ESM.xlsx]

## Sheet: GSE61592 (Table S1A)
ID	adj.P.Val	P.Value	t	B	logFC	GI	Gene.symbol	Gene.title
ILMN_2690603	2.9e-15	6.4e-20	-102	35.157	-6.18523	323668331	Spp1	secreted phosphoprotein 1
ILMN_1223317	3.9e-15	1.73e-19	-94.7	34.3141	-5.75816	225543164	Lgals3	lectin, galactose binding, soluble 3
ILMN_3103896	3.9e-15	2.58e-19	-91.7	34.0013	-5.68333	113205064	Timp1	tissue inhibitor of metalloproteinase 1
ILMN_2649810	8.66e-15	8.04e-19	83.9	33.1442	4.1677	255653014	Rpl3l	ribosomal protein L3-like
ILMN_1241695	8.66e-15	9.56e-19	-82.7	32.8644	-4.2891	119637843	Ms4a6d	membrane-spanning 4-domains, subfamily A, member 6D
ILMN_2769918	1.42e-14	1.88e-18	-78.4	32.3814	-5.61463	113205064	Timp1	tissue inhibitor of metalloproteinase 1
ILMN_2463181	1.45e-14	2.27e-18	-77.3	32.224	-3.85986	313851063	Tnc	tenascin C
ILMN_2705628	1.45e-14	2.57e-18	-76.5	32.1505	-4.00425	253683459	Clec4d	C-type lectin domain family 4, member d
ILMN_2463180	1.65e-14	4e-18	-73.9	31.8835	-3.76348	313851063	Tnc	tenascin C
ILMN_2771176	1.65e-14	3.45e-18	-74.8	31.7908	-4.37306	226958664	Ccl7	chemokine (C-C motif) ligand 7
ILMN_2548010	1.65e-14	3.96e-18	74	31.7309	3.91256	229577414	Hopx	HOP homeobox
ILMN_1220086	2.5e-14	6.64e-18	71	31.2137	3.73019	326937472	Yipf7	Yip1 domain family, member 7
ILMN_2608804	2.55e-14	7.31e-18	70.5	31.1967	3.80157	118131179	Ckm	creatine kinase, muscle
ILMN_2975250	2.67e-14	8.27e-18	-69.8	31.1153	-4.12386	61675694	Sprr1a	small proline-rich protein 1A
ILMN_2625893	3.86e-14	1.28e-17	67.4	30.704	4.8819	117553603	Ces1d	carboxylesterase 1D
ILMN_2700715	4.2e-14	1.49e-17	-66.6	30.6663	-3.14521	83921593	Cstb	cystatin B
ILMN_2696682	5.18e-14	2.07e-17	64.9	30.3954	3.1583	124248559	Tcap	titin-cap
ILMN_2712986	5.18e-14	2.22e-17	-64.6	30.3063	-3.73738	927442694	Chil3	chitinase-like 3
ILMN_2992709	5.18e-14	2.4e-17	-64.2	30.1267	-3.41558	440918698	Trem2	triggering receptor expressed on myeloid cells 2
ILMN_2660263	5.18e-14	2.31e-17	-64.4	30.1053	-3.49114	260436936	Bcl2a1b	B cell leukemia/lymphoma 2 related protein A1b
ILMN_1241151	5.18e-14	2.36e-17	64.2	30.0997	3.9971	270309127	Lrtm1	leucine-rich repeats and transmembrane domains 1
ILMN_2933357	5.89e-14	2.86e-17	63.3	30.0346	4.2325	124248559	Tcap	titin-cap
ILMN_3112219	6.49e-14	3.34e-17	62.5	29.8158	3.31309	162287027	Mlf1	myeloid leukemia factor 1
ILMN_2915232	6.49e-14	3.44e-17	-62.4	29.7778	-3.48354	170932520	Cotl1	coactosin-like 1 (Dictyostelium)
ILMN_1225073	6.73e-14	3.86e-17	-61.8	29.7715	-2.91022	142353090	Cthrc1	collagen triple helix repeat containing 1
ILMN_2973824	6.73e-14	3.86e-17	61.8	29.6331	3.19521	133892566	Car14	carbonic anhydrase 14
ILMN_3004553	6.76e-14	4.03e-17	61.6	29.6323	3.13293	254553343	Pfkm	phosphofructokinase, muscle
ILMN_2677339	7.55e-14	4.71e-17	60.8	29.5138	3.56307	256773194	Cmya5	cardiomyopathy associated 5
ILMN_3143483	7.55e-14	4.84e-17	-60.7	29.4403	-3.21335	550544193	Lat2	linker for activation of T cells family, member 2
ILMN_2524865	8.36e-14	6.02e-17	-59.7	29.3628	-3.25874	251823803	Chil4	chitinase-like 4
ILMN_2615207	8.36e-14	6.03e-17	59.7	29.3112	2.92425	215490121	Eci1	enoyl-Coenzyme A delta isomerase 1
ILMN_2788836	8.36e-14	6.72e-17	59.2	29.2919	2.74444	255918223	Myh6	myosin, heavy polypeptide 6, cardiac muscle, alpha
ILMN_3033753	8.36e-14	6.01e-17	59.7	29.2372	3.3105	1045961258	Fndc5	fibronectin type III domain containing 5
ILMN_2597868	8.36e-14	6.76e-17	-59.1	29.2251	-2.64962	118130389	Lgmn	legumain
ILMN_2648669	8.36e-14	6.99e-17	-59	29.168	-5.63823	171846252	Gpnmb	glycoprotein (transmembrane) nmb
ILMN_2602352	8.36e-14	6.81e-17	-59.1	29.1671	-3.81041	119637843	Ms4a6d	membrane-spanning 4-domains, subfamily A, member 6D
ILMN_2748875	8.36e-14	7.02e-17	-59	29.1525	-3.52856	91932796	Fcer1g	Fc receptor, IgE, high affinity I, gamma polypeptide
ILMN_2763060	8.36e-14	6.96e-17	59	29.109	3.53227	1045961258	Fndc5	fibronectin type III domain containing 5
ILMN_2675811	8.47e-14	7.3e-17	-58.8	29.1082	-3.19453	190877472	Slc11a1	solute carrier family 11 (proton-coupled divalent metal ion transporters), member 1
ILMN_2844996	8.79e-14	7.95e-17	-58.4	29.0494	-3.00526	256000812	Actn1	actinin, alpha 1
ILMN_2863837	8.75e-14	7.73e-17	-58.5	29.0356	-3.15448	818213413	Alox5ap	arachidonate 5-lipoxygenase activating protein
ILMN_2689785	9.01e-14	8.36e-17	-58.2	28.9539	-3.83926	NA
ILMN_2997494	9.74e-14	9.25e-17	-57.7	28.8993	-4.30148	555943927	Lox	lysyl oxidase
ILMN_1259206	1.01e-13	1.06e-16	57.1	28.7785	4.64067	133778930	Hrc	histidine rich calcium binding protein
ILMN_1245043	1.01e-13	1.1e-16	56.9	28.7503	3.00143	NA
ILMN_1214878	1.01e-13	1.03e-16	57.2	28.7501	3.47324	1045961258	Fndc5	fibronectin type III domain containing 5
ILMN_2470039	1.01e-13	1.05e-16	57.1	28.7472	2.74626	148539927	Fitm2	fat storage-inducing transmembrane protein 2
ILMN_2593694	1.01e-13	1.06e-16	57.1	28.7219	3.2668	270309127	Lrtm1	leucine-rich repeats and transmembrane domains 1
ILMN_2771766	1.01e-13	1.09e-16	-57	28.7005	-3.63801	119226205	Ccl12	chemokine (C-C motif) ligand 12
ILMN_2721439	1.13e-13	1.24e-16	-56.4	28.6144	-2.99456	160707986	Csrp2	cysteine and glycine-rich protein 2
ILMN_2770386	1.21e-13	1.36e-16	55.9	28.5919	2.42378	575771950	Fhl2	four and a half LIM domains 2
ILMN_2660555	1.36e-13	1.56e-16	-55.4	28.3722	-3.67727	118131097	Bcl2a1d	B cell leukemia/lymphoma 2 related protein A1d
ILMN_3160750	1.42e-13	1.66e-16	-55.1	28.3401	-3.63404	51921340	AA467197	expressed sequence AA467197
ILMN_2660466	1.71e-13	2.19e-16	53.9	28.1344	2.63809	NA
ILMN_3161382	1.7e-13	2.06e-16	54.2	28.1056	3.0374	141803149	Art1	ADP-ribosyltransferase 1
ILMN_1221274	1.7e-13	2.07e-16	-54.1	28.0901	-3.04876	141802847	Rab32	RAB32, member RAS oncogene family
ILMN_2515601	1.71e-13	2.16e-16	54	28.0874	2.5879	238637302	Vldlr	very low density lipoprotein receptor
ILMN_1258629	1.71e-13	2.13e-16	-54	28.0843	-3.28156	226423932	Col3a1	collagen, type III, alpha 1
ILMN_2858399	1.76e-13	2.3e-16	53.7	28.0128	2.78992	148539927	Fitm2	fat storage-inducing transmembrane protein 2
ILMN_2595714	1.92e-13	2.56e-16	-53.2	27.899	-3.46852	449083337	Fn1	fibronectin 1
ILMN_1222333	1.92e-13	2.59e-16	53.2	27.8764	2.85481	118026924	Slc2a4	solute carrier family 2 (facilitated glucose transporter), member 4
ILMN_2910934	2.03e-13	2.78e-16	-52.9	27.8225	-3.19376	158937237	Cd52	CD52 antigen
ILMN_2622671	2.06e-13	2.87e-16	52.8	27.7901	3.18414	694879457	Acsl1	acyl-CoA synthetase long-chain family member 1
ILMN_2628174	2.24e-13	3.21e-16	52.3	27.7369	2.9475	227452247	Acss1	acyl-CoA synthetase short-chain family member 1
ILMN_1377919	2.18e-13	3.09e-16	-52.5	27.7322	-2.98515	142378376	Tubb2b	tubulin, beta 2B class IIB
ILMN_2991545	2.26e-13	3.29e-16	52.2	27.7015	2.47291	142343834	D10Jhu81e	DNA segment, Chr 10, Johns Hopkins University 81 expressed
ILMN_2704429	2.6e-13	3.88e-16	51.5	27.5094	2.77345	139949244	Doc2g	double C2, gamma
ILMN_2983516	2.6e-13	3.9e-16	-51.5	27.4921	-2.97675	190877472	Slc11a1	solute carrier family 11 (proton-coupled divalent metal ion transporters), member 1
ILMN_2421890	2.65e-13	4.03e-16	51.4	27.4591	2.70141	157042797	Acacb	acetyl-Coenzyme A carboxylase beta
ILMN_2988143	2.75e-13	4.4e-16	-51	27.4145	-3.28518	142372376	Plac8	placenta-specific 8
ILMN_2488846	2.75e-13	4.32e-16	51.1	27.4039	2.74788	194440680	Tmod4	tropomodulin 4
ILMN_2773113	2.75e-13	4.3e-16	-51.1	27.4022	-2.91246	406647868	Capg	capping protein (actin filament), gelsolin-like
ILMN_1215791	2.75e-13	4.44e-16	-51	27.3929	-3.05376	818213413	Alox5ap	arachidonate 5-lipoxygenase activating protein
ILMN_2654754	2.87e-13	4.69e-16	-50.7	27.3398	-2.97218	595763263	Pdpn	podoplanin
ILMN_1240857	3.03e-13	5.03e-16	50.5	27.3286	2.30889	83816960	Cox7a1	cytochrome c oxidase subunit VIIa 1
ILMN_2810473	3.05e-13	5.33e-16	50.2	27.2673	2.27146	425854813	Acadm	acyl-Coenzyme A dehydrogenase, medium chain
ILMN_2727520	3.05e-13	5.46e-16	50.1	27.2454	2.19395	158517814	Cox8b	cytochrome c oxidase subunit VIIIb
ILMN_2698728	3.03e-13	5.09e-16	-50.4	27.2394	-2.59338	449310790	Srpx2	sushi-repeat-containing protein, X-linked 2
ILMN_1246108	3.05e-13	5.39e-16	-50.2	27.2112	-3.61115	589269208	Hist1h2ah	histone cluster 1, H2ah
ILMN_1244527	3.05e-13	5.34e-16	50.2	27.205	2.95185	124486651	Coq10a	coenzyme Q10A
ILMN_2628892	3.1e-13	5.62e-16	50	27.2047	2.9321	254553343	Pfkm	phosphofructokinase, muscle
ILMN_2907214	3.05e-13	5.29e-16	50.3	27.1998	2.64757	229608954	Tcea3	transcription elongation factor A (SII), 3
ILMN_2748402	3.23e-13	5.92e-16	-49.8	27.1354	-2.79401	164565410	Col5a1	collagen, type V, alpha 1
ILMN_2834379	3.26e-13	6.07e-16	-49.7	27.106	-3.00578	158508598	Tgfbi	transforming growth factor, beta induced
ILMN_2657175	3.36e-13	6.45e-16	-49.5	27.0765	-2.62442	118131198	Anxa2	annexin A2
ILMN_2663130	3.26e-13	6.13e-16	-49.7	27.0641	-2.55613	284055222	P2ry6	pyrimidinergic receptor P2Y, G-protein coupled, 6
ILMN_2706640	3.31e-13	6.29e-16	49.6	27.0394	3.03836	256773194	Cmya5	cardiomyopathy associated 5
ILMN_2796472	3.42e-13	6.77e-16	49.3	27.0089	2.3247	238637302	Vldlr	very low density lipoprotein receptor
ILMN_2595612	3.47e-13	6.97e-16	49.2	26.9975	2.54534	225579032	Idh2	isocitrate dehydrogenase 2 (NADP+), mitochondrial
ILMN_1218264	3.42e-13	6.79e-16	49.3	26.9883	2.54518	238637302	Vldlr	very low density lipoprotein receptor
ILMN_1230587	3.42e-13	6.79e-16	-49.3	26.9804	-2.79915	146149294	Lpxn	leupaxin
ILMN_1229517	3.54e-13	7.19e-16	-49.1	26.9685	-2.98392	114326465	Ftl1	ferritin light polypeptide 1
ILMN_3158565	3.58e-13	7.36e-16	49	26.8912	3.14096	116292165	Plin5	perilipin 5
ILMN_2725927	3.69e-13	7.67e-16	-48.8	26.8818	-2.5169	86476055	Serpina3g	serine (or cysteine) peptidase inhibitor, clade A, member 3G
ILMN_1253806	3.76e-13	7.91e-16	-48.7	26.8229	-3.15143	958157208	Col1a2	collagen, type I, alpha 2
ILMN_1213912	3.76e-13	7.96e-16	48.7	26.8151	2.77443	26343108	Fhl2	four and a half LIM domains 2
ILMN_2687872	3.95e-13	8.5e-16	-48.4	26.7508	-3.00617	927028864	Col1a1	collagen, type I, alpha 1
ILMN_2775123	4.04e-13	8.83e-16	48.3	26.7488	2.31083	162138914	Cpt2	carnitine palmitoyltransferase 2
ILMN_2452855	3.95e-13	8.56e-16	48.4	26.7442	2.79027	NA	Fbxo31	F-box protein 31
ILMN_2776603	4.06e-13	8.96e-16	-48.2	26.7182	-3.28815	85540457	Ccl9	chemokine (C-C motif) ligand 9
ILMN_2835117	4.34e-13	9.69e-16	-47.9	26.6387	-4.13768	226958664	Ccl7	chemokine (C-C motif) ligand 7
ILMN_1218799	4.36e-13	9.81e-16	-47.9	26.6231	-2.61605	226437628	Emb	embigin
ILMN_2513451	4.44e-13	1.01e-15	47.8	26.6019	2.33387	NA	Klhl24	kelch-like 24
ILMN_1252076	4.54e-13	1.05e-15	-47.6	26.5886	-3.11884	148747322	Lyz2	lysozyme 2
ILMN_1233531	4.52e-13	1.04e-15	47.7	26.5525	2.51057	165932363	Cmss1	cms small ribosomal subunit 1
ILMN_1251541	4.54e-13	1.09e-15	-47.5	26.5485	-2.94694	NA
ILMN_2944824	4.54e-13	1.1e-15	-47.4	26.5442	-2.24557	254910958	Hp	haptoglobin
ILMN_2806700	4.54e-13	1.12e-15	-47.4	26.5173	-2.334	160948587	Cyba	cytochrome b-245, alpha polypeptide
ILMN_2984744	4.54e-13	1.12e-15	-47.4	26.5125	-2.49939	226437636	Emp3	epithelial membrane protein 3
ILMN_2957987	4.54e-13	1.12e-15	47.4	26.5079	3.29911	161377417	Perm1	PPARGC1 and ESRR induced regulator, muscle 1
ILMN_1246800	4.54e-13	1.11e-15	-47.4	26.4962	-3.25693	130503300	Serpina3n	serine (or cysteine) peptidase inhibitor, clade A, member 3N
ILMN_2867147	4.54e-13	1.12e-15	-47.4	26.4888	-3.0221	40254570	Tyrobp	TYRO protein tyrosine kinase binding protein
ILMN_1220508	5.12e-13	1.28e-15	46.9	26.3767	2.31703	NA
ILMN_2757569	5.19e-13	1.31e-15	46.8	26.3716	2.77314	443497946	Eno3	enolase 3, beta muscle
ILMN_2885532	5.19e-13	1.32e-15	46.8	26.3422	2.51917	162138914	Cpt2	carnitine palmitoyltransferase 2
ILMN_3107467	6.19e-13	1.59e-15	46.1	26.1523	3.18666	1045961258	Fndc5	fibronectin type III domain containing 5
ILMN_2906855	6.27e-13	1.62e-15	46	26.139	2.49699	114145524	Ky	kyphoscoliosis peptidase
ILMN_2683986	6.38e-13	1.66e-15	45.9	26.1022	2.70356	170650600	Macrod1	MACRO domain containing 1
ILMN_2786973	6.48e-13	1.7e-15	45.8	26.0947	2.54584	146198706	Adprhl1	ADP-ribosylhydrolase like 1
ILMN_2775122	6.53e-13	1.73e-15	45.8	26.0918	2.22002	162138914	Cpt2	carnitine palmitoyltransferase 2
ILMN_2698052	6.56e-13	1.75e-15	45.7	26.0807	2.53721	142377379	Ckmt2	creatine kinase, mitochondrial 2
ILMN_2685393	6.58e-13	1.77e-15	-45.7	26.0491	-2.32436	162287125	Ccr5	chemokine (C-C motif) receptor 5
ILMN_2774456	6.81e-13	1.85e-15	45.5	26.0153	2.51269	118129840	Coq9	coenzyme Q9
ILMN_2748837	7.02e-13	1.92e-15	45.4	25.9878	2.24328	74024910	Aco2	aconitase 2, mitochondrial
ILMN_2742912	7.02e-13	1.94e-15	-45.4	25.9785	-2.51434	295317396	Gpr176	G protein-coupled receptor 176
ILMN_1259528	7.02e-13	1.95e-15	-45.3	25.9725	-2.00642	NA
ILMN_1232245	7.02e-13	2e-15	45.2	25.9362	2.29179	NA	2310040G07Rik	RIKEN cDNA 2310040G07 gene
ILMN_1247377	7.02e-13	2e-15	-45.2	25.9326	-3.744	133506752	Mpeg1	macrophage expressed gene 1
ILMN_2776008	7.04e-13	2.02e-15	45.2	25.9308	2.43569	118130626	Gstk1	glutathione S-transferase kappa 1
ILMN_1251669	7.02e-13	2e-15	-45.2	25.9191	-2.51625	76253936	Evi2a	ecotropic viral integration site 2a
ILMN_2792809	7.26e-13	2.1e-15	-45.1	25.9004	-2.06637	224809381	Arpc5	actin related protein 2/3 complex, subunit 5
ILMN_2757993	7.4e-13	2.16e-15	45	25.8456	2.28913	257796244	Dlat	dihydrolipoamide S-acetyltransferase (E2 component of pyruvate dehydrogenase complex)
ILMN_1258853	7.43e-13	2.18e-15	44.9	25.8363	2.28789	262050646	Igsf1	immunoglobulin superfamily, member 1
ILMN_2722996	8.01e-13	2.38e-15	-44.6	25.7721	-2.43234	597084939	Sirpa	signal-regulatory protein alpha
ILMN_1230327	8.01e-13	2.4e-15	-44.6	25.7636	-2.70439	NA
ILMN_1237075	8.04e-13	2.43e-15	44.6	25.7535	1.91767	227500280	Etfa	electron transferring flavoprotein, alpha polypeptide
ILMN_1219898	8.01e-13	2.41e-15	44.6	25.741	2.45589	153267501	Dnajc28	DnaJ heat shock protein family (Hsp40) member C28
ILMN_2883392	8.47e-13	2.6e-15	-44.3	25.6862	-2.7498	113930755	S100a11	S100 calcium binding protein A11
ILMN_1223416	8.42e-13	2.57e-15	-44.4	25.678	-2.5897	NA
ILMN_2792924	8.58e-13	2.65e-15	44.2	25.6598	2.59572	118130626	Gstk1	glutathione S-transferase kappa 1
ILMN_2536676	8.76e-13	2.75e-15	-44.1	25.6262	-2.84268	NA
ILMN_2658425	8.76e-13	2.75e-15	44.1	25.6129	2.81097	162135928	Mlf1	myeloid leukemia factor 1
ILMN_2731035	8.83e-13	2.79e-15	44.1	25.6074	3.15214	157739933	Dhrs7c	dehydrogenase/reductase (SDR family) member 7C
ILMN_1242790	9.13e-13	2.9e-15	43.9	25.5673	2.69663	116063549	Fsd2	fibronectin type III and SPRY domain containing 2
ILMN_2668977	9.32e-13	3.01e-15	43.8	25.5385	1.94005	140969945	Ndufv3	NADH dehydrogenase (ubiquinone) flavoprotein 3
ILMN_1218380	9.35e-13	3.04e-15	-43.8	25.5301	-2.52893	594140569	Hist2h2ac	histone cluster 2, H2ac
ILMN_2617305	9.32e-13	3.01e-15	43.8	25.5286	2.29202	142381955	Nudt8	nudix (nucleoside diphosphate linked moiety X)-type motif 8
ILMN_1246069	9.35e-13	3.07e-15	43.7	25.5183	2.10422	12858567	Ndufab1	NADH dehydrogenase (ubiquinone) 1, alpha/beta subcomplex, 1
ILMN_2604521	9.35e-13	3.1e-15	-43.7	25.498	-2.46309	NA
ILMN_2507725	9.35e-13	3.09e-15	43.7	25.4976	2.37464	194353982	Lpin1	lipin 1
ILMN_2493826	9.49e-13	3.2e-15	-43.6	25.4635	-2.34178	145864476	Ugt1a10	UDP glycosyltransferase 1 family, polypeptide A10
ILMN_2660505	9.49e-13	3.21e-15	43.6	25.4615	2.40717	262050646	Igsf1	immunoglobulin superfamily, member 1
ILMN_2866901	9.49e-13	3.21e-15	-43.6	25.4607	-2.24434	256355189	Efemp2	epidermal growth factor-containing fibulin-like extracellular matrix protein 2
ILMN_1235493	9.49e-13	3.23e-15	-43.6	25.4547	-2.25913	564473392	Fxyd5	FXYD domain-containing ion transport regulator 5
ILMN_2615035	9.61e-13	3.29e-15	43.5	25.4523	2.32876	13385009	Mgst3	microsomal glutathione S-transferase 3
ILMN_2854828	9.62e-13	3.32e-15	43.5	25.4412	2.76249	213512723	Pln	phospholamban
ILMN_2788121	9.69e-13	3.38e-15	-43.4	25.425	-2.03886	213688405	Dynll1	dynein light chain LC8-type 1
ILMN_2769490	9.62e-13	3.33e-15	-43.5	25.4212	-2.22052	902763209	Rab7b	RAB7B, member RAS oncogene family
ILMN_1223029	9.88e-13	3.48e-15	-43.3	25.3891	-2.36176	262050647	Rab8b	RAB8B, member RAS oncogene family
ILMN_2492264	9.88e-13	3.51e-15	-43.3	25.3805	-2.73702	118130716	Wisp1	WNT1 inducible signaling pathway protein 1
ILMN_3161863	9.88e-13	3.51e-15	43.3	25.3748	3.12451	146198870	Lrrc14b	leucine rich repeat containing 14B
ILMN_2588815	9.98e-13	3.59e-15	43.2	25.3638	2.50979	226423878	Pgam2	phosphoglycerate mutase 2
ILMN_1242013	9.98e-13	3.58e-15	-43.2	25.3591	-2.66356	146149338	Uck2	uridine-cytidine kinase 2
ILMN_2730329	1.01e-12	3.68e-15	-43.1	25.3336	-3.38414	589269208	Hist1h2ah	histone cluster 1, H2ah
ILMN_1227666	1.01e-12	3.71e-15	43.1	25.3301	2.68263	162287164	Cpt1b	carnitine palmitoyltransferase 1b, muscle
ILMN_2938154	1.01e-12	3.72e-15	43.1	25.3167	2.58398	429836852	Sgca	sarcoglycan, alpha (dystrophin-associated glycoprotein)
ILMN_2886610	1.03e-12	3.82e-15	43	25.2925	2.93172	148277079	Txlnb	taxilin beta
ILMN_2888181	1.03e-12	3.87e-15	42.9	25.2881	2.12158	142359909	Echs1	enoyl Coenzyme A hydratase, short chain, 1, mitochondrial
ILMN_2913989	1.03e-12	3.88e-15	42.9	25.287	2.17299	158508677	Myzap	myocardial zonula adherens protein
ILMN_3117876	1.03e-12	3.88e-15	-42.9	25.2869	-3.56929	927442694	Chil3	chitinase-like 3
ILMN_2729103	1.04e-12	3.93e-15	-42.9	25.2726	-2.51438	472339092	Adamts2	a disintegrin-like and metallopeptidase (reprolysin type) with thrombospondin type 1 motif, 2
ILMN_1219574	1.05e-12	4.04e-15	-42.8	25.2469	-3.4869	588480521	Hist1h2af	histone cluster 1, H2af
ILMN_2772632	1.05e-12	4.04e-15	-42.8	25.2446	-2.12699	118130197	Saa3	serum amyloid A 3
ILMN_2450384	1.05e-12	4.06e-15	42.8	25.2429	2.11915	297632414	Vegfb	vascular endothelial growth factor B
ILMN_3154691	1.05e-12	4.07e-15	-42.8	25.2386	-2.44852	50872162	Sirpb1a	signal-regulatory protein beta 1A
ILMN_2710312	1.08e-12	4.22e-15	-42.7	25.2029	-2.09353	NA
ILMN_2743780	1.09e-12	4.25e-15	42.6	25.1875	2.39995	485837037	Msl2	male-specific lethal 2 homolog (Drosophila)
ILMN_2769065	1.11e-12	4.37e-15	42.5	25.1642	1.84627	34328285	Sdhb	succinate dehydrogenase complex, subunit B, iron sulfur (Ip)
ILMN_1377920	1.11e-12	4.36e-15	-42.5	25.1519	-1.74771	126032328	Eef1a1	eukaryotic translation elongation factor 1 alpha 1
ILMN_1228213	1.12e-12	4.46e-15	-42.5	25.138	-2.52624	125628656	Ifi30	interferon gamma inducible protein 30
ILMN_2735350	1.13e-12	4.5e-15	-42.4	25.1346	-2.56798	170784847	Gdf15	growth differentiation factor 15
ILMN_2595973	1.13e-12	4.61e-15	-42.4	25.115	-2.5401	224967125	Grn	granulin
ILMN_2714796	1.13e-12	4.59e-15	-42.4	25.1129	-2.75114	672890585	Coro1a	coronin, actin binding protein 1A
ILMN_2617219	1.13e-12	4.58e-15	42.4	25.1113	2.2909	146219838	Mov10l1	Moloney leukemia virus 10-like 1
ILMN_2682019	1.13e-12	4.63e-15	42.3	25.1087	1.88318	133893199	Ndufa8	NADH dehydrogenase (ubiquinone) 1 alpha subcomplex, 8
ILMN_1216042	1.13e-12	4.65e-15	-42.3	25.1062	-2.43453	802084019	Apoe	apolipoprotein E
ILMN_2900910	1.15e-12	4.8e-15	-42.2	25.071	-1.83148	954169998	Myl6	myosin, light polypeptide 6, alkali, smooth muscle and non-muscle
ILMN_1236811	1.15e-12	4.78e-15	42.2	25.0676	2.24382	26342443
ILMN_2745212	1.15e-12	4.82e-15	-42.2	25.0659	-2.39101	589269212	Hist1h2ai	histone cluster 1, H2ai
ILMN_2552652	1.15e-12	4.83e-15	42.2	25.0641	2.98716	NA
ILMN_2679386	1.15e-12	4.86e-15	42.2	25.0522	2.15372	329755237	Gsn	gelsolin
ILMN_1245710	1.16e-12	4.91e-15	-42.1	25.0496	-2.93402	141803162	Ccl2	chemokine (C-C motif) ligand 2
ILMN_1226839	1.17e-12	5.03e-15	-42.1	25.0259	-3.35155	587651927	Hist1h2ad	histone cluster 1, H2ad
ILMN_2699167	1.17e-12	5.05e-15	42	25.0226	2.19711	NA
ILMN_2704165	1.17e-12	5.07e-15	42	25.0195	2.16947	924182586	Ndufs2	NADH dehydrogenase (ubiquinone) Fe-S protein 2
ILMN_1229981	1.17e-12	5.05e-15	42	25.0181	2.95474	31541840	Efcab2	EF-hand calcium binding domain 2
ILMN_1241367	1.17e-12	5.06e-15	-42	25.015	-2.00808	320089572	Gpx1	glutathione peroxidase 1
ILMN_2888191	1.18e-12	5.16e-15	-42	24.9994	-2.4432	162287125	Ccr5	chemokine (C-C motif) receptor 5
ILMN_1252136	1.19e-12	5.23e-15	-41.9	24.9833	-2.29348	588480521	Hist1h2af	histone cluster 1, H2af
ILMN_1253813	1.2e-12	5.29e-15	-41.9	24.9693	-2.34662	146149341	Nckap1l	NCK associated protein 1 like
ILMN_1223147	1.21e-12	5.4e-15	41.8	24.9562	2.25079	893567044	Art3	ADP-ribosyltransferase 3
ILMN_1244913	1.21e-12	5.4e-15	41.8	24.9555	2.10465	124430577	Ryr2	ryanodine receptor 2, cardiac
ILMN_1256633	1.21e-12	5.42e-15	-41.8	24.9482	-2.21574	NA
ILMN_3111744	1.24e-12	5.59e-15	41.7	24.916	2.26292	194353983	Lpin1	lipin 1
ILMN_1252817	1.25e-12	5.65e-15	-41.7	24.9108	-1.99841	19527025	Lrrc59	leucine rich repeat containing 59
ILMN_2727992	1.26e-12	5.75e-15	41.6	24.8935	1.86577	141803237	Mrpl42	mitochondrial ribosomal protein L42
ILMN_2849016	1.27e-12	5.82e-15	41.6	24.8823	2.09049	166197684	Slc47a1	solute carrier family 47, member 1
ILMN_3161805	1.28e-12	5.87e-15	-41.5	24.8702	-2.89598	119226205	Ccl12	chemokine (C-C motif) ligand 12
ILMN_2588995	1.28e-12	5.96e-15	-41.5	24.8567	-2.17495	262050647	Rab8b	RAB8B, member RAS oncogene family
ILMN_1251771	1.28e-12	5.94e-15	41.5	24.8542	1.88433	142363130	Cyc1	cytochrome c-1
ILMN_1238479	1.29e-12	6.03e-15	41.5	24.8465	2.3504	13385009	Mgst3	microsomal glutathione S-transferase 3
ILMN_2727920	1.29e-12	6.06e-15	-41.4	24.8398	-2.07088	163838661	Tspo	translocator protein
ILMN_1230454	1.29e-12	6.04e-15	41.5	24.8331	2.025	577019526	Hadhb	hydroxyacyl-Coenzyme A dehydrogenase/3-ketoacyl-Coenzyme A thiolase/enoyl-Coenzyme A hydratase (trifunctional protein), beta subunit
ILMN_1223257	1.3e-12	6.17e-15	-41.4	24.8239	-3.48473	126366031	Ccl4	chemokine (C-C motif) ligand 4
ILMN_2747456	1.32e-12	6.31e-15	41.3	24.801	2.0485	87239989	Ivns1abp	influenza virus NS1A binding protein
ILMN_1213803	1.32e-12	6.25e-15	-41.3	24.7879	-1.95544	NA
ILMN_2681241	1.35e-12	6.45e-15	-41.2	24.7775	-2.33648	59859886	Birc5	baculoviral IAP repeat-containing 5
ILMN_2952275	1.37e-12	6.61e-15	-41.2	24.7435	-3.94442	158966684	Arg1	arginase, liver
ILMN_2712075	1.38e-12	6.69e-15	-41.1	24.7379	-2.3089	34328048	Lcn2	lipocalin 2
ILMN_2444799	1.38e-12	6.69e-15	41.1	24.7366	2.1017	NA	Ggnbp1	gametogenetin binding protein 1
ILMN_2655677	1.38e-12	6.76e-15	41.1	24.7323	2.01032	254540026	Mdh1	malate dehydrogenase 1, NAD (soluble)
ILMN_1232116	1.38e-12	6.82e-15	-41.1	24.7214	-1.96073	NA
ILMN_2712066	1.38e-12	6.84e-15	-41	24.7203	-1.98248	NA
ILMN_1238309	1.38e-12	6.85e-15	41	24.7157	2.62071	225543390	Rbfox1	RNA binding protein, fox-1 homolog (C. elegans) 1
ILMN_1215238	1.38e-12	6.86e-15	41	24.7134	2.4628	116063549	Fsd2	fibronectin type III and SPRY domain containing 2
ILMN_1248510	1.4e-12	6.97e-15	-41	24.7007	-2.4181	112363102	Soat1	sterol O-acyltransferase 1
ILMN_2746123	1.4e-12	7.03e-15	41	24.6897	2.45119	254281338	Lrrc39	leucine rich repeat containing 39
ILMN_3091288	1.4e-12	7.07e-15	-40.9	24.6868	-2.35819	70608203	Tpd52	tumor protein D52
ILMN_2665490	1.42e-12	7.2e-15	-40.9	24.6663	-2.66101	226693372	Litaf	LPS-induced TN factor
ILMN_1247158	1.46e-12	7.43e-15	40.8	24.6385	2.46603	146198706	Adprhl1	ADP-ribosylhydrolase like 1
ILMN_2688763	1.45e-12	7.34e-15	40.8	24.633	1.68479	146141113	Ndufs7	NADH dehydrogenase (ubiquinone) Fe-S protein 7
ILMN_2625351	1.46e-12	7.51e-15	-40.7	24.6281	-2.83882	18017601	Sh3bgrl3	SH3 domain binding glutamic acid-rich protein-like 3
ILMN_2630946	1.52e-12	7.85e-15	-40.6	24.5831	-2.24998	118601012	Aprt	adenine phosphoribosyl transferase
ILMN_2775586	1.52e-12	7.85e-15	40.6	24.5816	2.36083	425876777	Acadvl	acyl-Coenzyme A dehydrogenase, very long chain
ILMN_2919777	1.52e-12	7.88e-15	40.6	24.5788	2.43082	882939065	Asb10	ankyrin repeat and SOCS box-containing 10
ILMN_2645672	1.52e-12	7.93e-15	-40.6	24.5554	-1.88838	NA
ILMN_2864309	1.54e-12	8.09e-15	-40.5	24.5527	-3.45165	126432557	Wfdc17	WAP four-disulfide core domain 17
ILMN_2649966	1.52e-12	7.96e-15	40.6	24.5443	1.64581	227500280	Etfa	electron transferring flavoprotein, alpha polypeptide
ILMN_1224635	1.56e-12	8.27e-15	-40.4	24.5292	-2.59339	85861215	Fkbp11	FK506 binding protein 11
ILMN_2742849	1.56e-12	8.29e-15	-40.4	24.5255	-2.54921	700274131	Mcm5	minichromosome maintenance complex component 5
ILMN_2639805	1.56e-12	8.32e-15	40.4	24.5246	2.68434	356582486	Ogdh	oxoglutarate (alpha-ketoglutarate) dehydrogenase (lipoamide)
ILMN_2776283	1.56e-12	8.37e-15	40.4	24.5165	2.73128	229608954	Tcea3	transcription elongation factor A (SII), 3
ILMN_1214602	1.58e-12	8.52e-15	-40.3	24.5001	-2.41377	214010193	Sfrp2	secreted frizzled-related protein 2
ILMN_2688607	1.59e-12	8.6e-15	40.3	24.4905	1.95003	118130366	Pptc7	PTC7 protein phosphatase homolog
ILMN_2527125	1.56e-12	8.39e-15	-40.4	24.4895	-1.69619	NA
ILMN_2422982	1.64e-12	8.96e-15	-40.2	24.4512	-2.34771	NA	Synpo	synaptopodin
ILMN_2887630	1.6e-12	8.68e-15	40.3	24.443	1.64861	6753809	Fabp3	fatty acid binding protein 3, muscle and heart
ILMN_1238433	1.66e-12	9.13e-15	-40.1	24.4309	-2.19813	118130209	Rbp1	retinol binding protein 1, cellular
ILMN_2619107	1.64e-12	8.98e-15	-40.2	24.4284	-2.11645	85838506	Lgals1	lectin, galactose binding, soluble 1
ILMN_2669804	1.66e-12	9.15e-15	40.1	24.4277	2.42497	254588013	Etfdh	electron transferring flavoprotein, dehydrogenase
ILMN_1248028	1.66e-12	9.21e-15	-40.1	24.4219	-2.33464	226437636	Emp3	epithelial membrane protein 3
ILMN_1219748	1.67e-12	9.28e-15	40.1	24.4142	2.64236	112421057	Pxmp2	peroxisomal membrane protein 2
ILMN_2703585	1.7e-12	9.5e-15	40	24.392	2.65208	160298167	Gbas	glioblastoma amplified sequence
ILMN_1249727	1.71e-12	9.58e-15	-40	24.3846	-1.98661	240120060	Car13	carbonic anhydrase 13
ILMN_1221067	1.71e-12	9.64e-15	-39.9	24.3709	-2.14916	38327645	Nme1	NME/NM23 nucleoside diphosphate kinase 1
ILMN_2993804	1.72e-12	9.73e-15	39.9	24.3681	2.78992	160333313	Ift81	intraflagellar transport 81
ILMN_1231573	1.73e-12	9.82e-15	-39.9	24.3597	-2.38677	114158674	Serpinb1a	serine (or cysteine) peptidase inhibitor, clade B, member 1a
ILMN_2720836	1.74e-12	9.94e-15	-39.8	24.3455	-2.25626	601984033	Rbm47	RNA binding motif protein 47
ILMN_2657694	1.73e-12	9.83e-15	39.9	24.3424	1.81618	254692858	Ndufa9	NADH dehydrogenase (ubiquinone) 1 alpha subcomplex, 9
ILMN_2860480	1.74e-12	1e-14	-39.8	24.3412	-2.15747	160837787	Arpc1b	actin related protein 2/3 complex, subunit 1B
ILMN_2981801	1.74e-12	1e-14	-39.8	24.3373	-2.12467	589269213	Hist1h2ag	histone cluster 1, H2ag
ILMN_1238886	1.76e-12	1.02e-14	-39.8	24.3222	-3.16675	255708468	Ccl8	chemokine (C-C motif) ligand 8
ILMN_2724545	1.76e-12	1.02e-14	39.8	24.3181	2.35047	118130171	Sbk1	SH3-binding kinase 1
ILMN_1217849	1.76e-12	1.02e-14	-39.8	24.3061	-2.64958	145301582	Laptm5	lysosomal-associated protein transmembrane 5
ILMN_2628613	1.77e-12	1.04e-14	39.7	24.3033	2.23731	146198833	Mylk3	myosin light chain kinase 3
ILMN_2632712	1.78e-12	1.05e-14	-39.7	24.2901	-2.30362	59859886	Birc5	baculoviral IAP repeat-containing 5
ILMN_2765759	1.78e-12	1.05e-14	39.7	24.287	2.12017	23956121	Asb2	ankyrin repeat and SOCS box-containing 2
ILMN_2681913	1.81e-12	1.08e-14	-39.6	24.2657	-2.60354	240848578	Crct1	cysteine-rich C-terminal 1
ILMN_2467800	1.81e-12	1.08e-14	-39.6	24.2642	-2.187	142383016	Uap1l1	UDP-N-acteylglucosamine pyrophosphorylase 1-like 1
ILMN_3141648	1.81e-12	1.08e-14	39.6	24.2603	2.71232	146198833	Mylk3	myosin light chain kinase 3
ILMN_1230799	1.81e-12	1.08e-14	39.6	24.2586	2.12556	87239989	Ivns1abp	influenza virus NS1A binding protein
ILMN_1227836	1.86e-12	1.12e-14	-39.5	24.2284	-2.28883	160837787	Arpc1b	actin related protein 2/3 complex, subunit 1B
ILMN_2506428	1.88e-12	1.14e-14	39.4	24.213	2.26107	114145524	Ky	kyphoscoliosis peptidase
ILMN_1243329	1.88e-12	1.14e-14	-39.4	24.2122	-2.24219	156151403	Dab2	disabled 2, mitogen-responsive phosphoprotein
ILMN_2666007	1.88e-12	1.14e-14	-39.4	24.2075	-2.31835	916258539	Ctsz	cathepsin Z
ILMN_3163526	1.89e-12	1.15e-14	39.4	24.1981	2.40871	142373266	Tnni3	troponin I, cardiac 3
ILMN_2749737	1.93e-12	1.18e-14	-39.3	24.1766	-2.29446	31981424	Dpp7	dipeptidylpeptidase 7
ILMN_2533447	1.95e-12	1.2e-14	39.3	24.1613	1.99762	158508677	Myzap	myocardial zonula adherens protein
ILMN_2991912	1.98e-12	1.22e-14	39.2	24.1429	2.04384	288541371	Rab3a	RAB3A, member RAS oncogene family
ILMN_2936671	1.98e-12	1.23e-14	-39.2	24.1381	-2.01107	31980887	Skap2	src family associated phosphoprotein 2
ILMN_2617335	2.01e-12	1.25e-14	39.1	24.1162	1.93578	27754143	Ndufb5	NADH dehydrogenase (ubiquinone) 1 beta subcomplex, 5
ILMN_3010110	2.05e-12	1.27e-14	39.1	24.0977	2.08722	356991219	Slc25a11	solute carrier family 25 (mitochondrial carrier oxoglutarate carrier), member 11
ILMN_1255925	2.05e-12	1.28e-14	-39.1	24.0933	-2.62775	110681715	Col8a1	collagen, type VIII, alpha 1
ILMN_1226259	2.06e-12	1.3e-14	-39	24.0797	-2.22268	472339092	Adamts2	a disintegrin-like and metallopeptidase (reprolysin type) with thrombospondin type 1 motif, 2
ILMN_1254104	2.06e-12	1.31e-14	39	24.0745	2.03566	254939519	Prepl	prolyl endopeptidase-like
ILMN_2936427	2.06e-12	1.31e-14	-39	24.0727	-2.07393	255918148	Mcm4	minichromosome maintenance complex component 4
ILMN_2718217	2.06e-12	1.31e-14	-39	24.0682	-2.73532	27754055	Tubb6	tubulin, beta 6 class V
ILMN_3084087	2.06e-12	1.31e-14	39	24.0679	1.91633	87239991	Ivns1abp	influenza virus NS1A binding protein
ILMN_3001650	2.06e-12	1.32e-14	39	24.0639	2.04306	225543194	Ndrg2	N-myc downstream regulated gene 2
ILMN_2746830	2.07e-12	1.33e-14	38.9	24.0522	2.03151	262263396	Dhrs11	dehydrogenase/reductase (SDR family) member 11
ILMN_1227164	2.06e-12	1.32e-14	-39	24.0393	-2.35319	226958566	Tubb5	tubulin, beta 5 class I
ILMN_2706205	2.08e-12	1.35e-14	38.9	24.0393	2.34276	146149273	Cisd1	CDGSH iron sulfur domain 1
ILMN_1243616	2.08e-12	1.36e-14	-38.9	24.0361	-2.30288	254692984	Cdkn3	cyclin-dependent kinase inhibitor 3
ILMN_2771380	2.08e-12	1.36e-14	-38.9	24.0326	-2.73505	158937237	Cd52	CD52 antigen
ILMN_2588052	2.06e-12	1.31e-14	-39	24.0234	-1.67507	126032328	Eef1a1	eukaryotic translation elongation factor 1 alpha 1
ILMN_2927025	2.1e-12	1.38e-14	-38.8	24.0162	-1.99787	148277590	Sdcbp	syndecan binding protein
ILMN_2657478	2.11e-12	1.39e-14	-38.8	24.0103	-2.42732	161484612	Cd53	CD53 antigen
ILMN_2551227	2.08e-12	1.36e-14	38.9	24.0054	1.65799	26354245	Ndufab1	NADH dehydrogenase (ubiquinone) 1, alpha/beta subcomplex, 1
ILMN_2470131	2.16e-12	1.43e-14	38.7	23.9844	3.64323	NA
ILMN_2650280	2.11e-12	1.39e-14	38.8	23.9805	1.59355	76253932	Sod2	superoxide dismutase 2, mitochondrial
ILMN_3134598	2.16e-12	1.44e-14	38.7	23.9792	2.04686	66841377	Pdp2	pyruvate dehyrogenase phosphatase catalytic subunit 2
ILMN_2787085	2.18e-12	1.45e-14	-38.7	23.9688	-1.93116	125988402	Spcs3	signal peptidase complex subunit 3 homolog (S. cerevisiae)
ILMN_2592010	2.18e-12	1.47e-14	38.6	23.9601	2.10978	146141127	Fam195a	family with sequence similarity 195, member A
ILMN_2687403	2.18e-12	1.47e-14	-38.6	23.957	-2.21255	190570187	Fcgr3	Fc receptor, IgG, low affinity III
ILMN_1253348	2.18e-12	1.47e-14	-38.6	23.9509	-2.07783	254750621	Arl6ip1	ADP-ribosylation factor-like 6 interacting protein 1
ILMN_2691460	2.19e-12	1.48e-14	38.6	23.9496	1.90044	141802530	Ndufa5	NADH dehydrogenase (ubiquinone) 1 alpha subcomplex, 5
ILMN_2609421	2.19e-12	1.48e-14	38.6	23.9478	2.59683	153791539	Scgb1c1	secretoglobin, family 1C, member 1
ILMN_2451022	2.21e-12	1.5e-14	-38.6	23.9219	-2.4303	227430362	Vim	vimentin
ILMN_2457585	2.25e-12	1.54e-14	38.5	23.9107	1.96844	118130530	Trp53inp2	transformation related protein 53 inducible nuclear protein 2
ILMN_3008277	2.24e-12	1.53e-14	38.5	23.8897	2.14645	140972308	Ndufv3	NADH dehydrogenase (ubiquinone) flavoprotein 3
ILMN_2877069	2.28e-12	1.57e-14	-38.4	23.8851	-2.33976	163838661	Tspo	translocator protein
ILMN_2625280	2.3e-12	1.58e-14	38.4	23.8821	2.07921	7710031	Grb14	growth factor receptor bound protein 14
ILMN_2909211	2.3e-12	1.59e-14	38.4	23.8792	2.02244	27753987	Msrb2	methionine sulfoxide reductase B2
ILMN_2731901	2.33e-12	1.62e-14	-38.3	23.8621	-2.12244	239985466	S100a4	S100 calcium binding protein A4
ILMN_1225182	2.33e-12	1.62e-14	-38.3	23.86	-2.52508	229577259	Cdca3	cell division cycle associated 3
ILMN_2782964	2.36e-12	1.65e-14	-38.3	23.8443	-2.48183	817478000	Enpp1	ectonucleotide pyrophosphatase/phosphodiesterase 1
ILMN_2519313	2.37e-12	1.67e-14	38.2	23.8286	2.63467	194440680	Tmod4	tropomodulin 4
ILMN_2602581	2.37e-12	1.67e-14	38.2	23.8279	2.4015	818213416	Gmpr	guanosine monophosphate reductase
ILMN_2595597	2.37e-12	1.67e-14	-38.2	23.8272	-2.12188	251823793	Anln	anillin, actin binding protein
ILMN_2923615	2.38e-12	1.7e-14	38.2	23.8119	2.86593	118130282	Ppm1k	protein phosphatase 1K (PP2C domain containing)
ILMN_2699556	2.38e-12	1.7e-14	38.2	23.8114	2.1095	27753987	Msrb2	methionine sulfoxide reductase B2
ILMN_2525605	2.37e-12	1.66e-14	-38.3	23.8068	-2.28189	NA
ILMN_2873112	2.38e-12	1.69e-14	38.2	23.7987	1.84471	31982185	Mdh2	malate dehydrogenase 2, NAD (mitochondrial)
ILMN_1248830	2.42e-12	1.74e-14	-38.1	23.7843	-3.47392	589269227	Hist1h2an	histone cluster 1, H2an
ILMN_1224368	2.42e-12	1.75e-14	38.1	23.7771	2.17342	6680344	Idh3g	isocitrate dehydrogenase 3 (NAD+), gamma
ILMN_2853166	2.46e-12	1.78e-14	38	23.7647	2.06009	114842407	Itgb1bp2	integrin beta 1 binding protein 2
ILMN_2740348	2.46e-12	1.79e-14	38	23.7548	1.97725	34328359	Rhot2	ras homolog family member T2
ILMN_3104414	2.42e-12	1.75e-14	38.1	23.7535	2.12542	451770392	Etfb	electron transferring flavoprotein, beta polypeptide
ILMN_2967266	2.47e-12	1.81e-14	-38	23.7497	-2.49449	564473392	Fxyd5	FXYD domain-containing ion transport regulator 5
ILMN_2685392	2.47e-12	1.81e-14	-38	23.7489	-2.01443	162287125	Ccr5	chemokine (C-C motif) receptor 5
ILMN_1254786	2.42e-12	1.75e-14	38.1	23.7405	2.13124	7949036	Ech1	enoyl coenzyme A hydratase 1, peroxisomal
ILMN_1216493	2.47e-12	1.8e-14	38	23.7387	1.77655	255958285	Suclg1	succinate-CoA ligase, GDP-forming, alpha subunit
ILMN_1256019	2.47e-12	1.82e-14	38	23.7294	2.71587	NA
ILMN_2691261	2.48e-12	1.83e-14	38	23.7199	1.77866	142367767	Ndufb10	NADH dehydrogenase (ubiquinone) 1 beta subcomplex, 10
ILMN_1256673	2.47e-12	1.81e-14	38	23.7163	2.06719	46593020	Uqcrc1	ubiquinol-cytochrome c reductase core protein 1
ILMN_1255871	2.51e-12	1.86e-14	-37.9	23.7093	-2.38503	255759948	Loxl1	lysyl oxidase-like 1
ILMN_2605790	2.53e-12	1.89e-14	37.9	23.7077	2.30558	124487222	Lmod3	leiomodin 3 (fetal)
ILMN_1229523	2.56e-12	1.91e-14	-37.8	23.6949	-1.9346	158508457	Fcgr1	Fc receptor, IgG, high affinity I
ILMN_1259747	2.56e-12	1.91e-14	-37.8	23.6929	-2.06866	257900485	Il33	interleukin 33
ILMN_2612079	2.59e-12	1.94e-14	-37.8	23.6779	-2.28123	124486725	Rrbp1	ribosome binding protein 1
ILMN_1212801	2.59e-12	1.95e-14	37.8	23.6723	2.23613	NA	9330162L04Rik	RIKEN cDNA 9330162L04 gene
ILMN_2868013	2.61e-12	1.97e-14	37.7	23.6633	2.14096	557357713	Pank1	pantothenate kinase 1
ILMN_2742426	2.61e-12	1.97e-14	37.7	23.6619	2.63526	NA
ILMN_2657844	2.61e-12	1.98e-14	-37.7	23.6578	-2.27261	141803421	Cdk1	cyclin-dependent kinase 1
ILMN_2731760	2.61e-12	1.99e-14	-37.7	23.6532	-2.48788	255069755	Myo1f	myosin IF
ILMN_1248215	2.61e-12	1.99e-14	37.7	23.6525	2.26356	429836852	Sgca	sarcoglycan, alpha (dystrophin-associated glycoprotein)
ILMN_3067068	2.64e-12	2.03e-14	-37.7	23.6195	-2.36381	298358611	Tmsb10	thymosin, beta 10
ILMN_1254031	2.66e-12	2.05e-14	37.6	23.6107	1.72271	146134344	Klf9	Kruppel-like factor 9
ILMN_2718284	2.68e-12	2.08e-14	-37.6	23.6097	-1.91307	146134989	Mfsd1	major facilitator superfamily domain containing 1
ILMN_2800655	2.64e-12	2.02e-14	37.7	23.605	1.90128	227500280	Etfa	electron transferring flavoprotein, alpha polypeptide
ILMN_2748222	2.71e-12	2.11e-14	37.5	23.597	2.14086	118130497	Tesc	tescalcin
ILMN_2686975	2.72e-12	2.12e-14	-37.5	23.5881	-2.01287	227908801	Fam129b	family with sequence similarity 129, member B
ILMN_1234857	2.66e-12	2.05e-14	37.6	23.5851	1.76534	240120170	Myoz2	myozenin 2
ILMN_2740152	2.8e-12	2.19e-14	37.4	23.5588	2.23455	226442810	Chpt1	choline phosphotransferase 1
ILMN_2715840	2.88e-12	2.27e-14	-37.3	23.5161	-2.15752	113680119	C1qc	complement component 1, q subcomponent, C chain
ILMN_2789294	2.91e-12	2.29e-14	37.3	23.5124	2.01209	142373326	Tmem25	transmembrane protein 25
ILMN_2878071	2.88e-12	2.25e-14	-37.3	23.468	-2.15022	226528349	Lyz1	lysozyme 1
ILMN_2667805	3.06e-12	2.42e-14	37.1	23.4528	2.03225	311771686	Ak1	adenylate kinase 1
ILMN_1258158	3.1e-12	2.47e-14	37.1	23.4359	2.29626	927928767	Aldh6a1	aldehyde dehydrogenase family 6, subfamily A1
ILMN_1228320	3.1e-12	2.47e-14	-37.1	23.4355	-2.73443	922304341	Cfp	complement factor properdin
ILMN_2416628	3.13e-12	2.5e-14	-37	23.4241	-2.66929	89337279	Cyth4	cytohesin 4
ILMN_2680665	3.14e-12	2.51e-14	37	23.4217	2.26191	142352675	Oxld1	oxidoreductase like domain containing 1
ILMN_2639239	3.14e-12	2.51e-14	-37	23.405	-1.85448	117606334	Serpinf1	serine (or cysteine) peptidase inhibitor, clade F, member 1
ILMN_1219915	3.18e-12	2.56e-14	37	23.3965	3.32081	118129808	Dgat2	diacylglycerol O-acyltransferase 2
ILMN_2839569	3.2e-12	2.59e-14	-36.9	23.3917	-2.2374	916258539	Ctsz	cathepsin Z
ILMN_2743013	3.2e-12	2.6e-14	-36.9	23.3872	-2.04109	254540077	Ncf4	neutrophil cytosolic factor 4
ILMN_2702303	3.2e-12	2.61e-14	-36.9	23.3828	-2.34085	6857768	Ch25h	cholesterol 25-hydroxylase
ILMN_2710784	3.24e-12	2.65e-14	36.9	23.3684	2.17207	226342958	Tecr	trans-2,3-enoyl-CoA reductase
ILMN_3130172	3.24e-12	2.66e-14	-36.9	23.3616	-2.11954	658309995	Gba	glucosidase, beta, acid
ILMN_1253538	3.24e-12	2.67e-14	36.8	23.3607	2.24795	188219534	Ttll1	tubulin tyrosine ligase-like 1
ILMN_2836654	3.2e-12	2.59e-14	-36.9	23.3606	-3.40063	589269234	Hist1h2ap	histone cluster 1, H2ap
ILMN_2972855	3.27e-12	2.69e-14	36.8	23.3509	1.96313	141802710	Slc25a12	solute carrier family 25 (mitochondrial carrier, Aralar), member 12
ILMN_2735184	3.27e-12	2.7e-14	-36.8	23.3455	-2.17337	158508556	Col18a1	collagen, type XVIII, alpha 1
ILMN_2792560	3.2e-12	2.61e-14	36.9	23.3415	1.83105	142388145	Ndufa3	NADH dehydrogenase (ubiquinone) 1 alpha subcomplex, 3
ILMN_2588759	3.35e-12	2.77e-14	36.7	23.3193	2.4629	444299608	Aph1a	aph1 homolog A, gamma secretase subunit
ILMN_2780489	3.37e-12	2.79e-14	36.7	23.2864	1.75172	226823366	Fh1	fumarate hydratase 1
ILMN_2753497	3.46e-12	2.88e-14	-36.6	23.272	-2.07659	118130025	Ccnb1	cyclin B1
ILMN_2422014	3.54e-12	2.98e-14	36.5	23.2501	1.90155	NA
ILMN_1239430	3.54e-12	2.98e-14	-36.5	23.2457	-2.02987	224967061	Mrc1	mannose receptor, C type 1
ILMN_2623983	3.55e-12	3e-14	-36.5	23.2416	-1.83665	183583541	Egr2	early growth response 2
ILMN_1216880	3.55e-12	3.01e-14	-36.5	23.2353	-2.58844	183583543	Adgre1	adhesion G protein-coupled receptor E1
ILMN_2773900	3.56e-12	3.02e-14	-36.5	23.2353	-2.31092	118130367	Glipr2	GLI pathogenesis-related 2
ILMN_3002181	3.54e-12	2.96e-14	36.5	23.2193	1.68409	19527309	Ppif	peptidylprolyl isomerase F (cyclophilin F)
ILMN_2986393	3.51e-12	2.93e-14	-36.6	23.2	-1.85987	111186463	Tuba1b	tubulin, alpha 1B
ILMN_1216007	3.55e-12	3e-14	36.5	23.1863	1.52108	141802530	Ndufa5	NADH dehydrogenase (ubiquinone) 1 alpha subcomplex, 5
ILMN_2484707	3.88e-12	3.31e-14	-36.2	23.1432	-2.19563	292494928	Tyms	thymidylate synthase
ILMN_1256817	3.83e-12	3.26e-14	-36.3	23.1417	-1.80852	227430325	Slpi	secretory leukocyte peptidase inhibitor
ILMN_1242700	3.93e-12	3.37e-14	-36.2	23.1245	-2.11071	125988402	Spcs3	signal peptidase complex subunit 3 homolog (S. cerevisiae)
ILMN_2664129	3.94e-12	3.39e-14	36.1	23.1182	2.30849	588480522	Hist1h4h	histone cluster 1, H4h
ILMN_2724294	4.03e-12	3.48e-14	-36.1	23.094	-2.12518	142366038	Gpx7	glutathione peroxidase 7
ILMN_2467578	4.09e-12	3.56e-14	36	23.0722	1.99735	NA
ILMN_2689265	4.09e-12	3.57e-14	36	23.0699	1.92927	225703148	Ackr4	atypical chemokine receptor 4
ILMN_2998173	3.93e-12	3.37e-14	-36.2	23.0651	-1.54807	126090591	Gm6548	eukaryotic translation elongation factor 1 alpha 1 pseudogene
ILMN_1238276	4.08e-12	3.53e-14	-36	23.0575	-3.3503	589269212	Hist1h2ai	histone cluster 1, H2ai
ILMN_2607880	4.18e-12	3.66e-14	-35.9	23.0412	-1.76698	567316263	Tkt	transketolase
ILMN_3146196	4.19e-12	3.69e-14	35.9	23.0368	1.85381	110347476	Akap1	A kinase (PRKA) anchor protein 1
ILMN_1220362	4.09e-12	3.56e-14	36	23.0356	1.6221	146135031	Ndufa12	NADH dehydrogenase (ubiquinone) 1 alpha subcomplex, 12
ILMN_3091641	4.19e-12	3.68e-14	-35.9	23.0312	-2.30098	156151404	Dab2	disabled 2, mitogen-responsive phosphoprotein
ILMN_2757966	4.24e-12	3.74e-14	-35.9	22.9996	-2.6005	156713446	Pf4	platelet factor 4
ILMN_2704826	4.26e-12	3.77e-14	35.9	22.9971	2.48614	142366266	Acaa2	acetyl-Coenzyme A acyltransferase 2 (mitochondrial 3-oxoacyl-Coenzyme A thiolase)
ILMN_2842999	4.25e-12	3.75e-14	35.9	22.9954	1.93584	255918142	Tango2	transport and golgi organization 2
ILMN_2980661	4.27e-12	3.79e-14	35.8	22.9925	1.90679	145966713	Aqp1	aquaporin 1
ILMN_2484527	4.29e-12	3.83e-14	35.8	22.9915	2.0619	160358802	Vegfa	vascular endothelial growth factor A
ILMN_2719296	4.28e-12	3.81e-14	35.8	22.9822	1.78489	244793487	Mfn1	mitofusin 1
ILMN_2903945	4.29e-12	3.84e-14	-35.8	22.9818	-1.76012	254553385	Gadd45g	growth arrest and DNA-damage-inducible 45 gamma
ILMN_2701233	4.36e-12	3.93e-14	35.7	22.9686	2.16735	122937366	Fgf1	fibroblast growth factor 1
ILMN_2946817	4.29e-12	3.84e-14	35.8	22.9625	1.70995	72004263	BC002163	NADH dehydrogenase Fe-S protein 5 pseudogene
ILMN_1225187	4.37e-12	3.95e-14	-35.7	22.9623	-2.10798	NA
ILMN_1257623	4.38e-12	3.97e-14	-35.7	22.9584	-2.21113	148747285	Pik3ap1	phosphoinositide-3-kinase adaptor protein 1
ILMN_2993314	4.43e-12	4.03e-14	-35.7	22.9418	-2.21135	298358592	Clec4n	C-type lectin domain family 4, member n
ILMN_2692615	4.34e-12	3.9e-14	-35.8	22.927	-1.64025	118130416	Tgm2	transglutaminase 2, C polypeptide
ILMN_2635784	4.39e-12	3.98e-14	35.7	22.914	1.75954	158508609	Gpc1	glypican 1
ILMN_2971816	4.59e-12	4.2e-14	-35.5	22.9033	-1.81932	31560403	Gltp	glycolipid transfer protein
ILMN_1257998	4.59e-12	4.21e-14	35.5	22.8987	2.49081	146198706	Adprhl1	ADP-ribosylhydrolase like 1
ILMN_2507810	4.45e-12	4.06e-14	35.6	22.8835	1.96102	NA
ILMN_2818294	4.67e-12	4.3e-14	-35.5	22.8809	-1.98131	449310789	Srpx2	sushi-repeat-containing protein, X-linked 2
ILMN_2781938	4.61e-12	4.24e-14	-35.5	22.8796	-1.7876	734703974	Tram1	translocating chain-associating membrane protein 1
ILMN_1245673	4.67e-12	4.31e-14	35.5	22.8737	2.29151	21362330	Tmem38a	transmembrane protein 38A
ILMN_1246861	4.68e-12	4.35e-14	-35.4	22.8668	-2.73873	510025482	Ctss	cathepsin S
ILMN_3145331	4.68e-12	4.36e-14	-35.4	22.861	-2.20247	298358611	Tmsb10	thymosin, beta 10
ILMN_1243154	4.68e-12	4.36e-14	35.4	22.8512	1.76756	312433989	Gpsm1	G-protein signalling modulator 1 (AGS3-like, C. elegans)
ILMN_2735422	4.79e-12	4.48e-14	35.4	22.8392	2.54926	160333313	Ift81	intraflagellar transport 81
ILMN_2653617	4.67e-12	4.32e-14	-35.5	22.8359	-2.09211	110431342	Cd63	CD63 antigen
ILMN_2860479	4.95e-12	4.64e-14	-35.3	22.7843	-2.00623	160837787	Arpc1b	actin related protein 2/3 complex, subunit 1B
ILMN_3104271	5.04e-12	4.76e-14	35.2	22.7786	2.03425	113722104	Abcc9	ATP-binding cassette, sub-family C (CFTR/MRP), member 9
ILMN_2623591	5.08e-12	4.81e-14	35.2	22.7661	2.47532	359751446	Apbb1	amyloid beta (A4) precursor protein-binding, family B, member 1
ILMN_2416670	4.95e-12	4.65e-14	35.3	22.7601	2.50769	NA
ILMN_2500276	5.04e-12	4.75e-14	35.2	22.7426	1.70097	70906458	Ccng1	cyclin G1
ILMN_2898406	4.99e-12	4.7e-14	35.2	22.7345	1.57196	274327183	Ndufa6	NADH dehydrogenase (ubiquinone) 1 alpha subcomplex, 6 (B14)
ILMN_2870950	5.16e-12	4.9e-14	35.1	22.7332	1.88061	295821194	Uqcc1	ubiquinol-cytochrome c reductase complex assembly factor 1
ILMN_1249498	5.26e-12	5.02e-14	-35	22.7232	-1.98411	254039682	Plek	pleckstrin
ILMN_1224781	5.24e-12	4.99e-14	35.1	22.7154	1.98006	924182586	Ndufs2	NADH dehydrogenase (ubiquinone) Fe-S protein 2
ILMN_1228497	5.3e-12	5.09e-14	35	22.7121	1.95468	226958364	Esrrb	estrogen related receptor, beta
ILMN_2543393	5.3e-12	5.1e-14	-35	22.707	-2.04831	227116267	Cdca8	cell division cycle associated 8
ILMN_2813547	5.27e-12	5.04e-14	35	22.7042	2.29955	61889069	Scn4b	sodium channel, type IV, beta
ILMN_3116570	5.33e-12	5.15e-14	35	22.6933	2.13914	110227587	Pdhb	pyruvate dehydrogenase (lipoamide) beta
ILMN_2683958	5.34e-12	5.18e-14	-35	22.6915	-2.22253	226423932	Col3a1	collagen, type III, alpha 1
ILMN_2640008	5.34e-12	5.17e-14	35	22.6779	4.19049	255918223	Myh6	myosin, heavy polypeptide 6, cardiac muscle, alpha
ILMN_2624145	5.45e-12	5.31e-14	34.9	22.6689	1.86698	142362099	Mtfp1	mitochondrial fission process 1
ILMN_1213681	5.49e-12	5.36e-14	34.9	22.6598	1.88484	254553262	0610009O20Rik	RIKEN cDNA 0610009O20 gene
ILMN_2971559	5.3e-12	5.09e-14	35	22.6557	1.62306	31982852	Eef1a2	eukaryotic translation elongation factor 1 alpha 2
ILMN_2750912	5.53e-12	5.42e-14	34.8	22.6426	2.16241	485050406	Fyco1	FYVE and coiled-coil domain containing 1
ILMN_2829330	5.54e-12	5.47e-14	-34.8	22.6275	-1.75402	225690524	Hexb	hexosaminidase B
ILMN_2815138	5.45e-12	5.3e-14	34.9	22.6205	1.57456	145279174	Myom1	myomesin 1
ILMN_2741402	5.53e-12	5.42e-14	34.8	22.6159	1.73727	118130092	Sspn	sarcospan
ILMN_1255556	5.61e-12	5.59e-14	34.7	22.6092	2.72194	NA
ILMN_1257428	5.56e-12	5.5e-14	34.8	22.6084	1.8335	118129940	Fkbp4	FK506 binding protein 4
ILMN_2956932	5.54e-12	5.47e-14	34.8	22.6072	2.61883	425876777	Acadvl	acyl-Coenzyme A dehydrogenase, very long chain
ILMN_2740149	5.63e-12	5.63e-14	34.7	22.6058	2.28852	226442810	Chpt1	choline phosphotransferase 1
ILMN_2710905	5.57e-12	5.54e-14	-34.8	22.6021	-4.51336	113930764	S100a8	S100 calcium binding protein A8 (calgranulin A)
ILMN_1252831	5.63e-12	5.62e-14	-34.7	22.595	-2.11004	226443074	Ppp1r18	protein phosphatase 1, regulatory subunit 18
ILMN_2733852	5.67e-12	5.71e-14	-34.7	22.5905	-1.78639	229608936	Gnb1	guanine nucleotide binding protein (G protein), beta 1
ILMN_2514292	5.56e-12	5.52e-14	-34.8	22.5858	-1.76085	575771789	Zyx	zyxin
ILMN_2771991	5.54e-12	5.46e-14	34.8	22.5844	1.77211	225543194	Ndrg2	N-myc downstream regulated gene 2
ILMN_1250663	5.67e-12	5.7e-14	34.7	22.5792	2.1018	282721039	Asb14	ankyrin repeat and SOCS box-containing 14
ILMN_1255053	5.76e-12	5.82e-14	-34.6	22.5743	-2.01067	926753479	Plk1	polo-like kinase 1
ILMN_2429025	5.75e-12	5.8e-14	-34.6	22.5653	-1.73298	113374169	Wbp5	WW domain binding protein 5
ILMN_2924715	5.77e-12	5.89e-14	34.6	22.5627	2.47598	142371522	Lsmem1	leucine-rich single-pass membrane protein 1
ILMN_2636435	5.77e-12	5.88e-14	34.6	22.5554	1.95748	146141166	Ndufb2	NADH dehydrogenase (ubiquinone) 1 beta subcomplex, 2
ILMN_1240994	5.8e-12	5.93e-14	-34.6	22.5549	-1.83435	118130020	Esyt1	extended synaptotagmin-like protein 1
ILMN_2751539	5.77e-12	5.89e-14	-34.6	22.5525	-1.79571	148277639	Sdcbp	syndecan binding protein
ILMN_1215807	5.86e-12	6.02e-14	-34.5	22.541	-2.46379	226443045	Glipr1	GLI pathogenesis-related 1 (glioma)
ILMN_1241171	5.77e-12	5.87e-14	-34.6	22.5336	-1.63988	160707924	Anxa3	annexin A3
ILMN_2974021	5.67e-12	5.7e-14	-34.7	22.5258	-1.7445	255308898	Rpl3	ribosomal protein L3
ILMN_1242946	5.96e-12	6.14e-14	-34.5	22.5218	-1.83676	NA
ILMN_1257525	6.02e-12	6.22e-14	34.5	22.5065	2.48627	595763391	Cpeb3	cytoplasmic polyadenylation element binding protein 3
ILMN_2832682	6.04e-12	6.28e-14	34.4	22.4879	2.03567	377652332	Map1lc3a	microtubule-associated protein 1 light chain 3 alpha
ILMN_2997022	5.85e-12	5.99e-14	34.6	22.4845	1.58954	6680344	Idh3g	isocitrate dehydrogenase 3 (NAD+), gamma
ILMN_2704823	6.03e-12	6.26e-14	34.4	22.4796	2.45492	142366266	Acaa2	acetyl-Coenzyme A acyltransferase 2 (mitochondrial 3-oxoacyl-Coenzyme A thiolase)
ILMN_2983247	5.98e-12	6.17e-14	34.5	22.4789	1.71043	13384945	Ndufc1	NADH dehydrogenase (ubiquinone) 1, subcomplex unknown, 1
ILMN_2631161	6.11e-12	6.4e-14	-34.4	22.4759	-2.87333	224922769	Fcgr4	Fc receptor, IgG, low affinity IV
ILMN_2805945	6.11e-12	6.43e-14	-34.4	22.4729	-2.09809	213688395	Serp1	stress-associated endoplasmic reticulum protein 1
ILMN_3043036	6.03e-12	6.25e-14	-34.4	22.4696	-1.9942	927442694	Chil3	chitinase-like 3
ILMN_1233115	6.12e-12	6.46e-14	34.3	22.4565	1.93158	288541385	Ndufs6	NADH dehydrogenase (ubiquinone) Fe-S protein 6
ILMN_2880536	6.11e-12	6.44e-14	-34.4	22.4461	-2.73259	146149338	Uck2	uridine-cytidine kinase 2
ILMN_2692509	6.11e-12	6.41e-14	34.4	22.4419	1.56329	255308882	Dlst	dihydrolipoamide S-succinyltransferase (E2 component of 2-oxo-glutarate complex)
ILMN_2602858	6.26e-12	6.63e-14	-34.3	22.4293	-1.79559	NA
ILMN_3006219	6.29e-12	6.72e-14	-34.2	22.4286	-2.0175	507116143	Fyb	FYN binding protein
ILMN_1257060	6.29e-12	6.71e-14	-34.2	22.4285	-1.87545	31543133	Pla2g15	phospholipase A2, group XV
ILMN_2666990	6.11e-12	6.39e-14	34.4	22.4271	1.5082	31982852	Eef1a2	eukaryotic translation elongation factor 1 alpha 2
ILMN_2949266	6.11e-12	6.44e-14	-34.4	22.4252	-1.56333	141802799	Rpn2	ribophorin II
ILMN_1212612	6.32e-12	6.77e-14	34.2	22.4122	1.67031	46560586	Rcan2	regulator of calcineurin 2
ILMN_1258993	6.4e-12	6.91e-14	34.2	22.3956	1.80826	148235700	Mrps35	mitochondrial ribosomal protein S35
ILMN_2645793	6.47e-12	7.04e-14	-34.1	22.3835	-1.95961	34328287	Aldh3b1	aldehyde dehydrogenase 3 family, member B1
ILMN_1231340	6.46e-12	7.02e-14	34.1	22.3785	2.26101	223278371	Myadml2	myeloid-associated differentiation marker-like 2
ILMN_3004441	6.27e-12	6.67e-14	34.3	22.3738	1.71599	21313678	Atp5h	ATP synthase, H+ transporting, mitochondrial F0 complex, subunit D
ILMN_2817864	6.27e-12	6.68e-14	34.3	22.3707	2.43471	142377379	Ckmt2	creatine kinase, mitochondrial 2
ILMN_1259322	6.52e-12	7.14e-14	34.1	22.3607	2.65547	118130875	Pdk4	pyruvate dehydrogenase kinase, isoenzyme 4
ILMN_1230991	6.23e-12	6.59e-14	34.3	22.3573	1.55591	NA
ILMN_2679851	6.36e-12	6.84e-14	34.2	22.3553	1.67987	922304330	Pdha1	pyruvate dehydrogenase E1 alpha 1
ILMN_2626235	6.58e-12	7.25e-14	34	22.3519	1.87496	343478165	Lgals4	lectin, galactose binding, soluble 4
ILMN_1243433	6.46e-12	7.02e-14	-34.1	22.3515	-1.83093	NA
ILMN_2790486	6.42e-12	6.95e-14	34.2	22.3443	1.60207	754170599	Atp5f1	ATP synthase, H+ transporting, mitochondrial F0 complex, subunit B1
ILMN_2438793	6.59e-12	7.28e-14	34	22.3439	2.09843	194440680	Tmod4	tropomodulin 4
ILMN_1222543	6.63e-12	7.34e-14	-34	22.3406	-2.22213	145864476	Ugt1a10	UDP glycosyltransferase 1 family, polypeptide A10
ILMN_2759598	6.48e-12	7.07e-14	34.1	22.3401	1.70463	110625718	Hint2	histidine triad nucleotide binding protein 2
ILMN_2751046	6.38e-12	6.87e-14	34.2	22.3362	1.55161	142376554	Slc25a3	solute carrier family 25 (mitochondrial carrier, phosphate carrier), member 3
ILMN_2435140	6.34e-12	6.8e-14	34.2	22.3334	1.41108	92373414	Uqcrc2	ubiquinol cytochrome c reductase core protein 2
ILMN_2707494	6.58e-12	7.25e-14	34	22.3225	1.75419	58037328	Mcee	methylmalonyl CoA epimerase
ILMN_1250712	6.75e-12	7.49e-14	33.9	22.3162	1.95355	26351164	Txlnb	taxilin beta
ILMN_2689136	6.52e-12	7.14e-14	34.1	22.3141	1.53606	134031946	Mybpc3	myosin binding protein C, cardiac
ILMN_2711734	6.57e-12	7.21e-14	34.1	22.3073	1.63679	406855421	Ndufs8	NADH dehydrogenase (ubiquinone) Fe-S protein 8
ILMN_1254622	6.81e-12	7.58e-14	33.9	22.2981	2.23786	157266259	Pcp4l1	Purkinje cell protein 4-like 1
ILMN_2757125	7.02e-12	7.83e-14	-33.8	22.271	-3.0074	553727105	Prc1	protein regulator of cytokinesis 1
ILMN_2665133	7.04e-12	7.87e-14	33.8	22.2647	2.09101	110625887	Timp4	tissue inhibitor of metalloproteinase 4
ILMN_2466164	7.11e-12	7.96e-14	33.8	22.2583	1.86396	83816975	Wfdc1	WAP four-disulfide core domain 1
ILMN_2698799	6.75e-12	7.5e-14	-33.9	22.2571	-2.42847	930945786	Actb	actin, beta
ILMN_1254191	7.3e-12	8.21e-14	-33.7	22.2271	-1.79259	161760650	Lipa	lysosomal acid lipase A
ILMN_2972521	7.3e-12	8.26e-14	33.7	22.2223	2.06637	158937294	Agtr1a	angiotensin II receptor, type 1a
ILMN_2452484	7.3e-12	8.25e-14	33.7	22.2212	2.10124	NA
ILMN_2989955	7.3e-12	8.27e-14	-33.7	22.2122	-1.82727	283945461	Bmp1	bone morphogenetic protein 1
ILMN_2609323	7.38e-12	8.41e-14	-33.6	22.201	-2.49843	58331139	Lst1	leukocyte specific transcript 1
ILMN_2600053	7.47e-12	8.53e-14	33.6	22.1885	2.00344	356991219	Slc25a11	solute carrier family 25 (mitochondrial carrier oxoglutarate carrier), member 11
ILMN_1235786	7.3e-12	8.26e-14	33.7	22.1834	2.71046	74024910	Aco2	aconitase 2, mitochondrial
ILMN_2819951	7.53e-12	8.65e-14	-33.6	22.1762	-1.73164	146198609	Lrp12	low density lipoprotein-related protein 12
ILMN_3161060	7.53e-12	8.66e-14	33.6	22.1746	1.88559	124244069	Trim63	tripartite motif-containing 63
ILMN_2675029	7.52e-12	8.62e-14	33.6	22.1709	2.18161	165377245	Slc4a3	solute carrier family 4 (anion exchanger), member 3
ILMN_2657946	7.29e-12	8.17e-14	33.7	22.1625	1.69092	13195623	Ndufa10	NADH dehydrogenase (ubiquinone) 1 alpha subcomplex 10
ILMN_2754698	7.57e-12	8.73e-14	-33.5	22.1581	-2.51468	323423083	Cd84	CD84 antigen
ILMN_2747897	7.38e-12	8.39e-14	33.6	22.1489	1.83484	141801183	Ndufs3	NADH dehydrogenase (ubiquinone) Fe-S protein 3
ILMN_1236869	7.64e-12	8.85e-14	33.5	22.1471	2.06787	NA
ILMN_1238982	7.47e-12	8.54e-14	33.6	22.1432	1.97804	170763464	Myom2	myomesin 2
ILMN_2882088	7.67e-12	8.93e-14	-33.5	22.1417	-2.14307	902763209	Rab7b	RAB7B, member RAS oncogene family
ILMN_1245092	7.65e-12	8.89e-14	-33.5	22.1215	-1.85981	71774132	Ppib	peptidylprolyl isomerase B
ILMN_2683316	7.38e-12	8.39e-14	-33.6	22.1055	-1.54858	358030286	Ctsb	cathepsin B
ILMN_2531139	7.95e-12	9.32e-14	33.4	22.101	1.85077	NA
ILMN_2634905	7.92e-12	9.27e-14	33.4	22.1001	2.74774	142371961	Fbp2	fructose bisphosphatase 2
ILMN_2689473	7.85e-12	9.16e-14	33.4	22.0927	1.79932	425876784	Acadl	acyl-Coenzyme A dehydrogenase, long-chain
ILMN_2775660	7.64e-12	8.86e-14	-33.5	22.0845	-1.91117	954169998	Myl6	myosin, light polypeptide 6, alkali, smooth muscle and non-muscle
ILMN_2735961	7.97e-12	9.38e-14	-33.3	22.0836	-2.4115	45429998	Tlr13	toll-like receptor 13
ILMN_2848163	7.95e-12	9.34e-14	33.4	22.0741	1.80424	31981150	Rilpl1	Rab interacting lysosomal protein-like 1
ILMN_2419998	8.05e-12	9.49e-14	-33.3	22.0703	-1.67174	112363102	Soat1	sterol O-acyltransferase 1
ILMN_2522884	8.05e-12	9.51e-14	33.3	22.0691	3.1534	NA	9930105H17Rik	RIKEN cDNA 9930105H17 gene
ILMN_2862280	7.64e-12	8.83e-14	-33.5	22.0595	-1.3514	12963510	Rps19	ribosomal protein S19
ILMN_2772319	7.88e-12	9.2e-14	33.4	22.0523	1.61023	112807194	Cox5b	cytochrome c oxidase subunit Vb
ILMN_1251748	8.43e-12	1e-13	-33.2	22.0258	-1.75092	124378016	Cytip	cytohesin 1 interacting protein
ILMN_1241773	8.43e-12	1e-13	33.2	22.0196	1.9689	122056490	Ldb3	LIM domain binding 3
ILMN_1259678	8.43e-12	1e-13	33.2	22.0168	2.03232	125628653	Asph	aspartate-beta-hydroxylase
ILMN_2772241	8.19e-12	9.7e-14	33.3	22.0025	1.76436	142388145	Ndufa3	NADH dehydrogenase (ubiquinone) 1 alpha subcomplex, 3
ILMN_2768364	8.58e-12	1.02e-13	33.1	22.0016	1.87456	NA
ILMN_1220996	8.63e-12	1.03e-13	-33.1	21.9967	-2.09598	557357691	Ptpn6	protein tyrosine phosphatase, non-receptor type 6
ILMN_2605890	8.67e-12	1.04e-13	-33.1	21.9896	-1.89201	226958340	Tk1	thymidine kinase 1
ILMN_2626442	8.78e-12	1.06e-13	33	21.9595	1.87849	145279174	Myom1	myomesin 1
ILMN_1223313	8.78e-12	1.05e-13	33	21.958	1.8924	253970473	Fn3k	fructosamine 3 kinase
ILMN_2740134	8.86e-12	1.07e-13	33	21.9486	2.25416	31560055	Idh3a	isocitrate dehydrogenase 3 (NAD+) alpha
ILMN_2721357	9.17e-12	1.11e-13	-32.9	21.9208	-2.41733	141803108	Lhfpl2	lipoma HMGIC fusion partner-like 2
ILMN_1225723	9.21e-12	1.12e-13	32.9	21.915	1.97024	NA
ILMN_1230065	9.15e-12	1.11e-13	-32.9	21.9129	-2.81032	NA
ILMN_1255766	9.26e-12	1.13e-13	-32.9	21.9085	-1.89095	224994226	Sh3bp2	SH3-domain binding protein 2
ILMN_2623859	9.26e-12	1.13e-13	32.9	21.9074	1.72504	113722106	Abcc9	ATP-binding cassette, sub-family C (CFTR/MRP), member 9
ILMN_1223045	9.12e-12	1.1e-13	-32.9	21.9035	-1.73403	71773931	2810417H13Rik	RIKEN cDNA 2810417H13 gene
ILMN_2700848	9.3e-12	1.14e-13	-32.8	21.8955	-1.75078	405778343	Arrb2	arrestin, beta 2
ILMN_1214150	9.29e-12	1.14e-13	-32.8	21.8929	-1.89139	84490420	Gng2	guanine nucleotide binding protein (G protein), gamma 2
ILMN_1259606	9.29e-12	1.14e-13	32.8	21.8927	1.65612	167830468	Abhd18	abhydrolase domain containing 18
ILMN_2892222	9.29e-12	1.14e-13	-32.8	21.8785	-1.65342	75992928	Acsl5	acyl-CoA synthetase long-chain family member 5
ILMN_2820893	9.6e-12	1.18e-13	-32.7	21.8571	-2.01485	159110802	Selplg	selectin, platelet (p-selectin) ligand
ILMN_2460692	9.64e-12	1.19e-13	32.7	21.8511	1.78772	118130702	Bves	blood vessel epicardial substance
ILMN_2709240	9.63e-12	1.19e-13	32.7	21.8508	2.12082	162287164	Cpt1b	carnitine palmitoyltransferase 1b, muscle
ILMN_1230043	9.86e-12	1.22e-13	32.6	21.8247	1.85006	254281339	Lrrc39	leucine rich repeat containing 39
ILMN_1234662	9.23e-12	1.12e-13	32.9	21.8148	2.00702	255708421	Mb	myoglobin
ILMN_2880529	9.98e-12	1.25e-13	-32.6	21.8049	-1.82184	146149338	Uck2	uridine-cytidine kinase 2
ILMN_2888834	9.95e-12	1.24e-13	-32.6	21.7977	-1.90756	19923862	Apobr	apolipoprotein B receptor
ILMN_2653765	1.02e-11	1.28e-13	-32.5	21.7706	-1.94174	111118995	Nusap1	nucleolar and spindle associated protein 1
ILMN_1249783	9.58e-12	1.18e-13	32.7	21.7667	1.37031	163838640	Atp5c1	ATP synthase, H+ transporting, mitochondrial F1 complex, gamma polypeptide 1
ILMN_2599618	9.89e-12	1.23e-13	-32.6	21.7635	-1.67697	269996024	Morf4l2	mortality factor 4 like 2
ILMN_2921303	1.04e-11	1.31e-13	-32.5	21.7548	-1.89454	274325031	Tyms-ps	thymidylate synthase, pseudogene
ILMN_3053593	1.04e-11	1.31e-13	-32.5	21.7511	-2.1249	118130367	Glipr2	GLI pathogenesis-related 2
ILMN_1249817	9.92e-12	1.24e-13	32.6	21.7452	1.51089	754170599	Atp5f1	ATP synthase, H+ transporting, mitochondrial F0 complex, subunit B1
ILMN_2634702	1.04e-11	1.32e-13	32.5	21.741	2.51502	160333313	Ift81	intraflagellar transport 81
ILMN_2891176	1.05e-11	1.33e-13	32.4	21.7374	1.74897	254540026	Mdh1	malate dehydrogenase 1, NAD (soluble)
ILMN_2756486	1.02e-11	1.29e-13	32.5	21.7296	1.76326	145966713	Aqp1	aquaporin 1
ILMN_3052430	1.04e-11	1.32e-13	-32.4	21.7247	-1.66062	110431342	Cd63	CD63 antigen
ILMN_2503553	1.04e-11	1.32e-13	-32.4	21.7247	-2.41403	110681715	Col8a1	collagen, type VIII, alpha 1
ILMN_2842572	9.84e-12	1.22e-13	32.7	21.7232	1.3942	288541385	Ndufs6	NADH dehydrogenase (ubiquinone) Fe-S protein 6
ILMN_2624448	1.06e-11	1.36e-13	32.4	21.7137	1.66878	651167552	Ppa2	pyrophosphatase (inorganic) 2
ILMN_1220398	1.06e-11	1.36e-13	-32.4	21.7099	-1.73697	261862290	Armcx2	armadillo repeat containing, X-linked 2
ILMN_2934534	1.06e-11	1.35e-13	32.4	21.7032	1.66984	359718919	Prpf19	pre-mRNA processing factor 19
ILMN_3064283	1.02e-11	1.28e-13	32.5	21.6849	1.72867	158749577	Pde4dip	phosphodiesterase 4D interacting protein (myomegalin)
ILMN_2900025	1.05e-11	1.33e-13	32.4	21.6816	1.50701	281485614	Ndufs4	NADH dehydrogenase (ubiquinone) Fe-S protein 4
ILMN_3131478	1.09e-11	1.4e-13	-32.3	21.6804	-1.83288	209447050	Bcat1	branched chain aminotransferase 1, cytosolic
ILMN_3143506	1.09e-11	1.41e-13	-32.3	21.6711	-1.68832	545479158	Elovl1	elongation of very long chain fatty acids (FEN1/Elo2, SUR4/Elo3, yeast)-like 1
ILMN_2635229	1.1e-11	1.42e-13	-32.3	21.6697	-2.09726	239787899	Thbs2	thrombospondin 2
ILMN_2832524	1.1e-11	1.43e-13	32.2	21.6664	1.8747	953953822	Gpt	glutamic pyruvic transaminase, soluble
ILMN_2702704	1.04e-11	1.31e-13	32.5	21.6602	1.56146	509155846	Ndufv1	NADH dehydrogenase (ubiquinone) flavoprotein 1
ILMN_2730463	1.1e-11	1.44e-13	-32.2	21.6588	-1.78706	31982545	Cdt1	chromatin licensing and DNA replication factor 1
ILMN_2916705	1.09e-11	1.4e-13	-32.3	21.6586	-1.8543	133892260	Tuba1a	tubulin, alpha 1A
ILMN_2847144	1.09e-11	1.41e-13	-32.3	21.6578	-3.46063	589058163	Hist1h2ak	histone cluster 1, H2ak
ILMN_2950837	1.09e-11	1.4e-13	32.3	21.6464	1.71288	244793487	Mfn1	mitofusin 1
ILMN_2509327	1.11e-11	1.46e-13	32.2	21.6446	1.88429	268607519	Wipf3	WAS/WASL interacting protein family, member 3
ILMN_2773624	1.1e-11	1.44e-13	-32.2	21.6433	-1.67749	142374209	Hexa	hexosaminidase A
ILMN_1244242	1.11e-11	1.46e-13	32.2	21.6413	2.05497	225543102	Aldh4a1	aldehyde dehydrogenase 4 family, member A1
ILMN_2674884	1.11e-11	1.46e-13	-32.2	21.6352	-2.11169	190877472	Slc11a1	solute carrier family 11 (proton-coupled divalent metal ion transporters), member 1
ILMN_2824167	1.11e-11	1.45e-13	32.2	21.6314	1.58163	359806828	Ecsit	ECSIT signalling integrator
ILMN_2958076	1.1e-11	1.43e-13	32.3	21.6313	1.98454	141801827	Fmc1	formation of mitochondrial complex V assembly factor 1
ILMN_2487308	1.12e-11	1.47e-13	32.2	21.6291	1.84699	930697462	Tuba8	tubulin, alpha 8
ILMN_2716968	1.12e-11	1.49e-13	32.1	21.6257	1.82015	323510616	C1qtnf9	C1q and tumor necrosis factor related protein 9
ILMN_2719069	1.12e-11	1.49e-13	32.1	21.625	1.81126	257196227	Maob	monoamine oxidase B
ILMN_1250947	1.12e-11	1.47e-13	-32.2	21.624	-1.90502	575771758	Txndc5	thioredoxin domain containing 5
ILMN_2885277	1.13e-11	1.49e-13	-32.1	21.6188	-1.73978	901694056	Nnmt	nicotinamide N-methyltransferase
ILMN_2752524	1.13e-11	1.5e-13	32.1	21.6153	1.87321	116089313	Paqr9	progestin and adipoQ receptor family member IX
ILMN_1248099	1.13e-11	1.5e-13	-32.1	21.6132	-2.14812	227500530	Col16a1	collagen, type XVI, alpha 1
ILMN_3136283	1.13e-11	1.51e-13	32.1	21.6106	1.90637	122056489	Ldb3	LIM domain binding 3
ILMN_3007072	1.12e-11	1.49e-13	-32.1	21.6016	-1.57632	146149131	Tpm1	tropomyosin 1, alpha
ILMN_1247777	1.09e-11	1.4e-13	32.3	21.5849	1.47737	12845653	Ndufab1	NADH dehydrogenase (ubiquinone) 1, alpha/beta subcomplex, 1
ILMN_2721178	1.15e-11	1.55e-13	32	21.5832	1.81573	13385261	Tmem223	transmembrane protein 223
ILMN_1224077	1.15e-11	1.55e-13	-32	21.5815	-2.20059	255308864	Vav1	vav 1 oncogene
ILMN_1254634	1.15e-11	1.55e-13	-32	21.5777	-1.67873	576067853	Pxylp1	2-phosphoxylose phosphatase 1
ILMN_3008858	1.13e-11	1.52e-13	-32.1	21.5703	-1.88848	914333836	Ctsc	cathepsin C
ILMN_2904961	1.13e-11	1.51e-13	-32.1	21.5677	-1.66879	294489325	Ostc	oligosaccharyltransferase complex subunit (non-catalytic)
ILMN_2684515	1.18e-11	1.59e-13	32	21.5574	1.93847	922959863	Srpk3	serine/arginine-rich protein specific kinase 3
ILMN_2900216	1.16e-11	1.57e-13	32	21.5512	1.93745	142367767	Ndufb10	NADH dehydrogenase (ubiquinone) 1 beta subcomplex, 10
ILMN_3123836	1.16e-11	1.57e-13	32	21.5359	1.9568	589269169	Nudt7	nudix (nucleoside diphosphate linked moiety X)-type motif 7
ILMN_1257631	1.21e-11	1.65e-13	-31.9	21.5155	-2.30259	118130296	Apobec1	apolipoprotein B mRNA editing enzyme, catalytic polypeptide 1
ILMN_1242794	1.21e-11	1.65e-13	31.9	21.5131	1.74447	NA	Insr	insulin receptor
ILMN_3041839	1.18e-11	1.6e-13	32	21.5051	2.10637	110227587	Pdhb	pyruvate dehydrogenase (lipoamide) beta
ILMN_2747754	1.19e-11	1.62e-13	31.9	21.5024	2.48893	24418918	Pygb	brain glycogen phosphorylase
ILMN_1231966	1.19e-11	1.61e-13	-31.9	21.5023	-1.62223	937834187	Asah1	N-acylsphingosine amidohydrolase 1
ILMN_2745480	1.22e-11	1.67e-13	31.8	21.502	1.97773	594150415	Fgf13	fibroblast growth factor 13
ILMN_2513993	1.22e-11	1.68e-13	31.8	21.4985	2.03203	122056490	Ldb3	LIM domain binding 3
ILMN_2745370	1.23e-11	1.69e-13	31.8	21.4922	1.7228	19526821	Sult1a1	sulfotransferase family 1A, phenol-preferring, member 1
ILMN_1249691	1.22e-11	1.68e-13	31.8	21.4893	2.21749	56797738	Mlycd	malonyl-CoA decarboxylase
ILMN_1228942	1.19e-11	1.61e-13	31.9	21.4886	1.60373	550544206	Cd59a	CD59a antigen
ILMN_2486906	1.23e-11	1.7e-13	-31.8	21.4824	-2.70989	255683442	Wisp2	WNT1 inducible signaling pathway protein 2
ILMN_2795040	1.23e-11	1.69e-13	-31.8	21.4688	-3.52774	587651927	Hist1h2ad	histone cluster 1, H2ad
ILMN_3091003	1.24e-11	1.71e-13	-31.8	21.4675	-3.451	448824826	Ms4a7	membrane-spanning 4-domains, subfamily A, member 7
ILMN_3074985	1.23e-11	1.69e-13	-31.8	21.4626	-1.74594	635172871	H2afz	H2A histone family, member Z
ILMN_1239185	1.22e-11	1.66e-13	-31.9	21.4572	-1.51444	31982657	Erp29	endoplasmic reticulum protein 29
ILMN_2440823	1.26e-11	1.76e-13	31.7	21.4556	1.7885	320461716	Tnxb	tenascin XB
ILMN_1216871	1.26e-11	1.76e-13	-31.7	21.4507	-1.81017	350606352	Lcp1	lymphocyte cytosolic protein 1
ILMN_1231851	1.26e-11	1.76e-13	-31.7	21.447	-2.22056	817478000	Enpp1	ectonucleotide pyrophosphatase/phosphodiesterase 1
ILMN_2872058	1.25e-11	1.73e-13	-31.8	21.4465	-1.76386	914615974	Ctsh	cathepsin H
ILMN_1249666	1.26e-11	1.78e-13	-31.7	21.4435	-1.9233	698980046	Plpp2	phospholipid phosphatase 2
ILMN_2619620	1.24e-11	1.72e-13	-31.8	21.441	-2.55016	133893071	C1qb	complement component 1, q subcomponent, beta polypeptide
ILMN_2808355	1.26e-11	1.77e-13	31.7	21.4396	1.72724	142378282	Coq5	coenzyme Q5 methyltransferase
ILMN_2600565	1.25e-11	1.75e-13	-31.7	21.4354	-1.97928	312839889	Maged2	melanoma antigen, family D, 2
ILMN_2897214	1.27e-11	1.8e-13	31.7	21.4141	1.63809	225543547	Murc	muscle-related coiled-coil protein
ILMN_2610234	1.29e-11	1.82e-13	31.6	21.4127	2.07716	363000959	Il15	interleukin 15
ILMN_2640944	1.24e-11	1.72e-13	31.8	21.4113	1.43819	281485614	Ndufs4	NADH dehydrogenase (ubiquinone) Fe-S protein 4
ILMN_2874554	1.28e-11	1.81e-13	31.7	21.4085	2.25497	225543102	Aldh4a1	aldehyde dehydrogenase 4 family, member A1
ILMN_2734683	1.29e-11	1.83e-13	-31.6	21.3856	-2.30682	158508594	Fstl1	follistatin-like 1
ILMN_1244312	1.32e-11	1.88e-13	-31.6	21.3808	-1.83409	NA
ILMN_1232716	1.33e-11	1.89e-13	-31.5	21.3767	-2.39792	6753567	Cyp1b1	cytochrome P450, family 1, subfamily b, polypeptide 1
ILMN_2675697	1.33e-11	1.89e-13	-31.5	21.3757	-2.34057	269914084	Kdelr3	KDEL (Lys-Asp-Glu-Leu) endoplasmic reticulum protein retention receptor 3
ILMN_1240350	1.25e-11	1.74e-13	-31.7	21.3693	-1.33632	NA
ILMN_3128792	1.28e-11	1.8e-13	31.7	21.3591	2.48413	77812698	Ttn	titin
ILMN_1259609	1.37e-11	1.96e-13	31.4	21.3392	2.1374	NA	Qk	quaking
ILMN_2544305	1.37e-11	1.96e-13	-31.4	21.3379	-1.82908	12839437	Nnmt	nicotinamide N-methyltransferase
ILMN_1219188	1.37e-11	1.97e-13	-31.4	21.3358	-1.92752	6679790	Akr1b8	aldo-keto reductase family 1, member B8
ILMN_2909238	1.37e-11	1.97e-13	31.4	21.3346	2.05009	84490393	Sptb	spectrin beta, erythrocytic
ILMN_1240726	1.37e-11	1.96e-13	-31.5	21.3302	-3.23022	991820341	Mmp14	matrix metallopeptidase 14 (membrane-inserted)
ILMN_2855334	1.37e-11	1.95e-13	-31.5	21.3257	-2.59486	6754097	Gusb	glucuronidase, beta
ILMN_1232561	1.38e-11	1.99e-13	31.4	21.3224	1.65352	228480293	Rxrg	retinoid X receptor gamma
ILMN_2737480	1.4e-11	2.02e-13	31.4	21.3047	1.69279	188035864	Sirt3	sirtuin 3
ILMN_1253966	1.41e-11	2.05e-13	31.3	21.3003	1.82733	241666425	Pfkfb2	6-phosphofructo-2-kinase/fructose-2,6-biphosphatase 2
ILMN_2727638	1.41e-11	2.05e-13	-31.3	21.297	-1.84456	NA
ILMN_2828768	1.42e-11	2.07e-13	31.3	21.2902	1.60793	46852150	Usp28	ubiquitin specific peptidase 28
ILMN_3003656	1.41e-11	2.04e-13	31.4	21.289	2.06684	146219825	Lrrc2	leucine rich repeat containing 2
ILMN_2904339	1.41e-11	2.05e-13	31.3	21.2848	1.81551	31541840	Efcab2	EF-hand calcium binding domain 2
ILMN_1224003	1.42e-11	2.06e-13	-31.3	21.274	-1.72704	545687088	Ptbp1	polypyrimidine tract binding protein 1
ILMN_2722716	1.43e-11	2.09e-13	31.3	21.2695	2.39592	85861248	Atp1a2	ATPase, Na+/K+ transporting, alpha 2 polypeptide
ILMN_2787257	1.45e-11	2.13e-13	-31.2	21.2549	-2.2295	672890585	Coro1a	coronin, actin binding protein 1A
ILMN_2980663	1.46e-11	2.14e-13	31.2	21.2477	1.7481	145966713	Aqp1	aquaporin 1
ILMN_2847787	1.46e-11	2.16e-13	-31.2	21.2386	-2.40116	183583543	Adgre1	adhesion G protein-coupled receptor E1
ILMN_1236136	1.45e-11	2.12e-13	31.2	21.2296	2.15134	170295824	Corin	corin
ILMN_2623046	1.45e-11	2.13e-13	31.2	21.2266	1.48759	161016825	Reep5	receptor accessory protein 5
ILMN_1228232	1.46e-11	2.15e-13	31.2	21.2237	1.69077	982742418	Cpe	carboxypeptidase E
ILMN_2699531	1.49e-11	2.21e-13	-31.1	21.204	-1.72394	142388581	Rgs10	regulator of G-protein signalling 10
ILMN_1223811	1.46e-11	2.15e-13	31.2	21.2038	2.52742	77812696	Ttn	titin
ILMN_2616405	1.4e-11	2.01e-13	31.4	21.2014	1.24612	142375877	Cox6b1	cytochrome c oxidase, subunit VIb polypeptide 1
ILMN_1220121	1.51e-11	2.24e-13	-31.1	21.2004	-2.38557	256985167	Kif23	kinesin family member 23
ILMN_3008361	1.52e-11	2.28e-13	-31.1	21.193	-1.68167	469608411	Bmper	BMP-binding endothelial regulator
ILMN_3001417	1.52e-11	2.26e-13	31.1	21.1925	1.70703	117938323	Alpk3	alpha-kinase 3
ILMN_2727329	1.5e-11	2.24e-13	31.1	21.1914	2.52533	183396773	Bckdha	branched chain ketoacid dehydrogenase E1, alpha polypeptide
ILMN_2607926	1.53e-11	2.3e-13	-31.1	21.1803	-1.77509	229577274	Kdelr2	KDEL (Lys-Asp-Glu-Leu) endoplasmic reticulum protein retention receptor 2
ILMN_2970532	1.56e-11	2.34e-13	-31	21.1506	-1.6008	218777833	Mcm10	minichromosome maintenance 10 replication initiation factor
ILMN_1241236	1.5e-11	2.23e-13	31.1	21.1495	1.73949	118129843	Cs	citrate synthase
ILMN_2642913	1.5e-11	2.22e-13	-31.1	21.1432	-2.16254	133892886	Emp1	epithelial membrane protein 1
ILMN_2727663	1.58e-11	2.38e-13	-31	21.1425	-2.35927	158508598	Tgfbi	transforming growth factor, beta induced
ILMN_1249480	1.58e-11	2.39e-13	31	21.1379	2.14328	226958578	Vwa8	von Willebrand factor A domain containing 8
ILMN_2681516	1.59e-11	2.41e-13	-30.9	21.1337	-1.89496	156105682	Slc39a6	solute carrier family 39 (metal ion transporter), member 6
ILMN_2595815	1.59e-11	2.42e-13	30.9	21.1305	1.62255	NA
ILMN_2985053	1.49e-11	2.2e-13	31.2	21.1286	1.44213	510025444	Ndufv2	NADH dehydrogenase (ubiquinone) flavoprotein 2
ILMN_2715042	1.58e-11	2.38e-13	-31	21.1245	-1.61065	110349994	Sdc3	syndecan 3
ILMN_2680329	1.56e-11	2.34e-13	31	21.1222	1.44787	146141199	Isca1	iron-sulfur cluster assembly 1
ILMN_1256369	1.6e-11	2.44e-13	30.9	21.1033	2.07691	146134470	Lynx1	Ly6/neurotoxin 1
ILMN_2879746	1.58e-11	2.39e-13	-31	21.1018	-1.64017	146134419	Lasp1	LIM and SH3 protein 1
ILMN_2793062	1.59e-11	2.42e-13	-30.9	21.0909	-1.85793	110625707	Rasl11b	RAS-like, family 11, member B
ILMN_1225835	1.64e-11	2.5e-13	-30.8	21.0782	-2.25041	118131047	Mfap5	microfibrillar associated protein 5
ILMN_2777359	1.54e-11	2.31e-13	-31	21.076	-2.03303	161353501	Serpinh1	serine (or cysteine) peptidase inhibitor, clade H, member 1
ILMN_3008068	1.69e-11	2.6e-13	30.7	21.0514	1.84531	269995945	Scara5	scavenger receptor class A, member 5
ILMN_2692723	1.52e-11	2.28e-13	31.1	21.0446	1.41765	126723005	Lpl	lipoprotein lipase
ILMN_3161652	1.7e-11	2.62e-13	-30.7	21.0439	-2.16515	324021655	Clec4a3	C-type lectin domain family 4, member a3
ILMN_2986051	1.71e-11	2.65e-13	30.7	21.0362	1.69208	31982062	Kyat1	kynurenine aminotransferase 1
ILMN_2673211	1.67e-11	2.56e-13	-30.8	21.035	-1.65261	226958647	Pfn1	profilin 1
ILMN_3068754	1.64e-11	2.5e-13	-30.8	21.0253	-1.34921	363543355	Akr1a1	aldo-keto reductase family 1, member A1 (aldehyde reductase)
ILMN_2773276	1.74e-11	2.69e-13	30.7	21.0198	1.85739	589269169	Nudt7	nudix (nucleoside diphosphate linked moiety X)-type motif 7
ILMN_2871881	1.58e-11	2.39e-13	30.9	21.0188	1.34159	114051413	Uqcr11	ubiquinol-cytochrome c reductase, complex III subunit XI
ILMN_2723058	1.71e-11	2.64e-13	-30.7	21.0124	-1.77652	258679466	Plod3	procollagen-lysine, 2-oxoglutarate 5-dioxygenase 3
ILMN_2449120	1.69e-11	2.6e-13	-30.7	21.0105	-2.1355	893548502	2024-09-11	septin 11
ILMN_1236757	1.64e-11	2.51e-13	30.8	21.0038	1.83983	168480111	Oxct1	3-oxoacid CoA transferase 1
ILMN_2778655	1.75e-11	2.72e-13	-30.6	21.0027	-1.96788	170295822	Vcam1	vascular cell adhesion molecule 1
ILMN_2614655	1.67e-11	2.56e-13	-30.8	21.0006	-2.15344	171846252	Gpnmb	glycoprotein (transmembrane) nmb
ILMN_3106203	1.74e-11	2.7e-13	-30.7	20.9818	-1.50953	122939193	Clta	clathrin, light polypeptide (Lca)
ILMN_1250983	1.64e-11	2.52e-13	-30.8	20.9639	-1.4593	6679438	Ppia	peptidylprolyl isomerase A
ILMN_2603699	1.85e-11	2.88e-13	-30.5	20.9394	-1.95322	59859886	Birc5	baculoviral IAP repeat-containing 5
ILMN_2606973	1.86e-11	2.9e-13	30.5	20.9372	1.88585	546231159	Tmem201	transmembrane protein 201
ILMN_3118707	1.87e-11	2.93e-13	-30.5	20.9286	-1.96902	550544165	Sla	src-like adaptor
ILMN_2783519	1.87e-11	2.95e-13	30.4	20.9276	1.83759	425876784	Acadl	acyl-Coenzyme A dehydrogenase, long-chain
ILMN_2634317	1.88e-11	2.96e-13	-30.4	20.9213	-1.89661	261878586	Slc1a3	solute carrier family 1 (glial high affinity glutamate transporter), member 3
ILMN_2740151	1.87e-11	2.94e-13	30.4	20.919	2.27622	226442810	Chpt1	choline phosphotransferase 1
ILMN_2959480	1.79e-11	2.79e-13	-30.6	20.9005	-1.35347	226823307	Eif4a1	eukaryotic translation initiation factor 4A1
ILMN_2773447	1.81e-11	2.83e-13	-30.5	20.8964	-1.43122	262050623	Ssr4	signal sequence receptor, delta
ILMN_1218934	1.95e-11	3.08e-13	30.3	20.878	1.56479	142370751	Rdm1	RAD52 motif 1
ILMN_2627895	1.85e-11	2.89e-13	30.5	20.8765	1.87568	451770392	Etfb	electron transferring flavoprotein, beta polypeptide
ILMN_3010109	1.94e-11	3.06e-13	30.4	20.8521	1.73714	356991219	Slc25a11	solute carrier family 25 (mitochondrial carrier oxoglutarate carrier), member 11
ILMN_2733793	2.01e-11	3.19e-13	-30.3	20.8405	-1.98022	672890585	Coro1a	coronin, actin binding protein 1A
ILMN_2623735	2.02e-11	3.22e-13	30.2	20.8392	1.57035	31982062	Kyat1	kynurenine aminotransferase 1
ILMN_2968211	2.01e-11	3.19e-13	30.2	20.8378	1.98538	343478165	Lgals4	lectin, galactose binding, soluble 4
ILMN_1236624	2.01e-11	3.19e-13	-30.2	20.8357	-1.57469	NA
ILMN_2616573	2.02e-11	3.24e-13	30.2	20.8273	1.9718	NA
ILMN_1229500	2.02e-11	3.23e-13	30.2	20.827	1.75539	699114739	Gzmm	granzyme M (lymphocyte met-ase 1)
ILMN_2632028	2.02e-11	3.22e-13	30.2	20.8242	2.37354	924182180	Asb11	ankyrin repeat and SOCS box-containing 11
ILMN_2455920	2.02e-11	3.23e-13	30.2	20.8182	1.90261	12844345	Adk	adenosine kinase
ILMN_2803344	2.08e-11	3.33e-13	30.1	20.8025	1.82592	160333479	Tmem143	transmembrane protein 143
ILMN_2978040	2.08e-11	3.35e-13	30.1	20.7886	2.25471	71143151	Myh8	myosin, heavy polypeptide 8, skeletal muscle, perinatal
ILMN_3002872	1.95e-11	3.09e-13	30.3	20.7789	1.38983	255958285	Suclg1	succinate-CoA ligase, GDP-forming, alpha subunit
ILMN_1237507	2.02e-11	3.23e-13	30.2	20.7774	1.57643	255308882	Dlst	dihydrolipoamide S-succinyltransferase (E2 component of 2-oxo-glutarate complex)
ILMN_2740020	2.12e-11	3.42e-13	30.1	20.7718	2.09857	550544186	Mapt	microtubule-associated protein tau
ILMN_2685157	2.1e-11	3.39e-13	-30.1	20.7679	-1.61081	90403594	Abcc3	ATP-binding cassette, sub-family C (CFTR/MRP), member 3
ILMN_2467199	2.13e-11	3.45e-13	30.1	20.7503	1.63212	NA	Tmem182	transmembrane protein 182
ILMN_2648742	2.2e-11	3.58e-13	30	20.7279	1.85192	161086923	Abcb4	ATP-binding cassette, sub-family B (MDR/TAP), member 4
ILMN_2986899	2.1e-11	3.37e-13	30.1	20.7242	1.441	339895907	Adk	adenosine kinase
ILMN_3061070	2.24e-11	3.64e-13	29.9	20.7125	1.68057	146134898	Slc25a20	solute carrier family 25 (mitochondrial carnitine/acylcarnitine translocase), member 20
ILMN_2661576	2.2e-11	3.57e-13	-30	20.7094	-1.49972	118130749	Bicc1	BicC family RNA binding protein 1
ILMN_2470889	2.19e-11	3.55e-13	30	20.694	1.86297	131889221	Sdr39u1	short chain dehydrogenase/reductase family 39U, member 1
ILMN_1245020	2.27e-11	3.72e-13	29.9	20.6818	1.72421	NA
ILMN_2756950	2.26e-11	3.68e-13	29.9	20.6813	1.86266	161484669	Trim54	tripartite motif-containing 54
ILMN_1259252	2.3e-11	3.76e-13	-29.9	20.6784	-1.58749	124517662	Anxa1	annexin A1
ILMN_1250564	2.12e-11	3.41e-13	30.1	20.6754	1.37787	142370730	Cycs	cytochrome c, somatic
ILMN_2487934	2.26e-11	3.7e-13	-29.9	20.6704	-1.50785	734703974	Tram1	translocating chain-associating membrane protein 1
ILMN_2588249	2.31e-11	3.79e-13	29.8	20.6524	2.10111	157041251	Plin4	perilipin 4
ILMN_2527733	2.32e-11	3.81e-13	29.8	20.6447	1.8129	209413789	Kiz	kizuna centrosomal protein
ILMN_1252214	2.36e-11	3.89e-13	29.8	20.6416	1.92086	254553343	Pfkm	phosphofructokinase, muscle
ILMN_2732848	2.29e-11	3.75e-13	-29.9	20.6288	-1.93141	110349995	Tagln2	transgelin 2
ILMN_1256676	2.39e-11	3.96e-13	-29.7	20.6263	-1.77831	215422372	Ddah1	dimethylarginine dimethylaminohydrolase 1
ILMN_2710449	2.18e-11	3.54e-13	30	20.6169	1.36269	255982531	Crip2	cysteine rich protein 2
ILMN_2602711	2.39e-11	3.97e-13	-29.7	20.6027	-1.47564	918410266	Tgfbr1	transforming growth factor, beta receptor I
ILMN_1220686	2.43e-11	4.05e-13	29.7	20.5887	1.48963	12844826	Car14	carbonic anhydrase 14
ILMN_1230423	2.46e-11	4.12e-13	-29.6	20.5833	-1.77838	63055064	Sh3pxd2b	SH3 and PX domains 2B
ILMN_2863965	2.44e-11	4.07e-13	-29.7	20.5809	-1.57381	226958647	Pfn1	profilin 1
ILMN_2644229	2.45e-11	4.09e-13	29.7	20.5793	2.26585	51036625	Kcnd2	potassium voltage-gated channel, Shal-related family, member 2
ILMN_2893077	2.32e-11	3.83e-13	-29.8	20.5765	-1.47027	142358015	Rps6	ribosomal protein S6
ILMN_2733524	2.54e-11	4.26e-13	-29.6	20.5525	-1.59309	142365394	Nrm	nurim (nuclear envelope membrane protein)
ILMN_2447991	2.53e-11	4.25e-13	-29.6	20.5507	-1.98768	NA	A730054J21Rik	RIKEN cDNA A730054J21 gene
ILMN_1234314	2.39e-11	3.96e-13	-29.7	20.5418	-1.342	NA
ILMN_1251370	2.32e-11	3.82e-13	29.8	20.5371	1.26692	110556627	Ndufa1	NADH dehydrogenase (ubiquinone) 1 alpha subcomplex, 1
ILMN_2530867	2.38e-11	3.93e-13	-29.8	20.528	-1.22214	NA
ILMN_1217826	2.57e-11	4.32e-13	-29.5	20.5261	-1.73751	NA
ILMN_2512204	2.46e-11	4.12e-13	29.6	20.5256	2.60776	NA	ND4L	NADH dehydrogenase subunit 4L
ILMN_2964042	2.39e-11	3.98e-13	-29.7	20.5233	-1.95971	939106607	Bgn	biglycan
ILMN_2455904	2.61e-11	4.42e-13	29.5	20.5081	1.55898	NA
ILMN_1226516	2.6e-11	4.39e-13	29.5	20.5062	1.46848	NA
ILMN_2702471	2.57e-11	4.32e-13	29.5	20.504	1.56856	339895907	Adk	adenosine kinase
ILMN_1229975	2.39e-11	3.97e-13	29.7	20.5034	1.43613	13384945	Ndufc1	NADH dehydrogenase (ubiquinone) 1, subcomplex unknown, 1
ILMN_1217009	2.6e-11	4.39e-13	-29.5	20.4999	-1.59411	165377073	Rab15	RAB15, member RAS oncogene family
ILMN_1235934	2.64e-11	4.47e-13	-29.4	20.4989	-1.50718	161016838	Btk	Bruton agammaglobulinemia tyrosine kinase
ILMN_2595519	2.66e-11	4.52e-13	-29.4	20.4884	-1.77907	133892265	Lig1	ligase I, DNA, ATP-dependent
ILMN_1214753	2.66e-11	4.52e-13	29.4	20.4803	1.93907	31541840	Efcab2	EF-hand calcium binding domain 2
ILMN_2430906	2.68e-11	4.58e-13	29.4	20.472	1.54242	NA
ILMN_2658266	2.67e-11	4.55e-13	29.4	20.4645	2.68818	295293101	Gpr22	G protein-coupled receptor 22
ILMN_2770066	2.68e-11	4.56e-13	-29.4	20.4564	-2.0855	NA
ILMN_1227277	2.68e-11	4.59e-13	29.4	20.4494	1.4543	557440861	Ccpg1	cell cycle progression 1
ILMN_2666181	2.77e-11	4.76e-13	29.3	20.4369	1.78077	7710031	Grb14	growth factor receptor bound protein 14
ILMN_2788984	2.68e-11	4.59e-13	29.4	20.43	2.39482	142366266	Acaa2	acetyl-Coenzyme A acyltransferase 2 (mitochondrial 3-oxoacyl-Coenzyme A thiolase)
ILMN_2588474	2.75e-11	4.72e-13	29.3	20.4291	1.83475	255760040	Homer2	homer scaffolding protein 2
ILMN_1233455	2.78e-11	4.79e-13	-29.3	20.4224	-1.85435	86439988	Olfml3	olfactomedin-like 3
ILMN_2888842	2.68e-11	4.58e-13	29.4	20.4206	1.46883	146141199	Isca1	iron-sulfur cluster assembly 1
ILMN_2880067	2.59e-11	4.36e-13	29.5	20.419	1.53302	133893199	Ndufa8	NADH dehydrogenase (ubiquinone) 1 alpha subcomplex, 8
ILMN_1242457	2.77e-11	4.76e-13	-29.3	20.4152	-1.74517	50345973	Fpr2	formyl peptide receptor 2
ILMN_1231503	2.64e-11	4.48e-13	29.4	20.4095	1.86276	168480111	Oxct1	3-oxoacid CoA transferase 1
ILMN_2473620	2.81e-11	4.85e-13	29.3	20.3892	1.55148	601983583	Clip1	CAP-GLY domain containing linker protein 1
ILMN_1258715	2.89e-11	5.01e-13	-29.2	20.3878	-1.56509	254750731	Rrm1	ribonucleotide reductase M1
ILMN_3002745	2.84e-11	4.9e-13	-29.2	20.3844	-1.54716	45827741	Vkorc1	vitamin K epoxide reductase complex, subunit 1
ILMN_2661733	2.89e-11	5.02e-13	29.2	20.3807	1.62536	530537202	Hadh	hydroxyacyl-Coenzyme A dehydrogenase
ILMN_1223335	2.91e-11	5.05e-13	29.2	20.3723	2.1057	428673527	Ano10	anoctamin 10
ILMN_2938704	2.91e-11	5.06e-13	29.2	20.3722	1.93005	363000959	Il15	interleukin 15
ILMN_2808191	3.02e-11	5.27e-13	29.1	20.3339	1.54851	164519072	Ddo	D-aspartate oxidase
ILMN_2822850	3e-11	5.23e-13	-29.1	20.3326	-1.67002	161353501	Serpinh1	serine (or cysteine) peptidase inhibitor, clade H, member 1
ILMN_3084954	3.03e-11	5.29e-13	-29.1	20.3264	-1.81005	NA
ILMN_2946088	3.04e-11	5.32e-13	-29	20.321	-1.49875	86262133	Panx1	pannexin 1
ILMN_2939681	2.89e-11	5.01e-13	-29.2	20.314	-2.71794	148747322	Lyz2	lysozyme 2
ILMN_1240471	3.05e-11	5.34e-13	29	20.3083	1.75434	87044905	Retsat	retinol saturase (all trans retinol 13,14 reductase)
ILMN_1251390	3.07e-11	5.4e-13	-29	20.3034	-1.75407	79750132	Tbxas1	thromboxane A synthase 1, platelet
ILMN_2661971	3.09e-11	5.44e-13	-29	20.2838	-1.43405	329744584	Gm2a	GM2 ganglioside activator protein
ILMN_2767635	3.07e-11	5.39e-13	-29	20.2827	-1.70825	142367994	Vmp1	vacuole membrane protein 1
ILMN_2713285	2.95e-11	5.13e-13	-29.1	20.2822	-1.66623	116517339	Fhl1	four and a half LIM domains 1
ILMN_2953513	3.12e-11	5.52e-13	-29	20.2822	-1.62641	34328287	Aldh3b1	aldehyde dehydrogenase 3 family, member B1
ILMN_2713060	3.13e-11	5.55e-13	28.9	20.2795	1.72918	142345536	Fam131a	family with sequence similarity 131, member A
ILMN_2478202	3.07e-11	5.4e-13	29	20.2689	1.70873	307344706	Camta1	calmodulin binding transcription activator 1
ILMN_1251766	3.15e-11	5.6e-13	28.9	20.2626	1.53615	312283661	Alkbh7	alkB homolog 7
ILMN_1250421	3.11e-11	5.49e-13	-29	20.2616	-1.97957	115392137	Mmp12	matrix metallopeptidase 12
ILMN_2821460	3.17e-11	5.65e-13	-28.9	20.2599	-1.77563	113199760	Ptpn18	protein tyrosine phosphatase, non-receptor type 18
ILMN_2772077	3.17e-11	5.67e-13	-28.9	20.2551	-1.76528	922960066	Bok	BCL2-related ovarian killer
ILMN_1222492	3.15e-11	5.61e-13	28.9	20.248	1.60194	160333184	Mipep	mitochondrial intermediate peptidase
ILMN_2722678	3.11e-11	5.48e-13	29	20.2475	1.57556	7305106	Grcc10	gene rich cluster, C10 gene
ILMN_2517041	3.2e-11	5.73e-13	-28.9	20.2364	-2.61137	161621268	Uhrf1	ubiquitin-like, containing PHD and RING finger domains, 1
ILMN_1242739	3.22e-11	5.8e-13	-28.8	20.2302	-1.59288	NA
ILMN_2727921	3.18e-11	5.69e-13	-28.9	20.2259	-2.01495	163838661	Tspo	translocator protein
ILMN_2712120	3.13e-11	5.56e-13	-28.9	20.2225	-1.61548	113930761	S100a6	S100 calcium binding protein A6 (calcyclin)
ILMN_1255960	3.22e-11	5.78e-13	-28.8	20.2197	-1.46843	802083935	Spc25	SPC25, NDC80 kinetochore complex component, homolog (S. cerevisiae)
ILMN_2905717	3.15e-11	5.6e-13	-28.9	20.2195	-1.5655	117320544	Cd180	CD180 antigen
ILMN_2990197	3.14e-11	5.58e-13	28.9	20.212	1.63763	146198741	Bola3	bolA-like 3 (E. coli)
ILMN_3088934	3.13e-11	5.54e-13	-28.9	20.2105	-1.27292	1007618362	2700094K13Rik	RIKEN cDNA 2700094K13 gene
ILMN_2609807	3.28e-11	5.91e-13	-28.8	20.2078	-1.47128	142378097	Sec61b	Sec61 beta subunit
ILMN_1256867	3.34e-11	6.03e-13	28.8	20.1933	1.6971	281371367	Slc25a26	solute carrier family 25 (mitochondrial carrier, phosphate carrier), member 26
ILMN_2698107	3.4e-11	6.14e-13	-28.7	20.1696	-1.54343	158631224	Eif1a	eukaryotic translation initiation factor 1A
ILMN_2976159	3.42e-11	6.2e-13	28.7	20.1654	1.46292	237858615	Mreg	melanoregulin
ILMN_2680142	3.23e-11	5.82e-13	-28.8	20.1636	-1.5852	218156335	Anxa5	annexin A5
ILMN_2735294	3.41e-11	6.17e-13	28.7	20.1591	1.73998	113679873	Gstm7	glutathione S-transferase, mu 7
ILMN_2594149	3.2e-11	5.73e-13	28.9	20.1514	1.7504	228008306	Sdhc	succinate dehydrogenase complex, subunit C, integral membrane protein
ILMN_2876629	3.21e-11	5.76e-13	28.9	20.1465	1.59496	NA
ILMN_2593787	3.45e-11	6.27e-13	-28.7	20.1436	-1.69041	256574746	Kcnk13	potassium channel, subfamily K, member 13
ILMN_2487170	3.45e-11	6.28e-13	-28.7	20.1405	-1.62255	482677660	Tpm2	tropomyosin 2, beta
ILMN_2954575	3.5e-11	6.4e-13	-28.6	20.1296	-1.9889	229608952	Arhgap30	Rho GTPase activating protein 30
ILMN_1259400	3.47e-11	6.32e-13	-28.6	20.1265	-1.75817	284413705	Prr33	proline rich 33
ILMN_3011719	3.5e-11	6.4e-13	-28.6	20.1212	-1.58363	258613897	Hjurp	Holliday junction recognition protein
ILMN_2939424	3.42e-11	6.2e-13	-28.7	20.1152	-1.59725	262118287	Atp6ap2	ATPase, H+ transporting, lysosomal accessory protein 2
ILMN_2684279	3.53e-11	6.48e-13	-28.6	20.1131	-1.67637	254540028	Edem2	ER degradation enhancer, mannosidase alpha-like 2
ILMN_2675026	3.53e-11	6.48e-13	28.6	20.11	2.06895	165377245	Slc4a3	solute carrier family 4 (anion exchanger), member 3
ILMN_2665387	3.47e-11	6.34e-13	-28.6	20.1043	-1.7637	142365603	Coro1c	coronin, actin binding protein 1C
ILMN_2721149	3.53e-11	6.49e-13	-28.6	20.1014	-2.16689	42476057	Arl11	ADP-ribosylation factor-like 11
ILMN_2664660	3.64e-11	6.71e-13	28.5	20.0785	1.60836	281427161	Aldh5a1	aldhehyde dehydrogenase family 5, subfamily A1
ILMN_1253773	3.65e-11	6.75e-13	28.5	20.0714	1.71111	597517886	Nudt6	nudix (nucleoside diphosphate linked moiety X)-type motif 6
ILMN_2727309	3.68e-11	6.82e-13	28.5	20.0601	2.34354	NA
ILMN_1246927	3.47e-11	6.33e-13	28.6	20.0509	1.51464	226437664	Ndufa11	NADH dehydrogenase (ubiquinone) 1 alpha subcomplex 11
ILMN_1247543	3.52e-11	6.45e-13	-28.6	20.0465	-1.33742	NA
ILMN_2773936	3.75e-11	6.95e-13	-28.4	20.0379	-1.93475	160333543	S1pr2	sphingosine-1-phosphate receptor 2
ILMN_2605004	3.65e-11	6.74e-13	28.5	20.0248	1.89332	142349573	Ndufb9	NADH dehydrogenase (ubiquinone) 1 beta subcomplex, 9
ILMN_2769064	3.55e-11	6.55e-13	28.6	20.017	1.89314	34328285	Sdhb	succinate dehydrogenase complex, subunit B, iron sulfur (Ip)
ILMN_2868220	3.81e-11	7.07e-13	-28.4	20.0164	-1.7275	6680450	Inhba	inhibin beta-A
ILMN_2954881	3.85e-11	7.2e-13	-28.3	20.0077	-2.05174	268370147	Tcirg1	T cell, immune regulator 1, ATPase, H+ transporting, lysosomal V0 protein A3
ILMN_1255570	3.84e-11	7.17e-13	-28.4	20.0055	-1.78143	142343848	Atp6v1a	ATPase, H+ transporting, lysosomal V1 subunit A
ILMN_1231053	3.85e-11	7.19e-13	28.4	20.0005	1.41993	594140594	Hist2h2aa1	histone cluster 2, H2aa1
ILMN_2817996	3.83e-11	7.14e-13	28.4	19.9931	1.64453	651167552	Ppa2	pyrophosphatase (inorganic) 2
ILMN_1232621	3.89e-11	7.3e-13	28.3	19.9852	1.63706	157951667	Ank	progressive ankylosis
ILMN_2797642	3.89e-11	7.29e-13	-28.3	19.9843	-1.50715	295389520	Ncaph	non-SMC condensin I complex, subunit H
ILMN_2966826	3.89e-11	7.31e-13	28.3	19.9841	2.06569	188219534	Ttll1	tubulin tyrosine ligase-like 1
ILMN_2959247	3.76e-11	6.97e-13	28.4	19.9701	1.59754	238231385	Ube2b	ubiquitin-conjugating enzyme E2B
ILMN_2832808	3.91e-11	7.36e-13	28.3	19.9676	1.58436	928589410	Vdac1	voltage-dependent anion channel 1
ILMN_2704822	3.83e-11	7.13e-13	28.4	19.9641	2.51591	142366266	Acaa2	acetyl-Coenzyme A acyltransferase 2 (mitochondrial 3-oxoacyl-Coenzyme A thiolase)
ILMN_1227001	3.98e-11	7.52e-13	-28.2	19.9628	-1.48697	545687870	Ptbp1	polypyrimidine tract binding protein 1
ILMN_2707207	3.97e-11	7.48e-13	28.3	19.9583	2.41004	251823938	Hhatl	hedgehog acyltransferase-like
ILMN_1250279	3.83e-11	7.14e-13	-28.4	19.9544	-1.38258	255759939	Serpinb6a	serine (or cysteine) peptidase inhibitor, clade B, member 6a
ILMN_2687745	3.89e-11	7.31e-13	28.3	19.9407	1.80341	254826781	Pnpla2	patatin-like phospholipase domain containing 2
ILMN_1215654	4.1e-11	7.78e-13	28.2	19.9293	1.64934	NA
ILMN_1249888	4.11e-11	7.82e-13	28.2	19.9225	1.46408	86604720	Adcy6	adenylate cyclase 6
ILMN_1237364	4.14e-11	7.88e-13	-28.1	19.9191	-1.609	998072776	Mmp23	matrix metallopeptidase 23
ILMN_1234453	3.99e-11	7.56e-13	-28.2	19.9116	-1.79678	NA
ILMN_1255510	4e-11	7.58e-13	-28.2	19.9035	-1.48056	489406299	Lmna	lamin A
ILMN_3125814	4.11e-11	7.81e-13	28.2	19.8987	1.46677	75992912	Acsl6	acyl-CoA synthetase long-chain family member 6
ILMN_2588601	3.91e-11	7.37e-13	28.3	19.868	1.26482	507834122	Ndufa2	NADH dehydrogenase (ubiquinone) 1 alpha subcomplex, 2
ILMN_1223697	4.33e-11	8.3e-13	-28	19.8599	-2.03424	85540465	Cd44	CD44 antigen
ILMN_2733753	4.23e-11	8.08e-13	28.1	19.8547	1.34399	71067101	Akr1b10	aldo-keto reductase family 1, member B10 (aldose reductase)
ILMN_2692853	4.47e-11	8.63e-13	27.9	19.828	1.58919	211065508	C030006K11Rik	RIKEN cDNA C030006K11 gene
ILMN_1254405	4.33e-11	8.29e-13	-28	19.8274	-1.33128	489406299	Lmna	lamin A
ILMN_2606579	4.26e-11	8.14e-13	28.1	19.8241	2.18447	226342958	Tecr	trans-2,3-enoyl-CoA reductase
ILMN_1256142	4.33e-11	8.32e-13	-28	19.8154	-1.70948	113865974	Marcks	myristoylated alanine rich protein kinase C substrate
ILMN_2647188	3.99e-11	7.53e-13	28.2	19.8142	1.19554	NA
ILMN_2960467	4.33e-11	8.31e-13	28	19.8108	1.52717	142376554	Slc25a3	solute carrier family 25 (mitochondrial carrier, phosphate carrier), member 3
ILMN_2645171	4.54e-11	8.76e-13	27.9	19.8074	1.80187	31982852	Eef1a2	eukaryotic translation elongation factor 1 alpha 2
ILMN_2635122	4.32e-11	8.26e-13	28	19.801	1.54781	118129867	Srl	sarcalumenin
ILMN_2711948	4.59e-11	8.93e-13	-27.9	19.7924	-1.59138	NA
ILMN_2634235	4.57e-11	8.87e-13	-27.9	19.7913	-2.16319	146149103	Nrros	negative regulator of reactive oxygen species
ILMN_2682623	4.57e-11	8.86e-13	-27.9	19.791	-2.26265	675294845	Aup1	ancient ubiquitous protein 1
ILMN_1250904	4.57e-11	8.87e-13	27.9	19.789	2.21195	408772012	Rtn2	reticulon 2 (Z-band associated protein)
ILMN_2636536	4.54e-11	8.78e-13	27.9	19.7879	1.47974	559098492	Pla2g12a	phospholipase A2, group XIIA
ILMN_2668333	4.59e-11	8.94e-13	-27.9	19.7851	-2.03414	NA
ILMN_1218116	4.63e-11	9.05e-13	-27.8	19.7802	-1.45057	283945461	Bmp1	bone morphogenetic protein 1
ILMN_2933887	4.62e-11	9.01e-13	-27.8	19.7738	-1.86854	924182216	Sash3	SAM and SH3 domain containing 3
ILMN_2430813	4.62e-11	9.01e-13	-27.8	19.7731	-1.72413	546230895	Pdlim7	PDZ and LIM domain 7
ILMN_2693403	4.59e-11	8.93e-13	-27.9	19.767	-1.48804	165932340	Cela1	chymotrypsin-like elastase family, member 1
ILMN_2588051	4.57e-11	8.87e-13	-27.9	19.7653	-2.12895	142378376	Tubb2b	tubulin, beta 2B class IIB
ILMN_1225565	4.67e-11	9.16e-13	-27.8	19.7623	-1.82814	930155588	Igf1	insulin-like growth factor 1
ILMN_1234521	4.36e-11	8.39e-13	28	19.7527	1.49145	281485614	Ndufs4	NADH dehydrogenase (ubiquinone) Fe-S protein 4
ILMN_2967622	4.69e-11	9.22e-13	27.8	19.7512	1.66464	312433989	Gpsm1	G-protein signalling modulator 1 (AGS3-like, C. elegans)
ILMN_2433047	4.73e-11	9.33e-13	-27.8	19.742	-1.46967	86262132	Rnf26	ring finger protein 26
ILMN_1250303	4.72e-11	9.29e-13	27.8	19.7412	1.67843	NA	C730029A08Rik	RIKEN cDNA C730029A08 gene
ILMN_1233954	4.23e-11	8.06e-13	-28.1	19.7395	-1.28847	6679438	Ppia	peptidylprolyl isomerase A
ILMN_1218228	4.72e-11	9.28e-13	27.8	19.7345	1.76441	443609468	Rilp	Rab interacting lysosomal protein
ILMN_2762326	4.76e-11	9.43e-13	-27.7	19.7309	-1.71056	21704181	Kif22	kinesin family member 22
ILMN_1233606	4.72e-11	9.29e-13	-27.8	19.7286	-1.39975	261599066	Sfxn1	sideroflexin 1
ILMN_2735996	4.47e-11	8.61e-13	-27.9	19.7251	-1.69117	118130201	P4hb	prolyl 4-hydroxylase, beta polypeptide
ILMN_1228657	4.78e-11	9.5e-13	-27.7	19.7237	-1.85668	116063577	Fcgr2b	Fc receptor, IgG, low affinity IIb
ILMN_1256219	4.66e-11	9.13e-13	-27.8	19.7184	-1.78725	NA
ILMN_1232667	4.63e-11	9.06e-13	-27.8	19.71	-1.37715	13507625	Ifitm2	interferon induced transmembrane protein 2
ILMN_1236609	4.75e-11	9.39e-13	-27.8	19.7099	-1.56199	631226388	Lilr4b	leukocyte immunoglobulin-like receptor, subfamily B, member 4B
ILMN_1218891	4.78e-11	9.48e-13	27.7	19.6979	1.61001	115311548	Fahd1	fumarylacetoacetate hydrolase domain containing 1
ILMN_1250136	4.9e-11	9.74e-13	27.7	19.6975	1.87091	NA
ILMN_2490536	4.92e-11	9.79e-13	27.7	19.6894	1.59345	281427161	Aldh5a1	aldhehyde dehydrogenase family 5, subfamily A1
ILMN_1249220	4.75e-11	9.4e-13	-27.7	19.674	-1.85709	NA
ILMN_2455850	5e-11	1e-12	-27.6	19.6707	-1.77516	148612896	Gpr137b-ps	G protein-coupled receptor 137B, pseudogene
ILMN_2707127	4.93e-11	9.82e-13	-27.7	19.6669	-1.75312	255760031	Nubp1	nucleotide binding protein 1
ILMN_3122427	4.96e-11	9.89e-13	27.6	19.6661	1.63984	575771791	Suclg2	succinate-Coenzyme A ligase, GDP-forming, beta subunit
ILMN_3149143	5.06e-11	1.02e-12	27.6	19.6528	2.06585	554506539	Entpd5	ectonucleoside triphosphate diphosphohydrolase 5
ILMN_2803399	5.06e-11	1.02e-12	-27.6	19.6507	-2.0755	922959997	Mcm6	minichromosome maintenance complex component 6
ILMN_1242167	5.03e-11	1.01e-12	27.6	19.6378	1.6501	591006094	Hist2h2aa2	histone cluster 2, H2aa2
ILMN_2759159	5.07e-11	1.02e-12	27.6	19.6377	1.45848	586946405	Hist1h4a	histone cluster 1, H4a
ILMN_3108783	5.15e-11	1.04e-12	27.5	19.6315	1.48632	259155331	Fxyd1	FXYD domain-containing ion transport regulator 1
ILMN_2674924	5.12e-11	1.03e-12	27.5	19.6299	1.57826	254540161	Pcca	propionyl-Coenzyme A carboxylase, alpha polypeptide
ILMN_2836607	5.06e-11	1.02e-12	27.6	19.6265	1.98868	893567044	Art3	ADP-ribosyltransferase 3
ILMN_2930203	5.1e-11	1.03e-12	-27.6	19.6233	-1.50878	145864476	Ugt1a10	UDP glycosyltransferase 1 family, polypeptide A10
ILMN_3135781	4.97e-11	9.92e-13	-27.6	19.6194	-1.57353	160707924	Anxa3	annexin A3
ILMN_2617433	5.04e-11	1.01e-12	-27.6	19.6127	-2.43014	930945786	Actb	actin, beta
ILMN_2728379	5.11e-11	1.03e-12	27.5	19.6122	2.47692	118130613	Ivd	isovaleryl coenzyme A dehydrogenase
ILMN_1249334	5.22e-11	1.06e-12	-27.5	19.6041	-1.51958	281427240	Arpc4	actin related protein 2/3 complex, subunit 4
ILMN_2890301	5.17e-11	1.05e-12	27.5	19.6023	2.23896	160837800	Art5	ADP-ribosyltransferase 5
ILMN_1256299	5.27e-11	1.07e-12	-27.5	19.6008	-1.58041	510937042	Gcnt1	glucosaminyl (N-acetyl) transferase 1, core 2
ILMN_1230152	5.17e-11	1.05e-12	-27.5	19.5962	-1.59268	1043392448	Adamts4	a disintegrin-like and metallopeptidase (reprolysin type) with thrombospondin type 1 motif, 4
ILMN_2657516	5.03e-11	1.01e-12	-27.6	19.5961	-1.28439	283945464	Prr13	proline rich 13
ILMN_2759380	5.15e-11	1.04e-12	27.5	19.5927	1.31381	281427238	Smco1	single-pass membrane protein with coiled-coil domains 1
ILMN_2749037	4.74e-11	9.35e-13	27.8	19.581	1.49549	34013513	Chchd10	coiled-coil-helix-coiled-coil-helix domain containing 10
ILMN_2607786	5.19e-11	1.06e-12	-27.5	19.5692	-1.46445	255982973	Fads1	fatty acid desaturase 1
ILMN_2554688	5.19e-11	1.06e-12	27.5	19.5685	1.38508	119360291	Tmem65	transmembrane protein 65
ILMN_2687586	5.42e-11	1.11e-12	-27.4	19.5598	-1.98942	141802996	Cxcl16	chemokine (C-X-C motif) ligand 16
ILMN_1214402	5.32e-11	1.09e-12	27.4	19.5559	1.50324	594140538	Wnk2	WNK lysine deficient protein kinase 2
ILMN_2636183	5.37e-11	1.1e-12	27.4	19.5472	1.76687	283046677	Scube2	signal peptide, CUB domain, EGF-like 2
ILMN_2610105	5.4e-11	1.1e-12	-27.4	19.5363	-1.33004	145966689	Snrpd1	small nuclear ribonucleoprotein D1
ILMN_2778872	5.6e-11	1.15e-12	-27.3	19.5276	-1.64079	146134513	Mad2l1	MAD2 mitotic arrest deficient-like 1
ILMN_1220498	5.56e-11	1.14e-12	27.3	19.5256	1.93179	957801613	Pygm	muscle glycogen phosphorylase
ILMN_2665666	5.65e-11	1.16e-12	-27.3	19.511	-1.51307	171184422	Pstpip1	proline-serine-threonine phosphatase-interacting protein 1
ILMN_2663694	5.44e-11	1.12e-12	27.4	19.497	1.37898	281485614	Ndufs4	NADH dehydrogenase (ubiquinone) Fe-S protein 4
ILMN_2923445	5.56e-11	1.14e-12	-27.3	19.4932	-1.35042	440309867	Acta2	actin, alpha 2, smooth muscle, aorta
ILMN_2422325	5.7e-11	1.18e-12	27.2	19.4921	1.56574	118131141	Usp13	ubiquitin specific peptidase 13 (isopeptidase T-3)
ILMN_1226688	5.7e-11	1.18e-12	27.3	19.4878	2.52449	406647872	Ephx2	epoxide hydrolase 2, cytoplasmic
ILMN_2713673	5.82e-11	1.21e-12	27.2	19.4774	1.62022	141803198	Cmbl	carboxymethylenebutenolidase-like (Pseudomonas)
ILMN_2895991	5.82e-11	1.21e-12	27.2	19.4767	1.52615	141803058	Mpc2	mitochondrial pyruvate carrier 2
ILMN_1245115	5.82e-11	1.21e-12	27.2	19.4764	1.74239	255982525	Fahd2a	fumarylacetoacetate hydrolase domain containing 2A
ILMN_1247775	5.68e-11	1.17e-12	27.3	19.4704	1.69615	409971433	Casq2	calsequestrin 2
ILMN_1213736	5.82e-11	1.21e-12	-27.2	19.4622	-1.63336	146141109	Medag	mesenteric estrogen dependent adipogenesis
ILMN_1228233	5.84e-11	1.22e-12	27.2	19.4613	1.78612	239937552	Gstm1	glutathione S-transferase, mu 1
ILMN_1221153	5.82e-11	1.21e-12	27.2	19.457	2.03184	984655782	Dsg2	desmoglein 2
ILMN_2681057	5.9e-11	1.23e-12	-27.2	19.4553	-1.5062	84794580	Acer3	alkaline ceramidase 3
ILMN_2718030	5.94e-11	1.24e-12	27.1	19.4525	1.49145	77681980	Ank2	ankyrin 2, brain
ILMN_3106592	5.66e-11	1.17e-12	27.3	19.4484	1.47918	46560586	Rcan2	regulator of calcineurin 2
ILMN_2668462	5.96e-11	1.25e-12	-27.1	19.4438	-1.64972	118129794	Emilin1	elastin microfibril interfacer 1
ILMN_2751494	5.95e-11	1.25e-12	27.1	19.4375	1.40039	40538821	Stk39	serine/threonine kinase 39
ILMN_1221048	6e-11	1.26e-12	-27.1	19.4312	-1.82897	329299027	Psat1	phosphoserine aminotransferase 1
ILMN_2724942	5.95e-11	1.25e-12	-27.1	19.4263	-1.38217	141802458	Ptgis	prostaglandin I2 (prostacyclin) synthase
ILMN_1257300	5.79e-11	1.2e-12	27.2	19.4161	1.42178	142378282	Coq5	coenzyme Q5 methyltransferase
ILMN_2987937	6.12e-11	1.29e-12	27.1	19.4091	1.6312	118130754	Golga4	golgi autoantigen, golgin subfamily a, 4
ILMN_2669487	6.13e-11	1.3e-12	27	19.4065	1.65694	88014691	Kcnk3	potassium channel, subfamily K, member 3
ILMN_2774882	6.08e-11	1.28e-12	-27.1	19.4061	-1.59145	254910946	Necap2	NECAP endocytosis associated 2
ILMN_2476139	5.98e-11	1.26e-12	-27.1	19.3831	-1.75374	NA
ILMN_2593496	5.56e-11	1.14e-12	27.3	19.3798	1.22766	133892509	Got2	glutamatic-oxaloacetic transaminase 2, mitochondrial
ILMN_1250521	6.26e-11	1.33e-12	27	19.3788	1.52592	38142487	Pdpr	pyruvate dehydrogenase phosphatase regulatory subunit
ILMN_1217043	6.26e-11	1.33e-12	27	19.3786	1.59059	NA
ILMN_2617228	6.3e-11	1.34e-12	-27	19.3574	-1.57709	600971650	Aurka	aurora kinase A
ILMN_3161013	6.27e-11	1.33e-12	-27	19.3568	-1.74845	329755306	Hk3	hexokinase 3
ILMN_2535227	6.33e-11	1.35e-12	-27	19.3536	-1.49059	142373885	Tmem45a	transmembrane protein 45a
ILMN_1250752	6.13e-11	1.3e-12	-27	19.3533	-1.5859	26096703	Kif23	kinesin family member 23
ILMN_1249046	6.37e-11	1.36e-12	26.9	19.3526	1.67944	142373686	Cmtm8	CKLF-like MARVEL transmembrane domain containing 8
ILMN_1256518	6.21e-11	1.32e-12	27	19.3494	1.54468	240120053	Akr7a5	aldo-keto reductase family 7, member A5 (aflatoxin aldehyde reductase)
ILMN_2529458	5.92e-11	1.24e-12	-27.1	19.3397	-1.33213	NA
ILMN_1256950	6.46e-11	1.39e-12	26.9	19.3393	1.54791	260436855	Neurl2	neuralized E3 ubiquitin protein ligase 2
ILMN_2494251	6.29e-11	1.34e-12	-27	19.3359	-1.70838	133892260	Tuba1a	tubulin, alpha 1A
ILMN_1247704	6.44e-11	1.38e-12	-26.9	19.3206	-1.36554	237858613	Hmgn3	high mobility group nucleosomal binding domain 3
ILMN_1257444	6.49e-11	1.39e-12	-26.9	19.318	-1.822	26324939	Slc37a2	solute carrier family 37 (glycerol-3-phosphate transporter), member 2
ILMN_3139479	6.33e-11	1.35e-12	27	19.3133	1.36978	552953730	Fars2	phenylalanine-tRNA synthetase 2 (mitochondrial)
ILMN_2589039	5.85e-11	1.22e-12	27.2	19.3078	1.14981	83816957	Cox6c	cytochrome c oxidase subunit VIc
ILMN_1242333	6.7e-11	1.44e-12	26.8	19.2879	1.66522	485837066	Immp2l	IMP2 inner mitochondrial membrane peptidase-like (S. cerevisiae)
ILMN_2629044	6.18e-11	1.31e-12	27	19.2827	1.34237	509155845	Ndufa7	NADH dehydrogenase (ubiquinone) 1 alpha subcomplex, 7 (B14.5a)
ILMN_2693185	6.74e-11	1.45e-12	26.8	19.2818	1.84424	164519072	Ddo	D-aspartate oxidase
ILMN_2791963	6.68e-11	1.44e-12	26.8	19.2784	1.32102	237681137	E2f6	E2F transcription factor 6
ILMN_2724785	6.7e-11	1.44e-12	-26.8	19.2732	-1.83495	358030292	Kcnab2	potassium voltage-gated channel, shaker-related subfamily, beta member 2
ILMN_2742928	6.85e-11	1.48e-12	-26.8	19.2686	-1.64146	564473392	Fxyd5	FXYD domain-containing ion transport regulator 5
ILMN_3161936	6.9e-11	1.49e-12	-26.7	19.2584	-1.57729	820375875	Mpp1	membrane protein, palmitoylated
ILMN_2711163	6.91e-11	1.5e-12	-26.7	19.2475	-2.14311	530354638	Ctsk	cathepsin K
ILMN_2744380	6.91e-11	1.5e-12	-26.7	19.2471	-1.92239	86198336	Npc2	Niemann-Pick type C2
ILMN_2657543	6.95e-11	1.51e-12	26.7	19.2464	1.69358	125490359	Sgcg	sarcoglycan, gamma (dystrophin-associated glycoprotein)
ILMN_2794676	6.33e-11	1.35e-12	-27	19.2458	-1.48075	255003792	Rps26	ribosomal protein S26
ILMN_1232261	6.96e-11	1.52e-12	26.7	19.2421	1.684	227330564	Ctnnal1	catenin (cadherin associated protein), alpha-like 1
ILMN_2732747	6.74e-11	1.45e-12	26.8	19.2374	1.35855	NA
ILMN_2681592	6.82e-11	1.47e-12	26.8	19.235	1.43579	125656160	Ankrd40	ankyrin repeat domain 40
ILMN_2497657	6.43e-11	1.38e-12	-26.9	19.2327	-1.18438	142377342	Xirp2	xin actin-binding repeat containing 2
ILMN_2605941	7.05e-11	1.54e-12	26.7	19.2295	1.43113	160298206	Gnpat	glyceronephosphate O-acyltransferase
ILMN_3114585	7.03e-11	1.53e-12	-26.7	19.2283	-1.75387	85540465	Cd44	CD44 antigen
ILMN_2687547	6.82e-11	1.47e-12	26.8	19.2249	1.5089	20270266	Sdpr	serum deprivation response
ILMN_2601884	6.91e-11	1.5e-12	26.7	19.2223	2.2161	NA
ILMN_2514522	7.06e-11	1.54e-12	-26.7	19.2137	-1.49345	NA	4930533K18Rik	RIKEN cDNA 4930533K18 gene
ILMN_1239578	7.1e-11	1.56e-12	-26.7	19.2069	-1.55716	226246609	Man2a1	mannosidase 2, alpha 1
ILMN_2838317	7.14e-11	1.57e-12	-26.6	19.2066	-1.65979	238550112	Pqlc3	PQ loop repeat containing
ILMN_2741277	7.11e-11	1.56e-12	26.7	19.2058	1.60588	364023834	Snurf	SNRPN upstream reading frame
ILMN_2717460	7.05e-11	1.54e-12	26.7	19.2045	1.68728	146135003	Ndufb7	NADH dehydrogenase (ubiquinone) 1 beta subcomplex, 7
ILMN_1246270	7.11e-11	1.56e-12	-26.6	19.2	-1.42907	124249059	Gins2	GINS complex subunit 2 (Psf2 homolog)
ILMN_1250837	7.07e-11	1.55e-12	-26.7	19.1752	-1.38462	226062634	Rangap1	RAN GTPase activating protein 1
ILMN_2699645	7.31e-11	1.62e-12	-26.6	19.1736	-1.79668	281306800	Rtn4	reticulon 4
ILMN_2546272	7.27e-11	1.6e-12	-26.6	19.1694	-1.60965	12838199	Gng12	guanine nucleotide binding protein (G protein), gamma 12
ILMN_1238542	7.27e-11	1.61e-12	26.6	19.1655	1.41329	141801670	Fam213b	family with sequence similarity 213, member B
ILMN_2632509	7.31e-11	1.62e-12	26.6	19.1643	1.8811	118130995	Ppp1r14c	protein phosphatase 1, regulatory (inhibitor) subunit 14c
ILMN_2444316	7.2e-11	1.59e-12	-26.6	19.1636	-1.95165	359279902	Tpm3	tropomyosin 3, gamma
ILMN_2921698	7.36e-11	1.63e-12	26.6	19.1624	1.48723	254540161	Pcca	propionyl-Coenzyme A carboxylase, alpha polypeptide
ILMN_1235372	7.19e-11	1.58e-12	26.6	19.1488	1.46251	498827405	Hbb-bt	hemoglobin, beta adult t chain
ILMN_2867901	7.4e-11	1.64e-12	-26.5	19.1437	-1.37002	165377263	Cdc20	cell division cycle 20
ILMN_2501489	7.51e-11	1.67e-12	-26.5	19.1421	-1.70412	262231831	Was	Wiskott-Aldrich syndrome
ILMN_2682928	7.52e-11	1.68e-12	-26.5	19.1416	-1.58768	261862327	Rai14	retinoic acid induced 14
ILMN_2732229	7.25e-11	1.6e-12	26.6	19.1406	1.59116	119637808	Prdx3	peroxiredoxin 3
ILMN_2588227	7.43e-11	1.65e-12	-26.5	19.1375	-1.67384	449083337	Fn1	fibronectin 1
ILMN_2675064	7.57e-11	1.69e-12	26.5	19.1099	1.78326	237649036	Adhfe1	alcohol dehydrogenase, iron containing, 1
ILMN_2994779	7.46e-11	1.66e-12	26.5	19.1097	2.14103	226342958	Tecr	trans-2,3-enoyl-CoA reductase
ILMN_2795698	7.58e-11	1.7e-12	-26.5	19.109	-1.54515	146149215	Paox	polyamine oxidase (exo-N4-amino)
ILMN_2692316	7.57e-11	1.69e-12	-26.5	19.1083	-1.41846	667751586	Dpep2	dipeptidase 2
ILMN_2488405	7.76e-11	1.74e-12	26.4	19.1023	1.44394	296040464	Tfdp2	transcription factor Dp 2
ILMN_2771709	7.7e-11	1.73e-12	26.4	19.1008	1.88171	118131021	Ppargc1b	peroxisome proliferative activated receptor, gamma, coactivator 1 beta
ILMN_1219231	7.79e-11	1.75e-12	26.4	19.0974	1.48626	110347476	Akap1	A kinase (PRKA) anchor protein 1
ILMN_1247894	7.57e-11	1.69e-12	26.5	19.0962	1.4772	364023834	Snurf	SNRPN upstream reading frame
ILMN_1248932	7.22e-11	1.59e-12	-26.6	19.0795	-1.16366	NA
ILMN_1239863	7.9e-11	1.79e-12	-26.4	19.0744	-1.54837	669250889	Mb21d1	Mab-21 domain containing 1
ILMN_2663604	7.83e-11	1.76e-12	-26.4	19.0725	-1.63963	254039739	Fignl1	fidgetin-like 1
ILMN_1260061	7.88e-11	1.78e-12	-26.4	19.0698	-1.64212	759917921	D17H6S56E-5	DNA segment, Chr 17, human D6S56E 5
ILMN_1214401	7.91e-11	1.79e-12	-26.4	19.0639	-1.45607	556503816	Ost4	oligosaccharyltransferase complex subunit 4 (non-catalytic)
ILMN_2899041	7.88e-11	1.78e-12	-26.4	19.0632	-1.97783	922960072	Mmp3	matrix metallopeptidase 3
ILMN_2694275	7.87e-11	1.78e-12	-26.4	19.063	-1.77055	146134454	Lxn	latexin
ILMN_2893993	7.67e-11	1.72e-12	-26.4	19.049	-1.44347	1001184327	Cers2	ceramide synthase 2
ILMN_2675569	7.88e-11	1.78e-12	-26.4	19.0457	-1.47048	261599066	Sfxn1	sideroflexin 1
ILMN_1224472	7.87e-11	1.78e-12	-26.4	19.0397	-1.49397	126366031	Ccl4	chemokine (C-C motif) ligand 4
ILMN_2603081	8.04e-11	1.83e-12	26.3	19.0395	1.35772	172072626	Nt5c3	5'-nucleotidase, cytosolic III
ILMN_2606470	7.83e-11	1.76e-12	26.4	19.0247	1.44572	189458831	Clip4	CAP-GLY domain containing linker protein family, member 4
ILMN_1234589	8.16e-11	1.86e-12	26.3	19.0224	1.60273	651167552	Ppa2	pyrophosphatase (inorganic) 2
ILMN_2929896	8.15e-11	1.86e-12	-26.3	19.021	-2.1087	141802176	Pbk	PDZ binding kinase
ILMN_1221568	8.24e-11	1.89e-12	-26.2	19.0189	-1.51791	146134935	Cdca7	cell division cycle associated 7
ILMN_2654997	7.97e-11	1.81e-12	26.3	19.0108	1.62605	NA
ILMN_2689986	8.28e-11	1.9e-12	26.2	19.0082	1.44842	NA
ILMN_2740902	8.24e-11	1.89e-12	-26.2	19.0056	-1.84254	NA
ILMN_1218051	8.31e-11	1.91e-12	-26.2	19.0038	-1.36771	118344443	Iqgap2	IQ motif containing GTPase activating protein 2
ILMN_2868997	7.94e-11	1.8e-12	-26.3	19.0036	-1.35572	226062634	Rangap1	RAN GTPase activating protein 1
ILMN_1217159	8.21e-11	1.88e-12	26.3	18.9964	1.64421	NA
ILMN_2438153	8.3e-11	1.91e-12	26.2	18.9952	1.63312	21961417	Jph2	junctophilin 2
ILMN_2783010	7.97e-11	1.81e-12	-26.3	18.9915	-1.3676	13385877	Snx2	sorting nexin 2
ILMN_1247118	8.36e-11	1.93e-12	26.2	18.9914	1.80472	124486713	Klhl31	kelch-like 31
ILMN_2661125	8.04e-11	1.83e-12	-26.3	18.9804	-1.21085	118130592	Maged1	melanoma antigen, family D, 1
ILMN_2668083	7.79e-11	1.75e-12	-26.4	18.9736	-1.30858	NA
ILMN_1226962	8.58e-11	1.98e-12	26.1	18.9658	1.45884	NA
ILMN_1259582	8.6e-11	1.99e-12	26.1	18.9641	1.36408	116686108	Mccc2	methylcrotonoyl-Coenzyme A carboxylase 2 (beta)
ILMN_2879848	8.54e-11	1.97e-12	26.2	18.962	1.41805	550821949	St3gal3	ST3 beta-galactoside alpha-2,3-sialyltransferase 3
ILMN_1258732	8.67e-11	2.01e-12	26.1	18.9522	1.47063	919185215	Cryba4	crystallin, beta A4
ILMN_2708203	8.67e-11	2.02e-12	26.1	18.945	1.78075	239052130	Cdkn1c	cyclin-dependent kinase inhibitor 1C (P57)
ILMN_2679077	8.52e-11	1.97e-12	-26.2	18.9441	-1.43481	146141172	Nhp2	NHP2 ribonucleoprotein
ILMN_2452102	8.24e-11	1.89e-12	26.2	18.9352	1.4686	133892795	Ucp3	uncoupling protein 3 (mitochondrial, proton carrier)
ILMN_1246452	8.74e-11	2.04e-12	26.1	18.9316	1.33282	281306801	Dcaf5	DDB1 and CUL4 associated factor 5
ILMN_2651076	8.67e-11	2.01e-12	-26.1	18.9252	-1.63478	547235191	Shisa5	shisa family member 5
ILMN_1220294	8.67e-11	2.01e-12	-26.1	18.9244	-1.3813	133891658	Eif6	eukaryotic translation initiation factor 6
ILMN_2789125	8.67e-11	2.01e-12	26.1	18.9171	1.39595	211971065	Stard7	START domain containing 7
ILMN_1214024	8.7e-11	2.02e-12	26.1	18.9044	1.54477	12843723	2310002L09Rik	RIKEN cDNA 2310002L09 gene
ILMN_2721198	9e-11	2.11e-12	26	18.902	1.57373	157278589	Ggnbp1	gametogenetin binding protein 1
ILMN_2522693	8.8e-11	2.05e-12	-26.1	18.8976	-1.65973	45827741	Vkorc1	vitamin K epoxide reductase complex, subunit 1
ILMN_1247221	8.28e-11	1.9e-12	26.2	18.8855	1.49446	21704139	Hibadh	3-hydroxyisobutyrate dehydrogenase
ILMN_2873822	9.11e-11	2.14e-12	-26	18.882	-1.71163	764020086	Aebp1	AE binding protein 1
ILMN_2758198	9.2e-11	2.17e-12	26	18.869	2.0318	158508518	Sord	sorbitol dehydrogenase
ILMN_1257445	8.93e-11	2.09e-12	26	18.8647	1.56287	124486746	Agl	amylo-1,6-glucosidase, 4-alpha-glucanotransferase
ILMN_2618176	9.26e-11	2.18e-12	-25.9	18.8636	-1.81047	260898776	Socs3	suppressor of cytokine signaling 3
ILMN_2744398	9.04e-11	2.12e-12	-26	18.8563	-1.49296	214010198	Ostf1	osteoclast stimulating factor 1
ILMN_2717045	8.82e-11	2.06e-12	-26.1	18.8526	-1.64485	922959991	Prdx4	peroxiredoxin 4
ILMN_1240104	8.99e-11	2.1e-12	26	18.8462	1.39138	551410949	Chchd7	coiled-coil-helix-coiled-coil-helix domain containing 7
ILMN_2440530	9.45e-11	2.25e-12	-25.9	18.8405	-1.39778	142364129	Vat1	vesicle amine transport 1
ILMN_3009260	9.04e-11	2.12e-12	26	18.8333	1.27735	167004226	Coq2	coenzyme Q2 4-hydroxybenzoate polyprenyltransferase
ILMN_1221501	9.42e-11	2.24e-12	25.9	18.8299	1.50409	941355911	Fam213a	family with sequence similarity 213, member A
ILMN_2460136	9.5e-11	2.26e-12	25.9	18.8292	1.54228	483968096	Tnnt1	troponin T1, skeletal, slow
ILMN_1221805	9.37e-11	2.22e-12	25.9	18.8226	1.41548	551894911	Dtna	dystrobrevin alpha
ILMN_2829262	9.41e-11	2.23e-12	25.9	18.8168	1.61184	165905608	Ltbp4	latent transforming growth factor beta binding protein 4
ILMN_1233175	9.04e-11	2.12e-12	-26	18.8147	-1.47122	NA
ILMN_2654495	9.38e-11	2.22e-12	-25.9	18.8128	-2.2133	242332571	Iqgap1	IQ motif containing GTPase activating protein 1
ILMN_2629581	8.32e-11	1.92e-12	26.2	18.81	1.2636	83816955	Cox6a2	cytochrome c oxidase subunit VIa polypeptide 2
ILMN_3150313	9.67e-11	2.31e-12	25.8	18.8037	1.51793	83627723	Strip2	striatin interacting protein 2
ILMN_1244773	9.35e-11	2.21e-12	-25.9	18.8035	-1.30148	1007618362	2700094K13Rik	RIKEN cDNA 2700094K13 gene
ILMN_3046846	9.38e-11	2.22e-12	-25.9	18.8009	-1.43652	76443693	Rps27a	ribosomal protein S27A
ILMN_2847136	9.65e-11	2.31e-12	25.8	18.7891	1.79133	85861159	Fastk	Fas-activated serine/threonine kinase
ILMN_2851875	9.34e-11	2.21e-12	-25.9	18.7771	-1.20544	329664955	Actr3	ARP3 actin-related protein 3
ILMN_1231264	9.57e-11	2.29e-12	25.8	18.7753	1.45069	312283733	Ghitm	growth hormone inducible transmembrane protein
ILMN_2660943	9.92e-11	2.38e-12	25.8	18.7729	1.90896	NA
ILMN_1253919	9.52e-11	2.27e-12	-25.9	18.7669	-1.69155	126432552	Ccl3	chemokine (C-C motif) ligand 3
ILMN_1220329	1.01e-10	2.41e-12	25.7	18.7625	1.46538	77812696	Ttn	titin
ILMN_2685478	1e-10	2.4e-12	25.7	18.7611	1.62005	237681117	Rdh14	retinol dehydrogenase 14 (all-trans and 9-cis)
ILMN_2733733	1.01e-10	2.43e-12	-25.7	18.7591	-1.49954	158749637	Tlr2	toll-like receptor 2
ILMN_1254705	9.35e-11	2.21e-12	25.9	18.7545	1.35978	166851827	Atp5d	ATP synthase, H+ transporting, mitochondrial F1 complex, delta subunit
ILMN_2612484	1.01e-10	2.43e-12	-25.7	18.7455	-1.40525	124053458	Myo9b	myosin IXb
ILMN_1229741	9.53e-11	2.27e-12	-25.9	18.737	-1.31634	117676385	Rap1b	RAS related protein 1b
ILMN_1233489	9.11e-11	2.14e-12	-26	18.7342	-1.17241	NA
ILMN_2660766	1.02e-10	2.46e-12	25.7	18.7331	1.60593	32469506	Cd59b	CD59b antigen
ILMN_2717667	1.01e-10	2.42e-12	25.7	18.7293	1.6806	118130143	Pim3	proviral integration site 3
ILMN_1214902	1.01e-10	2.44e-12	-25.7	18.7285	-1.3725	NA
ILMN_2859847	1.03e-10	2.5e-12	-25.7	18.7273	-1.47363	268836254	Pygl	liver glycogen phosphorylase
ILMN_2589073	1.03e-10	2.51e-12	25.7	18.7179	1.81393	113930741	Lrrc10	leucine rich repeat containing 10
ILMN_2977404	1.01e-10	2.43e-12	25.7	18.717	1.48346	144922650	Tmod1	tropomodulin 1
ILMN_2792868	1.03e-10	2.49e-12	-25.7	18.703	-1.43242	133893170	Blvrb	biliverdin reductase B (flavin reductase (NADPH))
ILMN_2590034	1.04e-10	2.54e-12	25.6	18.6991	1.55435	165905608	Ltbp4	latent transforming growth factor beta binding protein 4
ILMN_1221684	1.07e-10	2.6e-12	25.6	18.6861	1.46839	363543342	Scp2	sterol carrier protein 2, liver
ILMN_1259482	1.01e-10	2.43e-12	-25.7	18.6828	-1.55662	274321334	Pabpc1	poly(A) binding protein, cytoplasmic 1
ILMN_2801427	1.08e-10	2.62e-12	25.6	18.6795	1.41394	142373686	Cmtm8	CKLF-like MARVEL transmembrane domain containing 8
ILMN_2962632	9.34e-11	2.2e-12	25.9	18.6786	1.00652	695271690	Atp5j	ATP synthase, H+ transporting, mitochondrial F0 complex, subunit F
ILMN_2767918	1.08e-10	2.62e-12	-25.6	18.6748	-1.35631	125628656	Ifi30	interferon gamma inducible protein 30
ILMN_2904819	1.06e-10	2.59e-12	25.6	18.6735	1.86228	146141127	Fam195a	family with sequence similarity 195, member A
ILMN_2769777	1.08e-10	2.64e-12	-25.5	18.6702	-1.56036	118130167	Msc	musculin
ILMN_1255967	1.08e-10	2.65e-12	25.5	18.6659	1.34049	26338266
ILMN_2721929	1.04e-10	2.52e-12	-25.6	18.6493	-1.23503	160333698	Havcr2	hepatitis A virus cellular receptor 2
ILMN_2956942	1.08e-10	2.64e-12	-25.6	18.6309	-1.44084	22324937	Prkcdbp	protein kinase C, delta binding protein
ILMN_2833606	1.08e-10	2.63e-12	-25.6	18.6296	-1.5668	141803157	Ssr2	signal sequence receptor, beta
ILMN_1256989	1.13e-10	2.77e-12	25.5	18.6251	1.38477	918747543	Hist1h4j	histone cluster 1, H4j
ILMN_2897476	1.11e-10	2.73e-12	25.5	18.6219	1.36943	158508438	Timm21	tranlocase of inner mitochondrial membrane 21
ILMN_2770968	1.1e-10	2.69e-12	-25.5	18.6195	-2.41235	148747157	Fcrls	Fc receptor-like S, scavenger receptor
ILMN_2666406	1.11e-10	2.73e-12	-25.5	18.6132	-1.36508	288541405	Prrc1	proline-rich coiled-coil 1
ILMN_1247096	1.1e-10	2.7e-12	25.5	18.6109	1.597	26324877	Agl	amylo-1,6-glucosidase, 4-alpha-glucanotransferase
ILMN_2642158	1.15e-10	2.84e-12	25.4	18.5914	1.43569	13386039	Atp5s	ATP synthase, H+ transporting, mitochondrial F0 complex, subunit S
ILMN_1239230	1.14e-10	2.81e-12	-25.4	18.5848	-1.35496	928083868	Aurkb	aurora kinase B
ILMN_1222512	1.16e-10	2.87e-12	-25.4	18.5819	-1.6281	124486924	Mfsd7b	major facilitator superfamily domain containing 7B
ILMN_2909150	1.04e-10	2.53e-12	-25.6	18.5819	-2.57082	171846282	Ctgf	connective tissue growth factor
ILMN_1231309	1.13e-10	2.78e-12	-25.4	18.5756	-1.30819	485464597	Ly9	lymphocyte antigen 9
ILMN_2789948	1.15e-10	2.84e-12	-25.4	18.572	-1.85426	670357717	Arhgdib	Rho, GDP dissociation inhibitor (GDI) beta
ILMN_1221851	1.16e-10	2.88e-12	-25.4	18.5717	-2.02737	472339092	Adamts2	a disintegrin-like and metallopeptidase (reprolysin type) with thrombospondin type 1 motif, 2
ILMN_3147135	1.08e-10	2.62e-12	-25.6	18.5601	-1.34606	363543355	Akr1a1	aldo-keto reductase family 1, member A1 (aldehyde reductase)
ILMN_2621966	1.02e-10	2.48e-12	25.7	18.558	1.0586	133892869	Ndufb8	NADH dehydrogenase (ubiquinone) 1 beta subcomplex 8
ILMN_1231138	1.17e-10	2.92e-12	-25.3	18.5577	-1.49804	597955352	E2f1	E2F transcription factor 1
ILMN_2685890	1.18e-10	2.94e-12	-25.3	18.5556	-1.41981	NA
ILMN_2774007	1.17e-10	2.92e-12	-25.3	18.5521	-1.96391	157951691	Bub1b	BUB1B, mitotic checkpoint serine/threonine kinase
ILMN_1256343	1.18e-10	2.95e-12	-25.3	18.5485	-2.06393	NA
ILMN_2633212	1.13e-10	2.8e-12	25.4	18.5444	1.22645	285026455	Cox10	cytochrome c oxidase assembly protein 10
ILMN_3140071	1.19e-10	2.96e-12	-25.3	18.5397	-2.06762	281306800	Rtn4	reticulon 4
ILMN_2766720	1.15e-10	2.83e-12	25.4	18.5389	1.27017	283135185	Coq6	coenzyme Q6 monooxygenase
ILMN_3108894	1.19e-10	2.97e-12	25.3	18.5286	1.35003	83649758	Sgk3	serum/glucocorticoid regulated kinase 3
ILMN_2760979	1.15e-10	2.84e-12	-25.4	18.5285	-1.30692	239787880	Tgfbr2	transforming growth factor, beta receptor II
ILMN_2776419	1.19e-10	2.98e-12	-25.3	18.5274	-1.74157	213688405	Dynll1	dynein light chain LC8-type 1
ILMN_1216861	1.2e-10	3e-12	25.3	18.517	1.33213	NA
ILMN_2698449	1.24e-10	3.11e-12	-25.2	18.4974	-1.59238	257196256	Hbegf	heparin-binding EGF-like growth factor
ILMN_2975718	1.24e-10	3.11e-12	-25.2	18.4956	-1.44333	550822318	Rps6ka1	ribosomal protein S6 kinase polypeptide 1
ILMN_2698757	1.24e-10	3.12e-12	25.2	18.488	1.61698	118130622	Ppm1l	protein phosphatase 1 (formerly 2C)-like
ILMN_2904765	1.26e-10	3.17e-12	-25.2	18.472	-1.63297	954170031	Snai1	snail family zinc finger 1
ILMN_1259022	1.26e-10	3.19e-12	25.2	18.4711	1.55439	124486587	Etl4	enhancer trap locus 4
ILMN_1260378	1.24e-10	3.12e-12	-25.2	18.4683	-1.42976	158508608	Csrp1	cysteine and glycine-rich protein 1
ILMN_2518744	1.26e-10	3.18e-12	25.2	18.4645	1.42844	281306794	Wnk4	WNK lysine deficient protein kinase 4
ILMN_1248999	1.28e-10	3.23e-12	25.1	18.4606	1.53851	157311640	Lmo7	LIM domain only 7
ILMN_3107945	1.28e-10	3.24e-12	25.1	18.4599	1.30472	125661051	Cep112	centrosomal protein 112
ILMN_2659052	1.24e-10	3.11e-12	-25.2	18.4561	-1.68805	118130025	Ccnb1	cyclin B1
ILMN_3008859	1.28e-10	3.23e-12	-25.1	18.4466	-1.75103	914333836	Ctsc	cathepsin C
ILMN_2810882	1.19e-10	2.99e-12	-25.3	18.4463	-1.68986	158508617	Ppic	peptidylprolyl isomerase C
ILMN_2417316	1.28e-10	3.24e-12	-25.1	18.4412	-1.49129	NA
ILMN_1221943	1.29e-10	3.29e-12	-25.1	18.4335	-1.66864	158635932	Sdf2l1	stromal cell-derived factor 2-like 1
ILMN_2882425	1.3e-10	3.3e-12	25.1	18.4318	1.43595	255982525	Fahd2a	fumarylacetoacetate hydrolase domain containing 2A
ILMN_1234139	1.28e-10	3.25e-12	-25.1	18.4247	-1.26385	545479109	Abi1	abl-interactor 1
ILMN_2473562	1.3e-10	3.31e-12	-25.1	18.4244	-1.73089	550544193	Lat2	linker for activation of T cells family, member 2
ILMN_2717861	1.26e-10	3.2e-12	25.2	18.4221	1.46494	188219601	Inpp5a	inositol polyphosphate-5-phosphatase A
ILMN_1254631	1.25e-10	3.15e-12	-25.2	18.4119	-1.816	NA
ILMN_2544661	1.34e-10	3.44e-12	25	18.402	1.31342	12842554	Lamtor2	late endosomal/lysosomal adaptor, MAPK and MTOR activator 2
ILMN_2671689	1.32e-10	3.37e-12	25.1	18.4013	1.60271	70909318	Cox7b	cytochrome c oxidase subunit VIIb
ILMN_2533188	1.22e-10	3.05e-12	-25.3	18.3982	-1.09223	NA
ILMN_2657728	1.32e-10	3.38e-12	-25	18.3976	-1.51811	141801810	Stxbp2	syntaxin binding protein 2
ILMN_2641278	1.2e-10	3e-12	25.3	18.3922	1.31151	552953833	Mfn2	mitofusin 2
ILMN_1250688	1.32e-10	3.36e-12	-25.1	18.3886	-1.35878	157951640	Fat1	FAT atypical cadherin 1
ILMN_2679037	1.32e-10	3.39e-12	-25	18.3849	-1.70034	NA
ILMN_2682800	1.18e-10	2.93e-12	25.3	18.3709	1.11679	112181181	Cox5a	cytochrome c oxidase subunit Va
ILMN_3121891	1.32e-10	3.37e-12	-25.1	18.3701	-1.3532	489406796	Lmna	lamin A
ILMN_2650275	1.36e-10	3.49e-12	-25	18.3699	-1.45114	141803062	1810055G02Rik	RIKEN cDNA 1810055G02 gene
ILMN_2619204	1.37e-10	3.51e-12	25	18.3638	1.66418	82617543	Fbxo40	F-box protein 40
ILMN_2674122	1.3e-10	3.3e-12	25.1	18.3586	1.30662	113865954	Pkia	protein kinase inhibitor, alpha
ILMN_2651077	1.37e-10	3.53e-12	-25	18.33	-1.75178	547234887	Shisa5	shisa family member 5
ILMN_2744217	1.39e-10	3.57e-12	-24.9	18.3245	-1.34391	255918237	Spag5	sperm associated antigen 5
ILMN_1247889	1.22e-10	3.07e-12	25.2	18.3181	1.13911	118129975	Atp5o	ATP synthase, H+ transporting, mitochondrial F1 complex, O subunit
ILMN_1219820	1.48e-10	3.82e-12	-24.8	18.288	-1.44254	142366339	Dram1	DNA-damage regulated autophagy modulator 1
ILMN_2759762	1.49e-10	3.85e-12	24.8	18.2764	1.35486	150456475	Stard10	START domain containing 10
ILMN_2776431	1.48e-10	3.82e-12	-24.8	18.2727	-1.80749	124286804	C1qa	complement component 1, q subcomponent, alpha polypeptide
ILMN_1228053	1.49e-10	3.86e-12	24.8	18.2681	1.42751	NA
ILMN_1222489	1.51e-10	3.92e-12	-24.8	18.2519	-1.50881	26986616	Sulf1	sulfatase 1
ILMN_2707363	1.52e-10	3.97e-12	-24.7	18.2513	-1.32946	110665734	Cebpd	CCAAT/enhancer binding protein (C/EBP), delta
ILMN_1254394	1.5e-10	3.9e-12	24.8	18.2485	1.32009	284413705	Prr33	proline rich 33
ILMN_1238376	1.46e-10	3.75e-12	-24.8	18.2367	-1.29389	47087131	M6pr	mannose-6-phosphate receptor, cation dependent
ILMN_2987709	1.52e-10	3.97e-12	-24.7	18.232	-2.22623	225007541	Slc15a3	solute carrier family 15, member 3
ILMN_2585867	1.55e-10	4.04e-12	24.7	18.2311	1.34762	26349356	Jph1	junctophilin 1
ILMN_2649291	1.54e-10	4.03e-12	-24.7	18.2297	-1.48686	161760650	Lipa	lysosomal acid lipase A
ILMN_2971767	1.5e-10	3.9e-12	-24.8	18.2294	-1.55256	31543276	Myd88	myeloid differentiation primary response gene 88
ILMN_3120014	1.49e-10	3.87e-12	-24.8	18.2251	-1.28528	550821914	Sri	sorcin
ILMN_2805071	1.48e-10	3.81e-12	24.8	18.2219	1.39923	183396772	Ap4s1	adaptor-related protein complex AP-4, sigma 1
ILMN_2867899	1.57e-10	4.11e-12	-24.7	18.1987	-2.12307	165377263	Cdc20	cell division cycle 20
ILMN_1259473	1.58e-10	4.16e-12	-24.6	18.1945	-1.58426	410025482	Fen1	flap structure specific endonuclease 1
ILMN_2516383	1.6e-10	4.2e-12	-24.6	18.1928	-1.32286	165377205	Ssr1	signal sequence receptor, alpha
ILMN_1237265	1.49e-10	3.87e-12	24.8	18.1877	1.13792	290563139	Mrpl28	mitochondrial ribosomal protein L28
ILMN_1238614	1.5e-10	3.89e-12	24.8	18.1851	1.22811	61888837	Hsd17b10	hydroxysteroid (17-beta) dehydrogenase 10
ILMN_2601378	1.57e-10	4.13e-12	24.7	18.1666	1.26216	359683146	Tmem205	transmembrane protein 205
ILMN_2663328	1.52e-10	3.96e-12	-24.7	18.1663	-1.19573	160333331	Spdl1	spindle apparatus coiled-coil protein 1
ILMN_3136542	1.63e-10	4.28e-12	24.6	18.1613	1.54737	113680426	Gcdh	glutaryl-Coenzyme A dehydrogenase
ILMN_2618481	1.6e-10	4.21e-12	-24.6	18.1604	-1.47601	226823307	Eif4a1	eukaryotic translation initiation factor 4A1
ILMN_3124037	1.6e-10	4.22e-12	24.6	18.1356	1.27092	444909154	Kcnip2	Kv channel-interacting protein 2
ILMN_2593774	1.65e-10	4.36e-12	24.5	18.1221	1.57175	127138619	Rgcc	regulator of cell cycle
ILMN_1232766	1.63e-10	4.3e-12	24.6	18.1166	1.16641	142382199	Sccpdh	saccharopine dehydrogenase (putative)
ILMN_2688415	1.69e-10	4.49e-12	24.5	18.1141	1.89756	226958578	Vwa8	von Willebrand factor A domain containing 8
ILMN_1247916	1.71e-10	4.53e-12	24.5	18.1112	1.38193	146149188	Lims2	LIM and senescent cell antigen like domains 2
ILMN_2897468	1.65e-10	4.37e-12	-24.5	18.1112	-1.27666	146141174	Cenpn	centromere protein N
ILMN_2916035	1.69e-10	4.47e-12	-24.5	18.108	-2.09031	188219588	Lmnb1	lamin B1
ILMN_2470069	1.71e-10	4.53e-12	-24.5	18.0893	-1.6723	86613789	Col5a2	collagen, type V, alpha 2
ILMN_2679456	1.72e-10	4.58e-12	24.4	18.0852	2.18954	86198337	Crat	carnitine acetyltransferase
ILMN_1222503	1.7e-10	4.5e-12	-24.5	18.0792	-1.30121	146134997	Alg5	asparagine-linked glycosylation 5 (dolichyl-phosphate beta-glucosyltransferase)
ILMN_2707834	1.72e-10	4.56e-12	-24.5	18.0749	-1.40116	334688867	Rpl13a	ribosomal protein L13A
ILMN_2768026	1.77e-10	4.73e-12	-24.4	18.0656	-1.42994	6754097	Gusb	glucuronidase, beta
ILMN_2649635	1.76e-10	4.7e-12	24.4	18.0652	1.37532	158508727	Klhdc1	kelch domain containing 1
ILMN_1240256	1.77e-10	4.75e-12	-24.4	18.0628	-1.44424	115270973	Slc9a3r1	solute carrier family 9 (sodium/hydrogen exchanger), member 3 regulator 1
ILMN_1222246	1.76e-10	4.68e-12	-24.4	18.0573	-1.98166	116235488	Plin2	perilipin 2
ILMN_2542938	1.5e-10	3.89e-12	-24.8	18.0517	-0.988433	255003791	Rps12	ribosomal protein S12
ILMN_2512849	1.53e-10	4e-12	24.7	18.0501	1.09572	114051412	Uqcrh	ubiquinol-cytochrome c reductase hinge protein
ILMN_2874228	1.58e-10	4.16e-12	-24.6	18.0479	-1.22178	160333552	Rpl12	ribosomal protein L12
ILMN_2608238	1.68e-10	4.45e-12	24.5	18.0474	1.20669	205361111	Dnaja3	DnaJ heat shock protein family (Hsp40) member A3
ILMN_2628271	1.79e-10	4.8e-12	-24.4	18.0313	-1.37432	NA
ILMN_2757092	1.78e-10	4.78e-12	24.4	18.0292	1.34653	142348865	Hint3	histidine triad nucleotide binding protein 3
ILMN_1235374	1.82e-10	4.9e-12	24.3	18.0221	1.96311	31982653	Decr1	2,4-dienoyl CoA reductase 1, mitochondrial
ILMN_1244402	1.83e-10	4.93e-12	24.3	18.0157	1.46819	157042784	Kcnh2	potassium voltage-gated channel, subfamily H (eag-related), member 2
ILMN_2600274	1.57e-10	4.1e-12	24.7	18.0096	0.98607	651165916	Cox4i1	cytochrome c oxidase subunit IV isoform 1
ILMN_1243516	1.78e-10	4.77e-12	24.4	18.0094	1.3007	34328074	Fitm1	fat storage-inducing transmembrane protein 1
ILMN_2977624	1.85e-10	4.99e-12	-24.3	18.0079	-1.57625	254750731	Rrm1	ribonucleotide reductase M1
ILMN_2772410	1.86e-10	5.02e-12	-24.3	18.0063	-1.43358	161016798	Anxa4	annexin A4
ILMN_1222269	1.84e-10	4.95e-12	-24.3	17.9997	-1.47882	254692850	1810011H11Rik	RIKEN cDNA 1810011H11 gene
ILMN_2723931	1.78e-10	4.79e-12	24.4	17.9971	1.34441	237681137	E2f6	E2F transcription factor 6
ILMN_3138499	1.77e-10	4.71e-12	24.4	17.9884	1.88047	146134898	Slc25a20	solute carrier family 25 (mitochondrial carnitine/acylcarnitine translocase), member 20
ILMN_1237846	1.84e-10	4.95e-12	24.3	17.9869	2.10317	NA
ILMN_2603725	1.74e-10	4.63e-12	-24.4	17.9867	-1.16629	955471888	Arpc3	actin related protein 2/3 complex, subunit 3
ILMN_3153940	1.77e-10	4.73e-12	24.4	17.9866	1.18841	264681527	Unc45b	unc-45 myosin chaperone B
ILMN_2706819	1.79e-10	4.82e-12	-24.3	17.9837	-1.7305	110625707	Rasl11b	RAS-like, family 11, member B
ILMN_2460168	1.88e-10	5.1e-12	-24.2	17.9813	-1.50809	118130065	Wdr1	WD repeat domain 1
ILMN_2707808	1.87e-10	5.07e-12	24.2	17.9812	1.76771	NA
ILMN_2598766	1.89e-10	5.13e-12	24.2	17.9789	1.58102	31543512	Prox1	prospero homeobox 1
ILMN_2705881	1.77e-10	4.71e-12	24.4	17.9779	1.08934	363543342	Scp2	sterol carrier protein 2, liver
ILMN_2742042	1.89e-10	5.16e-12	-24.2	17.9622	-1.58201	9790144	Nupr1	nuclear protein transcription regulator 1
ILMN_3076459	1.92e-10	5.26e-12	24.2	17.9558	1.34147	142370730	Cycs	cytochrome c, somatic
ILMN_2613869	1.89e-10	5.14e-12	24.2	17.9536	1.43315	557636706	Clpx	caseinolytic mitochondrial matrix peptidase chaperone subunit
ILMN_2644719	1.9e-10	5.19e-12	-24.2	17.946	-1.40295	237858612	Hmgn3	high mobility group nucleosomal binding domain 3
ILMN_1235908	1.94e-10	5.31e-12	-24.2	17.9372	-1.91677	442535506	Fabp5	fatty acid binding protein 5, epidermal
ILMN_1253958	1.88e-10	5.1e-12	-24.2	17.9368	-1.1735	NA
ILMN_3126277	1.92e-10	5.25e-12	24.2	17.9361	1.31694	89363041	Palmd	palmdelphin
ILMN_1218967	1.86e-10	5.03e-12	-24.3	17.9318	-1.34576	227430339	Kif2c	kinesin family member 2C
ILMN_2699700	1.91e-10	5.22e-12	-24.2	17.9303	-1.42117	118130576	Arpc1a	actin related protein 2/3 complex, subunit 1A
ILMN_2776056	1.9e-10	5.17e-12	24.2	17.9303	1.23132	118129986	Rassf3	Ras association (RalGDS/AF-6) domain family member 3
ILMN_2830661	1.93e-10	5.29e-12	-24.2	17.93	-1.8822	153945748	Top2a	topoisomerase (DNA) II alpha
ILMN_1247133	1.95e-10	5.36e-12	-24.1	17.9269	-1.54539	134152675	Tns3	tensin 3
ILMN_2724880	1.94e-10	5.33e-12	-24.1	17.9223	-2.64755	141803550	Nmrk2	nicotinamide riboside kinase 2
ILMN_1233857	1.96e-10	5.41e-12	-24.1	17.9206	-1.57938	922959997	Mcm6	minichromosome maintenance complex component 6
ILMN_2724339	1.98e-10	5.46e-12	24.1	17.9161	1.29532	551895032	Dtna	dystrobrevin alpha
ILMN_2484987	1.89e-10	5.16e-12	-24.2	17.9156	-1.27329	113195689	Man2b1	mannosidase 2, alpha B1
ILMN_2592321	1.96e-10	5.41e-12	24.1	17.914	1.46777	949474745	Cdh13	cadherin 13
ILMN_1252206	1.96e-10	5.41e-12	24.1	17.9117	1.50618	161169033	Phtf2	putative homeodomain transcription factor 2
ILMN_1245307	1.88e-10	5.09e-12	-24.2	17.9086	-2.05618	124517692	Fbln2	fibulin 2
ILMN_1236702	1.96e-10	5.37e-12	-24.1	17.9086	-2.38963	631226373	Lilrb4a	leukocyte immunoglobulin-like receptor, subfamily B, member 4A
ILMN_2423789	1.89e-10	5.13e-12	-24.2	17.9081	-1.14697	551893862	Sae1	SUMO1 activating enzyme subunit 1
ILMN_2649502	1.96e-10	5.4e-12	-24.1	17.9063	-1.47816	160358786	Adam9	a disintegrin and metallopeptidase domain 9 (meltrin gamma)
ILMN_2894211	1.96e-10	5.4e-12	24.1	17.9028	2.29777	262205572	8430408G22Rik	RIKEN cDNA 8430408G22 gene
ILMN_2999167	2.01e-10	5.55e-12	24.1	17.8993	1.4361	262072993	L2hgdh	L-2-hydroxyglutarate dehydrogenase
ILMN_1257299	2.02e-10	5.58e-12	24.1	17.8819	2.25315	181337096	G0s2	G0/G1 switch gene 2
ILMN_2685477	2.02e-10	5.59e-12	24.1	17.8711	1.52393	237681117	Rdh14	retinol dehydrogenase 14 (all-trans and 9-cis)
ILMN_1231795	2.05e-10	5.71e-12	24	17.8643	1.41628	144922662	Lace1	lactation elevated 1
ILMN_2727785	2.02e-10	5.6e-12	24.1	17.863	1.46146	NA
ILMN_2649937	1.77e-10	4.73e-12	24.4	17.8562	1.03217	55742659	Ndufa13	NADH dehydrogenase (ubiquinone) 1 alpha subcomplex, 13
ILMN_2453874	2.05e-10	5.71e-12	-24	17.8511	-1.56561	148277639	Sdcbp	syndecan binding protein
ILMN_2940713	2.08e-10	5.82e-12	24	17.8464	1.39701	116517293	Rap1gap2	RAP1 GTPase activating protein 2
ILMN_2810405	2.05e-10	5.71e-12	-24	17.8438	-1.33944	266458100	Myo1g	myosin IG
ILMN_1224437	2.05e-10	5.68e-12	-24	17.8417	-1.32188	171460925	Ppm1m	protein phosphatase 1M
ILMN_2839134	2.09e-10	5.86e-12	24	17.8402	1.50006	34328359	Rhot2	ras homolog family member T2
ILMN_2520032	2.08e-10	5.84e-12	-24	17.8386	-1.39196	83649754	Zdhhc12	zinc finger, DHHC domain containing 12
ILMN_1239143	2.05e-10	5.72e-12	24	17.8302	1.44543	257796246	Sdhd	succinate dehydrogenase complex, subunit D, integral membrane protein
ILMN_1221298	2.08e-10	5.83e-12	24	17.8282	1.87953	930697462	Tuba8	tubulin, alpha 8
ILMN_2775157	1.98e-10	5.47e-12	-24.1	17.8245	-2.78132	158966684	Arg1	arginase, liver
ILMN_2649392	2.12e-10	5.96e-12	-23.9	17.8165	-1.24945	270341398	Fermt3	fermitin family member 3
ILMN_2984110	2.15e-10	6.05e-12	-23.9	17.8077	-1.64244	255522952	Plvap	plasmalemma vesicle associated protein
ILMN_2803674	2.06e-10	5.74e-12	-24	17.8018	-3.42833	530229841	S100a9	S100 calcium binding protein A9 (calgranulin B)
ILMN_1235811	2.09e-10	5.85e-12	-24	17.7963	-1.5393	217035111	Fam198b	family with sequence similarity 198, member B
ILMN_1244219	2.16e-10	6.08e-12	-23.9	17.7962	-1.31877	NA
ILMN_2746704	2.09e-10	5.86e-12	24	17.792	1.41897	224177529	Smim20	small integral membrane protein 20
ILMN_2945483	2.04e-10	5.67e-12	24	17.7872	1.18879	893559362	Csde1	cold shock domain containing E1, RNA binding
ILMN_1255237	2.04e-10	5.66e-12	-24	17.7725	-1.33949	262050623	Ssr4	signal sequence receptor, delta
ILMN_1218592	2.22e-10	6.28e-12	-23.8	17.7658	-1.69557	NA
ILMN_2771754	2.19e-10	6.19e-12	23.9	17.7645	1.77216	226823366	Fh1	fumarate hydratase 1
ILMN_2873180	2.1e-10	5.89e-12	24	17.7594	1.22819	142348730	Smim8	small integral membrane protein 8
ILMN_2520239	2.25e-10	6.4e-12	23.8	17.7529	1.36636	442745913	Cp	ceruloplasmin
ILMN_2766521	2.23e-10	6.33e-12	23.8	17.7515	1.24232	112293261	Esrra	estrogen related receptor, alpha
ILMN_2673599	2.22e-10	6.3e-12	-23.8	17.7499	-1.21928	18702319	Actn4	actinin alpha 4
ILMN_2621862	2.26e-10	6.44e-12	-23.8	17.7471	-1.30686	300069030	Pdlim5	PDZ and LIM domain 5
ILMN_2489448	2.26e-10	6.45e-12	23.8	17.7448	1.3099	117938304	Sobp	sine oculis-binding protein homolog (Drosophila)
ILMN_2703267	2.25e-10	6.42e-12	-23.8	17.7442	-1.22807	50363231	Nes	nestin
ILMN_1259946	2.22e-10	6.28e-12	-23.8	17.7409	-1.21341	558472829	Cdc42se1	CDC42 small effector 1
ILMN_2612738	2.25e-10	6.4e-12	23.8	17.7399	1.51921	142378282	Coq5	coenzyme Q5 methyltransferase
ILMN_2677921	2.25e-10	6.4e-12	-23.8	17.7379	-1.32515	190610052	Vasn	vasorin
ILMN_3136744	2.21e-10	6.24e-12	23.8	17.7315	1.2167	253314526	Sesn1	sestrin 1
ILMN_2639662	2.25e-10	6.43e-12	23.8	17.7306	1.40052	34328378	Ldhd	lactate dehydrogenase D
ILMN_1255823	2.07e-10	5.78e-12	24	17.7297	1.09049	146135032	Higd2a	HIG1 domain family, member 2A
ILMN_1235819	2.06e-10	5.75e-12	-24	17.7097	-1.01172	NA
ILMN_2657431	2.25e-10	6.43e-12	-23.8	17.7087	-1.67093	NA
ILMN_2672626	2.21e-10	6.23e-12	-23.8	17.7049	-1.42193	551894560	Myh9	myosin, heavy polypeptide 9, non-muscle
ILMN_2973958	2.32e-10	6.66e-12	23.7	17.7029	1.40319	320461716	Tnxb	tenascin XB
ILMN_1241857	2.26e-10	6.48e-12	-23.8	17.6924	-1.31574	226443020	Nap1l1	nucleosome assembly protein 1-like 1
ILMN_1216213	2.33e-10	6.7e-12	-23.7	17.6854	-1.35434	194440736	Incenp	inner centromere protein
ILMN_2806676	2.33e-10	6.69e-12	23.7	17.6849	1.72693	425854825	Acads	acyl-Coenzyme A dehydrogenase, short chain
ILMN_2662387	2.27e-10	6.5e-12	-23.8	17.6841	-1.37312	489406299	Lmna	lamin A
ILMN_2845208	2.36e-10	6.79e-12	23.7	17.6809	1.57506	134031975	Lrpprc	leucine-rich PPR-motif containing
ILMN_2942551	2.37e-10	6.83e-12	23.7	17.6802	1.32231	226371691	Sh3rf2	SH3 domain containing ring finger 2
ILMN_2861493	2.33e-10	6.71e-12	-23.7	17.6801	-1.28132	270483799	Tceal8	transcription elongation factor A (SII)-like 8
ILMN_1225602	2.13e-10	5.99e-12	23.9	17.6784	1.7458	113930760	S100a1	S100 calcium binding protein A1
ILMN_2617090	2.38e-10	6.89e-12	23.7	17.6676	1.68592	158303305	Egln1	egl-9 family hypoxia-inducible factor 1
ILMN_2782061	2.4e-10	6.94e-12	23.6	17.6649	1.59985	165377245	Slc4a3	solute carrier family 4 (anion exchanger), member 3
ILMN_3052781	2.37e-10	6.82e-12	23.7	17.6627	2.57796	85719317	Slc25a34	solute carrier family 25, member 34
ILMN_2926155	2.4e-10	6.96e-12	23.6	17.6618	1.64049	134053932	Rbm38	RNA binding motif protein 38
ILMN_2720451	2.41e-10	6.99e-12	-23.6	17.6577	-1.34517	313661494	Dnmt1	DNA methyltransferase (cytosine-5) 1
ILMN_1239333	2.42e-10	7.02e-12	-23.6	17.6505	-1.38812	242332571	Iqgap1	IQ motif containing GTPase activating protein 1
ILMN_1256171	2.39e-10	6.9e-12	23.7	17.6442	1.33822	226342963	Tmem63b	transmembrane protein 63b
ILMN_1254971	2.1e-10	5.92e-12	23.9	17.6386	1.0838	142375877	Cox6b1	cytochrome c oxidase, subunit VIb polypeptide 1
ILMN_1216698	2.44e-10	7.1e-12	23.6	17.6382	1.40535	298566261	Kcng2	potassium voltage-gated channel, subfamily G, member 2
ILMN_2958159	2.37e-10	6.83e-12	-23.7	17.6244	-1.40232	158853991	Eno1	enolase 1, alpha non-neuron
ILMN_2724585	2.38e-10	6.87e-12	23.7	17.624	1.20872	451898102	Dag1	dystroglycan 1
ILMN_2692315	2.43e-10	7.07e-12	-23.6	17.6193	-1.25333	667751586	Dpep2	dipeptidase 2
ILMN_1234199	2.49e-10	7.27e-12	23.6	17.619	1.28552	189458845	Cobll1	Cobl-like 1
ILMN_1230834	2.37e-10	6.84e-12	23.7	17.619	1.28974	115298679	Frmd5	FERM domain containing 5
ILMN_2846194	2.46e-10	7.16e-12	23.6	17.6188	1.76117	363543335	Echdc2	enoyl Coenzyme A hydratase domain containing 2
ILMN_2677472	2.41e-10	6.99e-12	-23.6	17.6184	-1.25534	NA
ILMN_2599130	2.22e-10	6.27e-12	23.8	17.6123	1.22974	293597565	Aldoa	aldolase A, fructose-bisphosphate
ILMN_1246390	2.39e-10	6.9e-12	23.7	17.6003	1.19424	NA
ILMN_2909068	2.43e-10	7.06e-12	23.6	17.592	1.14656	602152750	Mrps23	mitochondrial ribosomal protein S23
ILMN_1243654	2.54e-10	7.47e-12	23.5	17.5915	1.31669	589269207	Hist1h4k	histone cluster 1, H4k
ILMN_1227972	2.25e-10	6.41e-12	-23.8	17.5892	-1.24963	158966703	Rps16	ribosomal protein S16
ILMN_1217040	2.54e-10	7.43e-12	23.5	17.5836	1.49529	148539945	Cluh	clustered mitochondria (cluA/CLU1) homolog
ILMN_2463616	2.56e-10	7.51e-12	23.5	17.5817	1.39701	159110786	Map7	microtubule-associated protein 7
ILMN_2896843	2.52e-10	7.35e-12	-23.5	17.5787	-1.3685	31982596	Cd248	CD248 antigen, endosialin
ILMN_2788073	2.44e-10	7.12e-12	-23.6	17.577	-3.3022	195947362	Hmox1	heme oxygenase 1
ILMN_2604794	2.54e-10	7.45e-12	23.5	17.573	1.35491	114158704	Atp5e	ATP synthase, H+ transporting, mitochondrial F1 complex, epsilon subunit
ILMN_1247054	2.57e-10	7.61e-12	23.5	17.5729	1.41465	NA
ILMN_2786160	2.53e-10	7.4e-12	-23.5	17.5697	-1.38612	225543419	Arhgap1	Rho GTPase activating protein 1
ILMN_1254577	2.57e-10	7.6e-12	-23.5	17.565	-1.76472	325995158	AI607873	expressed sequence AI607873
ILMN_2710139	2.57e-10	7.56e-12	23.5	17.5561	2.56478	238018130	Ppargc1a	peroxisome proliferative activated receptor, gamma, coactivator 1 alpha
ILMN_3162005	2.53e-10	7.42e-12	23.5	17.5547	1.21742	47564089	Tmem204	transmembrane protein 204
ILMN_3113420	2.56e-10	7.52e-12	-23.5	17.5547	-1.22128	557357719	Ptpn6	protein tyrosine phosphatase, non-receptor type 6
ILMN_2671671	2.57e-10	7.57e-12	-23.5	17.5519	-1.22986	142375675	Snx8	sorting nexin 8
ILMN_1223097	2.63e-10	7.81e-12	-23.4	17.5346	-1.32113	7657030	Nt5c	5',3'-nucleotidase, cytosolic
ILMN_2667842	2.6e-10	7.71e-12	-23.4	17.5302	-1.20142	224967131	Tbrg1	transforming growth factor beta regulated gene 1
ILMN_1217331	2.64e-10	7.83e-12	-23.4	17.5302	-1.98301	922959997	Mcm6	minichromosome maintenance complex component 6
ILMN_1256851	2.63e-10	7.78e-12	23.4	17.5238	1.2557	47575839	Arhgap20	Rho GTPase activating protein 20
ILMN_2602633	2.26e-10	6.44e-12	23.8	17.5202	0.973381	NA
ILMN_2672624	2.66e-10	7.9e-12	23.4	17.5202	1.38165	88014633	Hcn2	hyperpolarization-activated, cyclic nucleotide-gated K+ 2
ILMN_1250704	2.57e-10	7.58e-12	23.5	17.5192	1.15551	84781799	Rcsd1	RCSD domain containing 1
ILMN_1222601	2.66e-10	7.91e-12	23.4	17.519	1.45115	429836852	Sgca	sarcoglycan, alpha (dystrophin-associated glycoprotein)
ILMN_2837025	2.57e-10	7.55e-12	-23.5	17.5171	-1.18941	530677984	Gak	cyclin G associated kinase
ILMN_2858359	2.64e-10	7.85e-12	-23.4	17.5149	-1.44722	225543338	Clspn	claspin
ILMN_2701855	2.69e-10	8.02e-12	23.4	17.5131	1.63915	255982525	Fahd2a	fumarylacetoacetate hydrolase domain containing 2A
ILMN_1251616	2.67e-10	7.96e-12	-23.4	17.5082	-1.30331	NA
ILMN_1222447	2.65e-10	7.88e-12	-23.4	17.4995	-1.47216	118130304	Srsf9	serine/arginine-rich splicing factor 9
ILMN_2705886	2.54e-10	7.44e-12	23.5	17.488	1.18317	363543342	Scp2	sterol carrier protein 2, liver
ILMN_2937548	2.76e-10	8.3e-12	23.3	17.477	1.20815	589269230	Hist1h4n	histone cluster 1, H4n
ILMN_2671755	2.78e-10	8.35e-12	-23.3	17.4749	-1.29179	118131058	Cercam	cerebral endothelial cell adhesion molecule
ILMN_2745555	2.6e-10	7.7e-12	23.4	17.4723	1.20782	260278011	Mrps21	mitochondrial ribosomal protein S21
ILMN_1213026	2.78e-10	8.34e-12	23.3	17.4698	1.56418	34328475	Cnst	consortin, connexin sorting protein
ILMN_2745614	2.57e-10	7.6e-12	23.5	17.4667	1.80544	474451723	Fam134b	family with sequence similarity 134, member B
ILMN_2601215	2.79e-10	8.41e-12	-23.3	17.4583	-1.25765	160707926	Cyp7b1	cytochrome P450, family 7, subfamily b, polypeptide 1
ILMN_2727432	2.81e-10	8.48e-12	-23.3	17.4569	-1.55397	154240683	Stab1	stabilin 1
ILMN_2746456	2.8e-10	8.44e-12	-23.3	17.4547	-1.6967	268370147	Tcirg1	T cell, immune regulator 1, ATPase, H+ transporting, lysosomal V0 protein A3
ILMN_1222609	2.78e-10	8.34e-12	23.3	17.4487	1.30069	142388344	Igfals	insulin-like growth factor binding protein, acid labile subunit
ILMN_2714787	2.85e-10	8.61e-12	-23.2	17.445	-1.3469	242247078	1110038B12Rik	RIKEN cDNA 1110038B12 gene
ILMN_1234824	2.73e-10	8.17e-12	-23.3	17.4448	-1.28813	110625751	Ccdc80	coiled-coil domain containing 80
ILMN_1251605	2.81e-10	8.48e-12	23.3	17.4447	1.18951	146134402	Hrasls	HRAS-like suppressor
ILMN_2887065	2.75e-10	8.24e-12	-23.3	17.439	-1.17383	239052673	Mvp	major vault protein
ILMN_2774349	2.86e-10	8.66e-12	-23.2	17.437	-1.44337	NA
ILMN_2608602	2.73e-10	8.19e-12	23.3	17.4339	1.17758	557128981	Grsf1	G-rich RNA sequence binding factor 1
ILMN_2896528	2.7e-10	8.07e-12	23.4	17.4217	1.2727	13385261	Tmem223	transmembrane protein 223
ILMN_2902115	2.51e-10	7.32e-12	-23.5	17.4191	-1.0943	255003734	Rpl10a	ribosomal protein L10A
ILMN_3100812	2.69e-10	8.05e-12	23.4	17.4138	1.08247	575403019	Gpx4	glutathione peroxidase 4
ILMN_2693895	2.57e-10	7.61e-12	-23.5	17.4064	-1.35699	440309867	Acta2	actin, alpha 2, smooth muscle, aorta
ILMN_2729263	2.89e-10	8.73e-12	23.2	17.4052	1.36472	756141036	Coq7	demethyl-Q 7
ILMN_3153285	2.91e-10	8.81e-12	-23.2	17.4015	-1.43437	76253936	Evi2a	ecotropic viral integration site 2a
ILMN_1254265	2.94e-10	8.92e-12	23.2	17.4012	1.24247	260166667	Tnni3k	TNNI3 interacting kinase
ILMN_1225361	2.89e-10	8.74e-12	-23.2	17.3929	-1.16494	145966689	Snrpd1	small nuclear ribonucleoprotein D1
ILMN_2736875	2.75e-10	8.26e-12	-23.3	17.3868	-1.89971	112293263	Pdia3	protein disulfide isomerase associated 3
ILMN_2692797	2.95e-10	8.97e-12	-23.2	17.3765	-1.35998	190877472	Slc11a1	solute carrier family 11 (proton-coupled divalent metal ion transporters), member 1
ILMN_2944366	2.85e-10	8.61e-12	23.2	17.3706	1.22254	819231734	Hspb8	heat shock protein 8
ILMN_2695819	3.03e-10	9.24e-12	-23.1	17.3672	-1.42831	240120063	Ddit4l	DNA-damage-inducible transcript 4-like
ILMN_2983948	2.99e-10	9.1e-12	-23.1	17.3652	-1.80344	142372255	Creld2	cysteine-rich with EGF-like domains 2
ILMN_1229082	2.96e-10	9e-12	23.2	17.3551	1.55475	146198742	Klhl21	kelch-like 21
ILMN_2684855	2.68e-10	8e-12	23.4	17.3489	1.07814	575403019	Gpx4	glutathione peroxidase 4
ILMN_3125363	2.96e-10	9.02e-12	23.2	17.3466	1.24813	133892935	Fxn	frataxin
ILMN_2644161	3.09e-10	9.46e-12	23.1	17.3423	1.31838	257467674	Acad12	acyl-Coenzyme A dehydrogenase family, member 12
ILMN_2471128	3.05e-10	9.33e-12	23.1	17.3404	1.65528	NA
ILMN_2756613	2.94e-10	8.94e-12	-23.2	17.3366	-1.09546	770075670	Adam8	a disintegrin and metallopeptidase domain 8
ILMN_1236320	3.04e-10	9.28e-12	23.1	17.334	1.18487	661311575	Mpv17	MpV17 mitochondrial inner membrane protein
ILMN_2673926	3.13e-10	9.62e-12	23	17.3241	1.20887	698980002	Cdc37l1	cell division cycle 37-like 1
ILMN_2694397	3.12e-10	9.57e-12	-23	17.3164	-1.22281	146198555	Poldip3	polymerase (DNA-directed), delta interacting protein 3
ILMN_1224014	3.17e-10	9.77e-12	23	17.3139	1.2508	142353421	Tmem100	transmembrane protein 100
ILMN_2700265	3.17e-10	9.77e-12	23	17.3129	1.37872	6755033	Pex11a	peroxisomal biogenesis factor 11 alpha
ILMN_2477276	3.17e-10	9.76e-12	23	17.3103	1.43659	NA	Pdp2	pyruvate dehyrogenase phosphatase catalytic subunit 2
ILMN_2675785	2.99e-10	9.1e-12	23.1	17.3091	1.10791	291327509	Myo18b	myosin XVIIIb
ILMN_3136540	3.06e-10	9.38e-12	-23.1	17.309	-1.19593	594140696	Hist2h3c1	histone cluster 2, H3c1
ILMN_2943599	3.19e-10	9.84e-12	-23	17.3035	-1.26524	159032040	Ngfrap1	nerve growth factor receptor (TNFRSF16) associated protein 1
ILMN_1241962	2.69e-10	8.03e-12	23.4	17.3007	1.13658	112807194	Cox5b	cytochrome c oxidase subunit Vb
ILMN_1230100	3.14e-10	9.63e-12	23	17.2978	1.21941	407027844	Capzb	capping protein (actin filament) muscle Z-line, beta
ILMN_2688416	3.22e-10	9.95e-12	23	17.2944	1.26187	238231410	Cd300lg	CD300 molecule like family member G
ILMN_2769884	3.22e-10	9.96e-12	-23	17.2894	-1.51398	930155588	Igf1	insulin-like growth factor 1
ILMN_2946466	3.22e-10	9.97e-12	-23	17.2882	-1.51567	134053916	Bin1	bridging integrator 1
ILMN_2745551	3.19e-10	9.86e-12	-23	17.2858	-1.51249	224922772	Olfml2b	olfactomedin-like 2B
ILMN_2587859	3.11e-10	9.53e-12	23	17.2837	1.56963	NA
ILMN_2643513	3.22e-10	1e-11	-23	17.28	-1.65629	146134364	Asns	asparagine synthetase
ILMN_2791028	2.91e-10	8.83e-12	-23.2	17.2786	-1.32143	311893402	App	amyloid beta (A4) precursor protein
ILMN_1220609	3.22e-10	9.94e-12	-23	17.2741	-1.15254	161760677	Ltb4r1	leukotriene B4 receptor 1
ILMN_3001616	3.23e-10	1e-11	-23	17.2739	-1.43059	922304348	Plp2	proteolipid protein 2
ILMN_2781153	3.22e-10	9.98e-12	23	17.2539	1.73339	139949244	Doc2g	double C2, gamma
ILMN_2775154	3.27e-10	1.02e-11	-22.9	17.247	-1.54615	914615974	Ctsh	cathepsin H
ILMN_2421751	3.3e-10	1.03e-11	22.9	17.2428	1.43386	145966743	Kif1c	kinesin family member 1C
ILMN_2705203	3.27e-10	1.02e-11	22.9	17.2425	1.43149	134053861	Magix	MAGI family member, X-linked
ILMN_2613641	3.17e-10	9.78e-12	23	17.2405	1.51788	NA
ILMN_2976829	3e-10	9.15e-12	23.1	17.239	1.08721	574997049	Eif4a2	eukaryotic translation initiation factor 4A2
ILMN_1238908	3.35e-10	1.05e-11	22.9	17.2361	1.56139	NA
ILMN_2426335	3.38e-10	1.06e-11	22.9	17.2278	1.25943	NA	6720477C19Rik	RIKEN cDNA 6720477C19 gene
ILMN_1225414	3.2e-10	9.88e-12	-23	17.226	-1.33587	758371931	Rab5c	RAB5C, member RAS oncogene family
ILMN_2646322	3.27e-10	1.02e-11	-22.9	17.2256	-1.37968	85677483	Samsn1	SAM domain, SH3 domain and nuclear localization signals, 1
ILMN_1230119	3.39e-10	1.06e-11	-22.8	17.2254	-1.19039	NA	Ngfrap1	nerve growth factor receptor (TNFRSF16) associated protein 1
ILMN_3162476	3.39e-10	1.07e-11	-22.8	17.2206	-1.33174	146134405	Sec61a1	Sec61 alpha 1 subunit (S. cerevisiae)
ILMN_1212626	3.39e-10	1.06e-11	-22.8	17.2156	-1.72754	NA
ILMN_1226328	3.41e-10	1.07e-11	22.8	17.212	1.29242	117938304	Sobp	sine oculis-binding protein homolog (Drosophila)
ILMN_2605512	3.34e-10	1.04e-11	22.9	17.2114	1.64481	113865980	Lamb3	laminin, beta 3
ILMN_2596611	3.39e-10	1.06e-11	-22.8	17.2089	-1.90586	118130828	Clic1	chloride intracellular channel 1
ILMN_2536389	3.34e-10	1.04e-11	22.9	17.2085	1.26406	NA
ILMN_2734511	3.14e-10	9.66e-12	23	17.2084	1.43801	922959870	Ndufb3	NADH dehydrogenase (ubiquinone) 1 beta subcomplex 3
ILMN_2483948	3.47e-10	1.1e-11	-22.8	17.19	-1.3388	529250186	Specc1	sperm antigen with calponin homology and coiled-coil domains 1
ILMN_1247173	3.4e-10	1.07e-11	-22.8	17.1894	-1.20174	292494928	Tyms	thymidylate synthase
ILMN_2644515	3.44e-10	1.09e-11	-22.8	17.188	-1.67885	449310790	Srpx2	sushi-repeat-containing protein, X-linked 2
ILMN_2475585	3.04e-10	9.29e-12	23.1	17.181	1.0689	928589410	Vdac1	voltage-dependent anion channel 1
ILMN_2421179	3.35e-10	1.05e-11	22.9	17.1776	2.47407	124486808	Rhobtb1	Rho-related BTB domain containing 1
ILMN_1233809	3.5e-10	1.11e-11	-22.8	17.1759	-1.28386	357197166	Cmtm7	CKLF-like MARVEL transmembrane domain containing 7
ILMN_2978163	3.52e-10	1.12e-11	22.8	17.1516	1.2018	161016823	Nfs1	nitrogen fixation gene 1 (S. cerevisiae)
ILMN_1238215	3.22e-10	1e-11	-23	17.1502	-2.43729	171846282	Ctgf	connective tissue growth factor
ILMN_3073899	3.5e-10	1.11e-11	-22.8	17.1498	-1.13282	75832024	Pira11	paired-Ig-like receptor A11
ILMN_2706268	3.59e-10	1.14e-11	-22.7	17.1449	-1.48722	146198634	Scara3	scavenger receptor class A, member 3
ILMN_1253819	3.59e-10	1.14e-11	-22.7	17.1448	-1.27602	89179324	Prkar2b	protein kinase, cAMP dependent regulatory, type II beta
ILMN_2727022	3.53e-10	1.12e-11	-22.7	17.1444	-2.14105	141803550	Nmrk2	nicotinamide riboside kinase 2
ILMN_1242903	3.46e-10	1.09e-11	22.8	17.1398	1.1201	661311575	Mpv17	MpV17 mitochondrial inner membrane protein
ILMN_2937320	3.44e-10	1.09e-11	22.8	17.1381	1.28108	164663887	Schip1	schwannomin interacting protein 1
ILMN_2778151	3.59e-10	1.14e-11	-22.7	17.136	-1.57549	165932320	Sox9	SRY (sex determining region Y)-box 9
ILMN_2664726	3.64e-10	1.16e-11	22.7	17.1295	1.2195	225703069	Cenpv	centromere protein V
ILMN_2726717	3.49e-10	1.11e-11	-22.8	17.1233	-1.31664	244791123	Dpp3	dipeptidylpeptidase 3
ILMN_1249836	3.45e-10	1.09e-11	-22.8	17.1164	-1.19029	110825968	2024-09-15	selenoprotein 15
ILMN_2602855	3.62e-10	1.16e-11	-22.7	17.11	-1.18718	226437675	Nup205	nucleoporin 205
ILMN_1257485	3.67e-10	1.17e-11	-22.7	17.1021	-1.40842	530231513	Pbdc1	polysaccharide biosynthesis domain containing 1
ILMN_2732565	3.59e-10	1.14e-11	22.7	17.1014	1.20041	229576851	Mrps31	mitochondrial ribosomal protein S31
ILMN_2497268	3.41e-10	1.07e-11	-22.8	17.1011	-1.10744	118130065	Wdr1	WD repeat domain 1
ILMN_2650911	3.5e-10	1.11e-11	-22.8	17.0965	-1.32416	50659078	Atp6v0e	ATPase, H+ transporting, lysosomal V0 subunit E
ILMN_3162174	3.35e-10	1.05e-11	22.9	17.0904	1.26628	358439477	Immt	inner membrane protein, mitochondrial
ILMN_1259869	3.26e-10	1.01e-11	-22.9	17.0878	-1.09513	NA
ILMN_2526987	3.41e-10	1.08e-11	-22.8	17.0799	-1.14047	NA
ILMN_2638114	3.76e-10	1.2e-11	-22.6	17.0783	-2.20839	118130571	Ptn	pleiotrophin
ILMN_2791644	3.86e-10	1.24e-11	22.6	17.067	1.25247	326319952	Reep1	receptor accessory protein 1
ILMN_2965275	3.62e-10	1.15e-11	22.7	17.0634	1.29628	188219601	Inpp5a	inositol polyphosphate-5-phosphatase A
ILMN_1234111	3.87e-10	1.24e-11	22.6	17.06	1.33537	254028265	Vtn	vitronectin
ILMN_1214450	3.79e-10	1.21e-11	22.6	17.0583	1.2379	148540040	Qrsl1	glutaminyl-tRNA synthase (glutamine-hydrolyzing)-like 1
ILMN_3150205	3.85e-10	1.23e-11	22.6	17.056	1.24211	86198299	Gm5512	required for meiotic nuclear division 1 pseudogene
ILMN_2934532	3.59e-10	1.14e-11	22.7	17.0478	1.3768	359718919	Prpf19	pre-mRNA processing factor 19
ILMN_2709478	3.92e-10	1.26e-11	22.5	17.0392	1.41046	594591522	Sh3kbp1	SH3-domain kinase binding protein 1
ILMN_2718401	3.89e-10	1.25e-11	22.5	17.0376	1.32382	556695428	Htra3	HtrA serine peptidase 3
ILMN_2638061	4.01e-10	1.3e-11	22.5	17.0144	1.26156	356995844	Tsc22d4	TSC22 domain family, member 4
ILMN_2419660	3.47e-10	1.1e-11	22.8	17.0115	1.66131	NA
ILMN_2985282	3.87e-10	1.24e-11	22.6	17.0059	1.30511	413082094	Eci2	enoyl-Coenzyme A delta isomerase 2
ILMN_2781030	3.94e-10	1.27e-11	-22.5	16.9996	-1.27256	6680551	Napsa	napsin A aspartic peptidase
ILMN_2680827	3.97e-10	1.28e-11	-22.5	16.997	-1.33608	168480108	Il7r	interleukin 7 receptor
ILMN_2694179	4.01e-10	1.3e-11	-22.5	16.9947	-1.95801	126506295	Ccl6	chemokine (C-C motif) ligand 6
ILMN_2679428	3.88e-10	1.25e-11	22.6	16.9863	1.1343	229577371	Sdhaf4	succinate dehydrogenase complex assembly factor 4
ILMN_2769740	3.98e-10	1.29e-11	22.5	16.9848	1.32451	170932555	Oxnad1	oxidoreductase NAD-binding domain containing 1
ILMN_2812935	4e-10	1.29e-11	-22.5	16.9779	-1.14448	882938995	Atp6v1h	ATPase, H+ transporting, lysosomal V1 subunit H
ILMN_1239087	3.87e-10	1.24e-11	22.6	16.9769	1.06794	226958489	Pex19	peroxisomal biogenesis factor 19
ILMN_2773099	4.11e-10	1.34e-11	22.4	16.9766	1.47301	651167552	Ppa2	pyrophosphatase (inorganic) 2
ILMN_2515363	3.73e-10	1.19e-11	-22.6	16.9701	-1.5886	47894397	Tpm4	tropomyosin 4
ILMN_2896944	4.04e-10	1.31e-11	22.5	16.9681	1.40617	295789040	Aamdc	adipogenesis associated Mth938 domain containing
ILMN_2597532	3.98e-10	1.29e-11	-22.5	16.9548	-1.2607	311893402	App	amyloid beta (A4) precursor protein
ILMN_3096551	4.28e-10	1.4e-11	22.3	16.9358	1.34819	260166667	Tnni3k	TNNI3 interacting kinase
ILMN_2633229	3.93e-10	1.27e-11	22.5	16.9358	1.79351	126506325	Atp5a1	ATP synthase, H+ transporting, mitochondrial F1 complex, alpha subunit 1
ILMN_1237061	4.1e-10	1.33e-11	22.4	16.933	1.27949	299758503	Dmpk	dystrophia myotonica-protein kinase
ILMN_2936380	4.3e-10	1.41e-11	-22.3	16.9318	-1.28144	940373617	Sgpl1	sphingosine phosphate lyase 1
ILMN_2701778	4.3e-10	1.4e-11	-22.3	16.9284	-1.51377	225703034	Itga11	integrin alpha 11
ILMN_1244135	4.3e-10	1.41e-11	-22.3	16.9247	-1.62055	224809381	Arpc5	actin related protein 2/3 complex, subunit 5
ILMN_2912170	4.33e-10	1.42e-11	22.3	16.9196	1.23328	269784753	Trmt2b	TRM2 tRNA methyltransferase 2B
ILMN_2828492	4.33e-10	1.42e-11	22.3	16.9181	1.58716	209413789	Kiz	kizuna centrosomal protein
ILMN_2626143	4.17e-10	1.36e-11	22.4	16.9165	1.23305	118130568	Phpt1	phosphohistidine phosphatase 1
ILMN_2785454	4.37e-10	1.44e-11	-22.3	16.9091	-1.37812	590122026	Hist2h2ab	histone cluster 2, H2ab
ILMN_1256563	4.22e-10	1.37e-11	-22.4	16.9023	-1.17232	170784828	Colgalt1	collagen beta(1-O)galactosyltransferase 1
ILMN_1245757	4.4e-10	1.45e-11	-22.3	16.892	-1.62114	141802602	Nans	N-acetylneuraminic acid synthase (sialic acid synthase)
ILMN_1233192	4.29e-10	1.4e-11	22.3	16.8906	1.41995	169790908	Mrps9	mitochondrial ribosomal protein S9
ILMN_2797061	3.87e-10	1.24e-11	22.6	16.89	1.14341	157951642	Actn2	actinin alpha 2
ILMN_2718330	4.24e-10	1.38e-11	22.4	16.8818	1.3236	957557064	Cish	cytokine inducible SH2-containing protein
ILMN_2477326	4.49e-10	1.48e-11	22.2	16.8788	1.28399	256220342	Dhrs4	dehydrogenase/reductase (SDR family) member 4
ILMN_2972292	4.28e-10	1.4e-11	22.3	16.8778	1.22424	112293261	Esrra	estrogen related receptor, alpha
ILMN_2892227	4.46e-10	1.47e-11	-22.3	16.8759	-1.2846	75992928	Acsl5	acyl-CoA synthetase long-chain family member 5
ILMN_3117381	4.09e-10	1.33e-11	-22.4	16.8741	-1.61721	568384812	Fhl1	four and a half LIM domains 1
ILMN_2769136	4.47e-10	1.47e-11	-22.3	16.872	-1.90657	160333364	Mthfd2	methylenetetrahydrofolate dehydrogenase (NAD+ dependent), methenyltetrahydrofolate cyclohydrolase
ILMN_1238346	4.47e-10	1.47e-11	-22.3	16.8679	-1.20403	141803040	Tmem106a	transmembrane protein 106A
ILMN_2667100	4.43e-10	1.46e-11	22.3	16.8613	1.21875	114158678	Atg10	autophagy related 10
ILMN_2617087	4.57e-10	1.51e-11	22.2	16.8459	1.56723	158303305	Egln1	egl-9 family hypoxia-inducible factor 1
ILMN_2676127	4.56e-10	1.51e-11	-22.2	16.8374	-1.48051	954169994	Scarf2	scavenger receptor class F, member 2
ILMN_2760263	4.33e-10	1.42e-11	22.3	16.8195	1.20462	118129810	Poldip2	polymerase (DNA-directed), delta interacting protein 2
ILMN_2749448	4.71e-10	1.56e-11	-22.1	16.816	-1.58226	460417278	Plekho2	pleckstrin homology domain containing, family O member 2
ILMN_2892441	4.72e-10	1.57e-11	22.1	16.8126	1.5254	160298216	Gsta4	glutathione S-transferase, alpha 4
ILMN_2644350	4.71e-10	1.56e-11	-22.2	16.8119	-1.45755	134152684	Thy1	thymus cell antigen 1, theta
ILMN_2947187	4.33e-10	1.42e-11	22.3	16.8106	1.24286	117956380	Psme4	proteasome (prosome, macropain) activator subunit 4
ILMN_2764819	4.71e-10	1.56e-11	-22.2	16.8103	-1.41561	133891747	Rab1a	RAB1A, member RAS oncogene family
ILMN_1222315	4.71e-10	1.56e-11	-22.2	16.7957	-1.20857	NA
ILMN_2878979	4.84e-10	1.61e-11	-22.1	16.7855	-1.18116	141802951	Tnfaip8l2	tumor necrosis factor, alpha-induced protein 8-like 2
ILMN_2721874	4.78e-10	1.59e-11	22.1	16.7719	1.22228	47575839	Arhgap20	Rho GTPase activating protein 20
ILMN_2790241	4.44e-10	1.46e-11	22.3	16.7633	1.34668	11612514	Herpud1	homocysteine-inducible, endoplasmic reticulum stress-inducible, ubiquitin-like domain member 1
ILMN_1239677	4.17e-10	1.35e-11	22.4	16.7633	0.870082	142387144	2010107E04Rik	RIKEN cDNA 2010107E04 gene
ILMN_1233545	4.94e-10	1.65e-11	22.1	16.7464	1.33011	239915966	Lbh	limb-bud and heart
ILMN_2874071	4.97e-10	1.66e-11	22	16.7423	1.23489	145966874	Tfb2m	transcription factor B2, mitochondrial
ILMN_1249670	5.03e-10	1.68e-11	-22	16.7325	-1.57469	86198315	Pdia4	protein disulfide isomerase associated 4
ILMN_1236994	5.02e-10	1.68e-11	22	16.7316	1.41373	295821194	Uqcc1	ubiquinol-cytochrome c reductase complex assembly factor 1
ILMN_1216452	4.28e-10	1.39e-11	22.4	16.7224	0.958403	498827405	Hbb-bt	hemoglobin, beta adult t chain
ILMN_2676606	5.13e-10	1.72e-11	22	16.7204	1.47105	133893033	Optn	optineurin
ILMN_2543507	5.16e-10	1.73e-11	22	16.7115	1.15385	207438643	1190007I07Rik	RIKEN cDNA 1190007I07 gene
ILMN_2955883	4.77e-10	1.58e-11	-22.1	16.7074	-1.00906	9790284	Vps29	VPS29 retromer complex component
ILMN_2631576	4.9e-10	1.63e-11	-22.1	16.7007	-1.20911	NA
ILMN_2636384	4.34e-10	1.43e-11	22.3	16.6911	0.888525	114155121	Uqcr10	ubiquinol-cytochrome c reductase, complex III subunit X
ILMN_2700292	5.25e-10	1.77e-11	-21.9	16.6898	-1.40129	227116333	H13	histocompatibility 13
ILMN_2749840	5.24e-10	1.77e-11	21.9	16.6871	1.21851	166197684	Slc47a1	solute carrier family 47, member 1
ILMN_1247028	5.24e-10	1.76e-11	21.9	16.6852	1.11823	60650307	Lrrc27	leucine rich repeat containing 27
ILMN_2729342	5.28e-10	1.78e-11	21.9	16.6819	1.47481	170650618	Fxyd1	FXYD domain-containing ion transport regulator 1
ILMN_2761046	5.28e-10	1.78e-11	21.9	16.68	1.32264	117647274	Slc25a33	solute carrier family 25, member 33
ILMN_1223293	5.3e-10	1.79e-11	21.9	16.6754	1.30022	229577061	Pde1c	phosphodiesterase 1C
ILMN_2590185	5.16e-10	1.73e-11	22	16.6731	1.31383	695917216	Mrpl55	mitochondrial ribosomal protein L55
ILMN_2914744	4.85e-10	1.61e-11	-22.1	16.6726	-1.06871	6680236	Hn1	hematological and neurological expressed sequence 1
ILMN_3128907	4.95e-10	1.65e-11	-22	16.6706	-1.09726	110431342	Cd63	CD63 antigen
ILMN_2623056	5.26e-10	1.77e-11	-21.9	16.6542	-1.32668	225543338	Clspn	claspin
ILMN_1248304	5.22e-10	1.75e-11	21.9	16.6526	1.25276	141803171	Ndufaf1	NADH dehydrogenase (ubiquinone) 1 alpha subcomplex, assembly factor 1
ILMN_2731260	5.39e-10	1.82e-11	21.9	16.6505	1.77949	160333479	Tmem143	transmembrane protein 143
ILMN_1255551	5.42e-10	1.84e-11	21.9	16.6499	1.52067	118130498	Sorbs1	sorbin and SH3 domain containing 1
ILMN_2654624	5.22e-10	1.76e-11	21.9	16.637	1.10354	NA
ILMN_2598852	5.17e-10	1.74e-11	-22	16.637	-1.08248	153792000	Ranbp1	RAN binding protein 1
ILMN_2660803	5.39e-10	1.83e-11	21.9	16.6355	1.69746	40353219	Bckdhb	branched chain ketoacid dehydrogenase E1, beta polypeptide
ILMN_1226468	5.09e-10	1.7e-11	22	16.6325	1.1473	893559362	Csde1	cold shock domain containing E1, RNA binding
ILMN_3102376	5.51e-10	1.87e-11	-21.8	16.6216	-1.3304	116063578	Fcgr2b	Fc receptor, IgG, low affinity IIb
ILMN_1215096	5.59e-10	1.9e-11	21.8	16.6085	1.58085	554790248	Entpd5	ectonucleoside triphosphate diphosphohydrolase 5
ILMN_2747060	5.53e-10	1.88e-11	-21.8	16.6039	-1.54117	672890585	Coro1a	coronin, actin binding protein 1A
ILMN_1255034	4.77e-10	1.58e-11	-22.1	16.6024	-1.03648	NA
ILMN_2947568	5.66e-10	1.93e-11	21.8	16.6002	1.1436	6681148	Gadd45a	growth arrest and DNA-damage-inducible 45 alpha
ILMN_1223614	5.59e-10	1.9e-11	21.8	16.5966	1.38937	555290084	Rbpms	RNA binding protein gene with multiple splicing
ILMN_2947526	5.48e-10	1.86e-11	-21.8	16.5937	-1.51746	170295831	Ecm1	extracellular matrix protein 1
ILMN_2668706	5.69e-10	1.95e-11	-21.8	16.5929	-1.22665	262073040	Slc39a11	solute carrier family 39 (metal ion transporter), member 11
ILMN_2700344	5.59e-10	1.9e-11	21.8	16.5853	1.89339	241666473	Mlip	muscular LMNA-interacting protein
ILMN_2961626	4.93e-10	1.64e-11	22.1	16.5842	1.26108	141802006	Acot13	acyl-CoA thioesterase 13
ILMN_3130768	5.51e-10	1.87e-11	21.8	16.5708	1.34159	80861475	Ccser2	coiled-coil serine rich 2
ILMN_2632092	5.81e-10	1.99e-11	21.7	16.5679	1.17557	118130685	Ppp1r9a	protein phosphatase 1, regulatory (inhibitor) subunit 9A
ILMN_2551741	4.91e-10	1.63e-11	22.1	16.5653	1.31931	12858603
ILMN_3160963	5.66e-10	1.94e-11	21.8	16.5632	1.35152	225735635	Smim19	small integral membrane protein 19
ILMN_2717439	5.66e-10	1.94e-11	-21.8	16.5631	-1.43379	126012549	Pip4k2a	phosphatidylinositol-5-phosphate 4-kinase, type II, alpha
ILMN_1237583	5.9e-10	2.03e-11	-21.7	16.5515	-1.13283	124487252	Galnt16	UDP-N-acetyl-alpha-D-galactosamine:polypeptide N-acetylgalactosaminyltransferase 16
ILMN_1244908	5.86e-10	2.01e-11	21.7	16.5491	1.15083	258613872	Apip	APAF1 interacting protein
ILMN_2907370	5.9e-10	2.03e-11	21.7	16.5491	1.37106	133893033	Optn	optineurin
ILMN_1231689	5.86e-10	2.01e-11	-21.7	16.5442	-1.86772	227908833	Sfrp1	secreted frizzled-related protein 1
ILMN_2829295	5.62e-10	1.91e-11	21.8	16.5417	1.12678	229576851	Mrps31	mitochondrial ribosomal protein S31
ILMN_2832884	5.85e-10	2.01e-11	21.7	16.5274	1.22728	612407778	Foxred1	FAD-dependent oxidoreductase domain containing 1
ILMN_1220726	5.95e-10	2.05e-11	21.7	16.5235	1.14033	254826760	Satb1	special AT-rich sequence binding protein 1
ILMN_1241161	6.02e-10	2.08e-11	-21.6	16.5233	-1.28342	190570168	Camk2n2	calcium/calmodulin-dependent protein kinase II inhibitor 2
ILMN_2898403	6.06e-10	2.09e-11	21.6	16.518	1.17893	283135185	Coq6	coenzyme Q6 monooxygenase
ILMN_1246733	6.06e-10	2.09e-11	-21.6	16.5158	-1.25397	NA
ILMN_1225981	5.95e-10	2.05e-11	21.7	16.512	1.6738	26343054	Mhrt	myosin heavy chain associated RNA transcript
ILMN_2458030	5.91e-10	2.03e-11	21.7	16.4965	1.13259	110630013	Eif4g2	eukaryotic translation initiation factor 4, gamma 2
ILMN_2739698	5.66e-10	1.93e-11	21.8	16.4881	1.05247	890778118	Rab28	RAB28, member RAS oncogene family
ILMN_1237330	6.06e-10	2.1e-11	21.6	16.4865	1.11363	240849648	Rnf207	ring finger protein 207
ILMN_2462448	5.66e-10	1.93e-11	21.8	16.4836	1.14154	254911121	Tufm	Tu translation elongation factor, mitochondrial
ILMN_2671923	6.16e-10	2.13e-11	-21.6	16.4823	-1.99153	281427222	Ly86	lymphocyte antigen 86
ILMN_2955973	6.15e-10	2.13e-11	21.6	16.4795	1.20998	226529498	Smtn	smoothelin
ILMN_2492170	6.22e-10	2.16e-11	-21.6	16.4699	-1.39011	310750392	Tnfsfm13	tumor necrosis factor (ligand) superfamily, membrane-bound member 13
ILMN_2866276	6.3e-10	2.19e-11	-21.6	16.4681	-1.20412	160707972	Csf2ra	colony stimulating factor 2 receptor, alpha, low-affinity (granulocyte-macrophage)
ILMN_1217235	6.29e-10	2.18e-11	-21.6	16.4668	-1.38404	170650596	Fam114a1	family with sequence similarity 114, member A1
ILMN_2956159	5.21e-10	1.75e-11	-21.9	16.459	-0.936929	255003791	Rps12	ribosomal protein S12
ILMN_3136561	5.66e-10	1.93e-11	-21.8	16.4585	-2.17261	595763210	Sparc	secreted acidic cysteine rich glycoprotein
ILMN_2723860	6.23e-10	2.16e-11	-21.6	16.4562	-1.27158	NA
ILMN_2423843	6.36e-10	2.22e-11	21.5	16.4556	1.26563	949474745	Cdh13	cadherin 13
ILMN_2636212	6.3e-10	2.19e-11	-21.6	16.4549	-1.31027	31543698	Sh3bgrl	SH3-binding domain glutamic acid-rich protein like
ILMN_2713538	6.4e-10	2.23e-11	-21.5	16.4493	-1.26319	283945461	Bmp1	bone morphogenetic protein 1
ILMN_2992232	6.33e-10	2.21e-11	21.5	16.4446	1.48168	363543354	Mlxipl	MLX interacting protein-like
ILMN_2733356	6.3e-10	2.19e-11	-21.6	16.4402	-1.44217	160333728	Endod1	endonuclease domain containing 1
ILMN_1244070	6.22e-10	2.16e-11	21.6	16.4384	1.16017	282721035	Nsun4	NOL1/NOP2/Sun domain family, member 4
ILMN_2539579	5.33e-10	1.8e-11	-21.9	16.4369	-0.84567	NA
ILMN_2663930	6.18e-10	2.14e-11	-21.6	16.4363	-1.30753	6755567	Slfn1	schlafen 1
ILMN_3123864	6.34e-10	2.21e-11	21.5	16.4361	1.46775	157042784	Kcnh2	potassium voltage-gated channel, subfamily H (eag-related), member 2
ILMN_2547942	6.33e-10	2.2e-11	-21.5	16.4283	-1.53799	124249059	Gins2	GINS complex subunit 2 (Psf2 homolog)
ILMN_2979824	6.42e-10	2.25e-11	21.5	16.4218	1.77831	922959951	Rgs5	regulator of G-protein signaling 5
ILMN_2533952	5.86e-10	2.01e-11	-21.7	16.416	-1.22971	NA
ILMN_2700797	6.42e-10	2.25e-11	-21.5	16.4159	-1.33021	158508617	Ppic	peptidylprolyl isomerase C
ILMN_2718843	6.57e-10	2.31e-11	-21.5	16.412	-1.31052	142360571	Fam111a	family with sequence similarity 111, member A
ILMN_1212938	6.52e-10	2.29e-11	-21.5	16.4091	-2.00443	31980923	Aif1	allograft inflammatory factor 1
ILMN_1237696	6.45e-10	2.26e-11	-21.5	16.4079	-1.18876	118130591	Ppp4c	protein phosphatase 4, catalytic subunit
ILMN_2665008	6.4e-10	2.23e-11	-21.5	16.4053	-1.78312	225579123	Rab31	RAB31, member RAS oncogene family
ILMN_2976448	6.45e-10	2.26e-11	-21.5	16.4049	-1.29705	134032008	Daglb	diacylglycerol lipase, beta
ILMN_2791578	6.01e-10	2.07e-11	-21.7	16.3951	-0.97821	194018528	Gspt1	G1 to S phase transition 1
ILMN_2742152	6.65e-10	2.34e-11	21.4	16.394	1.25265	6681148	Gadd45a	growth arrest and DNA-damage-inducible 45 alpha
ILMN_2637094	6.54e-10	2.29e-11	21.5	16.3933	1.28031	242397449	Pcsk6	proprotein convertase subtilisin/kexin type 6
ILMN_2600309	6.55e-10	2.3e-11	21.5	16.387	1.07786	148539987	Spg7	spastic paraplegia 7 homolog (human)
ILMN_2625855	6.41e-10	2.24e-11	-21.5	16.3865	-1.3699	142368412	Gpx8	glutathione peroxidase 8 (putative)
ILMN_2551723	6.66e-10	2.34e-11	21.4	16.3865	1.11723	12859048	Ndufaf4	NADH dehydrogenase (ubiquinone) 1 alpha subcomplex, assembly factor 4
ILMN_1240979	6.72e-10	2.37e-11	21.4	16.3764	1.70293	134053932	Rbm38	RNA binding motif protein 38
ILMN_2609614	6.58e-10	2.31e-11	-21.5	16.3746	-1.12452	188219514	Snx10	sorting nexin 10
ILMN_1214036	6.77e-10	2.39e-11	-21.4	16.3518	-1.13873	118130041	Heatr1	HEAT repeat containing 1
ILMN_2617086	6.81e-10	2.41e-11	21.4	16.3461	1.11449	158303305	Egln1	egl-9 family hypoxia-inducible factor 1
ILMN_2946862	6.66e-10	2.35e-11	-21.4	16.345	-1.19925	344313175	Cdc42	cell division cycle 42
ILMN_2973156	6.99e-10	2.48e-11	21.3	16.3329	1.5647	344925884	Esrrg	estrogen-related receptor gamma
ILMN_2710274	6.86e-10	2.42e-11	21.4	16.3283	1.22586	226246651	Slc9a3r2	solute carrier family 9 (sodium/hydrogen exchanger), member 3 regulator 2
ILMN_2651715	6.6e-10	2.32e-11	-21.5	16.3252	-1.13387	300794836	Axl	AXL receptor tyrosine kinase
ILMN_2729861	6.77e-10	2.39e-11	-21.4	16.324	-1.02932	133892965	Bzw1	basic leucine zipper and W2 domains 1
ILMN_2805339	5.86e-10	2.01e-11	21.7	16.3222	1.00259	141803573	Hspb6	heat shock protein, alpha-crystallin-related, B6
ILMN_2833378	6.91e-10	2.44e-11	21.4	16.3183	1.09319	483968031	Prkaca	protein kinase, cAMP dependent, catalytic, alpha
ILMN_2621752	7.13e-10	2.54e-11	-21.3	16.306	-1.20662	356991178	Irf5	interferon regulatory factor 5
ILMN_2762935	7.16e-10	2.55e-11	-21.3	16.3024	-1.69462	91206463	Rhox5	reproductive homeobox 5
ILMN_2920849	7.04e-10	2.5e-11	-21.3	16.3002	-1.30949	21617862	Pira4	paired-Ig-like receptor A4
ILMN_1253504	6.94e-10	2.46e-11	21.4	16.295	1.43398	556503371	Ghr	growth hormone receptor
ILMN_1232121	7.2e-10	2.56e-11	-21.3	16.2816	-1.18098	575501705	Zeb2	zinc finger E-box binding homeobox 2
ILMN_2720580	7.32e-10	2.61e-11	21.3	16.2811	1.24867	158508691	Dnaja2	DnaJ heat shock protein family (Hsp40) member A2
ILMN_1213591	7.37e-10	2.63e-11	21.2	16.2766	1.34067	443609480	Aes	amino-terminal enhancer of split
ILMN_2669608	7.04e-10	2.5e-11	21.3	16.2723	1.17039	NA
ILMN_1215085	7.47e-10	2.67e-11	-21.2	16.2611	-1.17336	254939533	Fkbp10	FK506 binding protein 10
ILMN_1248254	7.47e-10	2.67e-11	21.2	16.2531	1.24008	170650598	Gfm1	G elongation factor, mitochondrial 1
ILMN_2500157	7.47e-10	2.68e-11	-21.2	16.2437	-1.10306	NA	1810011H11Rik	RIKEN cDNA 1810011H11 gene
ILMN_1229210	7.47e-10	2.68e-11	-21.2	16.2391	-1.94948	NA
ILMN_2664972	6.92e-10	2.45e-11	-21.4	16.239	-1.05249	116063571	Mapre1	microtubule-associated protein, RP/EB family, member 1
ILMN_2625854	7.29e-10	2.6e-11	-21.3	16.2386	-1.22039	142368412	Gpx8	glutathione peroxidase 8 (putative)
ILMN_2686700	7.67e-10	2.76e-11	21.2	16.2264	1.13228	294345384	Abca8a	ATP-binding cassette, sub-family A (ABC1), member 8a
ILMN_1254488	6.96e-10	2.47e-11	21.3	16.2244	1.04838	356995927	Mgrn1	mahogunin, ring finger 1
ILMN_2781798	7.35e-10	2.62e-11	21.2	16.2216	1.27445	141802860	Gm561	predicted gene 561
ILMN_3031009	7.49e-10	2.69e-11	21.2	16.2074	1.173	407027844	Capzb	capping protein (actin filament) muscle Z-line, beta
ILMN_2527129	7.47e-10	2.68e-11	-21.2	16.2046	-1.32996	NA
ILMN_2507232	7.78e-10	2.8e-11	-21.1	16.2025	-1.4778	120407061	Gas2l3	growth arrest-specific 2 like 3
ILMN_1228221	7.85e-10	2.83e-11	21.1	16.2024	1.15697	77812696	Ttn	titin
ILMN_2908045	7.99e-10	2.88e-11	21.1	16.1849	1.16742	240120053	Akr7a5	aldo-keto reductase family 7, member A5 (aflatoxin aldehyde reductase)
ILMN_2734856	7.82e-10	2.82e-11	21.1	16.184	1.19627	407228371	Gfm2	G elongation factor, mitochondrial 2
ILMN_2637233	7.63e-10	2.74e-11	21.2	16.1836	1.21587	118129958	Prdx5	peroxiredoxin 5
ILMN_2877541	7.99e-10	2.88e-11	-21.1	16.1686	-1.16069	225543172	Crtap	cartilage associated protein
ILMN_2765400	8.09e-10	2.93e-11	-21.1	16.1636	-1.17639	255760031	Nubp1	nucleotide binding protein 1
ILMN_2816180	7.07e-10	2.51e-11	21.3	16.1635	1.01658	239915966	Lbh	limb-bud and heart
ILMN_3142224	6.72e-10	2.37e-11	21.4	16.1599	0.832715	114155121	Uqcr10	ubiquinol-cytochrome c reductase, complex III subunit X
ILMN_2432508	8.07e-10	2.92e-11	-21.1	16.1564	-1.15838	595582118	Slc39a13	solute carrier family 39 (metal ion transporter), member 13
ILMN_2913326	8.05e-10	2.91e-11	-21.1	16.1534	-1.45962	70909368	Mis18a	MIS18 kinetochore protein A
ILMN_1233543	8.1e-10	2.93e-11	21.1	16.1469	1.12253	NA	0610009L18Rik	RIKEN cDNA 0610009L18 gene
ILMN_1225252	7.67e-10	2.75e-11	21.2	16.1401	0.999925	282397099	Asb8	ankyrin repeat and SOCS box-containing 8
ILMN_2601379	7.99e-10	2.88e-11	21.1	16.1393	1.17077	359683146	Tmem205	transmembrane protein 205
ILMN_2880943	8.22e-10	2.99e-11	-21	16.1376	-1.25831	142387406	Nudt5	nudix (nucleoside diphosphate linked moiety X)-type motif 5
ILMN_2804487	8.22e-10	2.98e-11	-21	16.1347	-1.83198	31980923	Aif1	allograft inflammatory factor 1
ILMN_2592239	7.74e-10	2.78e-11	21.1	16.1325	1.07879	227498249	Pigp	phosphatidylinositol glycan anchor biosynthesis, class P
ILMN_1257750	8.23e-10	2.99e-11	21	16.1291	1.23616	550544186	Mapt	microtubule-associated protein tau
ILMN_2704715	8.34e-10	3.03e-11	21	16.1282	1.23889	890825333	Spryd7	SPRY domain containing 7
ILMN_2543929	8.36e-10	3.04e-11	-21	16.1205	-1.36475	157909785	Cenpw	centromere protein W
ILMN_2864834	8.38e-10	3.06e-11	21	16.1185	1.3163	27753994	Abcb8	ATP-binding cassette, sub-family B (MDR/TAP), member 8
ILMN_2548916	8.38e-10	3.06e-11	21	16.1073	1.32703	12853634	Tmem65	transmembrane protein 65
ILMN_2476329	8.37e-10	3.05e-11	21	16.1	1.42875	449083367	Whrn	whirlin
ILMN_1252057	8.56e-10	3.13e-11	20.9	16.0944	1.20426	371122517	Fbxo31	F-box protein 31
ILMN_2928050	8.22e-10	2.98e-11	-21	16.0886	-1.16163	38372904	Rab8a	RAB8A, member RAS oncogene family
ILMN_2705673	8.55e-10	3.12e-11	-20.9	16.087	-1.18232	88900518	Spg21	spastic paraplegia 21 homolog (human)
ILMN_2617402	7.77e-10	2.79e-11	-21.1	16.084	-1.09229	142385772	Sec13	SEC13 homolog, nuclear pore and COPII coat complex component
ILMN_2769680	8.59e-10	3.14e-11	20.9	16.0818	1.74402	87044905	Retsat	retinol saturase (all trans retinol 13,14 reductase)
ILMN_2873750	8.33e-10	3.03e-11	-21	16.0815	-1.16638	449784893	Gldc	glycine decarboxylase
ILMN_2881322	7.47e-10	2.67e-11	-21.2	16.0814	-0.995844	83699423	Rpl18	ribosomal protein L18
ILMN_2769656	8.34e-10	3.04e-11	-21	16.0723	-1.17238	357394957	Picalm	phosphatidylinositol binding clathrin assembly protein
ILMN_2705166	8.69e-10	3.19e-11	-20.9	16.0528	-1.05906	357430775	St6gal1	beta galactoside alpha 2,6 sialyltransferase 1
ILMN_2755443	8.45e-10	3.08e-11	21	16.0482	1.04959	594591522	Sh3kbp1	SH3-domain kinase binding protein 1
ILMN_2737658	8.83e-10	3.24e-11	20.9	16.0399	1.55313	226958642	Pdk2	pyruvate dehydrogenase kinase, isoenzyme 2
ILMN_2796089	8.22e-10	2.98e-11	21	16.0347	1.09608	255982541	Anapc13	anaphase promoting complex subunit 13
ILMN_1215884	8.95e-10	3.29e-11	20.9	16.0335	1.42547	158749577	Pde4dip	phosphodiesterase 4D interacting protein (myomegalin)
ILMN_2601946	9.05e-10	3.33e-11	-20.8	16.0282	-1.19024	270309106	Pid1	phosphotyrosine interaction domain containing 1
ILMN_1249408	8.26e-10	3e-11	21	16.0185	0.994149	213512934	Cox14	cytochrome c oxidase assembly protein 14
ILMN_1214671	9.11e-10	3.36e-11	-20.8	16.0114	-1.23161	34328499	Cdca4	cell division cycle associated 4
ILMN_1214521	9.31e-10	3.44e-11	-20.8	15.997	-1.32565	NA
ILMN_3158725	8.93e-10	3.28e-11	-20.9	15.9904	-1.18775	6679618	Raet1b	retinoic acid early transcript beta
ILMN_1241675	9.4e-10	3.47e-11	-20.8	15.9875	-1.2288	20270207	Ascc2	activating signal cointegrator 1 complex subunit 2
ILMN_2757743	8.93e-10	3.28e-11	-20.9	15.9729	-1.17403	238814330	Cbfb	core binding factor beta
ILMN_2813454	8.66e-10	3.17e-11	20.9	15.9717	1.03726	31982148	Dnajc15	DnaJ heat shock protein family (Hsp40) member C15
ILMN_2601525	9.45e-10	3.5e-11	20.8	15.9707	1.25112	399124793	Iba57	IBA57 homolog, iron-sulfur cluster assembly
ILMN_1249000	8.97e-10	3.3e-11	-20.9	15.9665	-1.27926	228008373	1500015O10Rik	RIKEN cDNA 1500015O10 gene
ILMN_1247592	9.4e-10	3.47e-11	-20.8	15.9655	-1.77076	86198304	Casp1	caspase 1
ILMN_2727481	9.45e-10	3.5e-11	20.8	15.9566	1.2517	89363041	Palmd	palmdelphin
ILMN_1243415	8.01e-10	2.89e-11	-21.1	15.9565	-0.964548	NA
ILMN_3142257	9.43e-10	3.49e-11	20.8	15.9534	1.18842	556695413	Mtus1	mitochondrial tumor suppressor 1
ILMN_2707967	9.23e-10	3.4e-11	-20.8	15.947	-1.07094	113195689	Man2b1	mannosidase 2, alpha B1
ILMN_2908846	9.7e-10	3.6e-11	-20.7	15.9395	-1.36114	118344443	Iqgap2	IQ motif containing GTPase activating protein 2
ILMN_3059326	8.83e-10	3.24e-11	-20.9	15.9377	-1.7389	595763210	Sparc	secreted acidic cysteine rich glycoprotein
ILMN_2626260	9.75e-10	3.62e-11	20.7	15.9373	1.14519	21312653	Arpc5l	actin related protein 2/3 complex, subunit 5-like
ILMN_1254565	9.84e-10	3.66e-11	20.7	15.9265	1.07545	67906186	Bod1	biorientation of chromosomes in cell division 1
ILMN_2706468	9.92e-10	3.69e-11	20.7	15.9155	1.27167	167004226	Coq2	coenzyme Q2 4-hydroxybenzoate polyprenyltransferase
ILMN_2497999	9.83e-10	3.65e-11	-20.7	15.9151	-1.38397	45827741	Vkorc1	vitamin K epoxide reductase complex, subunit 1
ILMN_1246024	9.7e-10	3.6e-11	-20.7	15.914	-1.39974	227499102	Rnpep	arginyl aminopeptidase (aminopeptidase B)
ILMN_1245750	9.9e-10	3.68e-11	-20.7	15.9131	-1.48855	320461726	Prkcd	protein kinase C, delta
ILMN_2531741	8.67e-10	3.18e-11	-20.9	15.9104	-0.988256	NA
ILMN_1245425	8.12e-10	2.94e-11	21	15.9095	1.12404	160948582	Atp2a2	ATPase, Ca++ transporting, cardiac muscle, slow twitch 2
ILMN_2454204	1e-09	3.75e-11	-20.6	15.8935	-1.41187	902763380	Tnfrsf22	tumor necrosis factor receptor superfamily, member 22
ILMN_2632153	9.92e-10	3.7e-11	-20.7	15.8883	-1.26232	160333143	Cdca2	cell division cycle associated 2
ILMN_2525911	1.01e-09	3.8e-11	20.6	15.8842	1.68725	113930741	Lrrc10	leucine rich repeat containing 10
ILMN_1248316	9.91e-10	3.69e-11	20.7	15.8828	2.33773	119226207	Ptgds	prostaglandin D2 synthase (brain)
ILMN_1230287	1.03e-09	3.85e-11	-20.6	15.8791	-1.0886	118130119	Cd300ld	CD300 molecule like family member d
ILMN_1223552	9.76e-10	3.63e-11	-20.7	15.8789	-2.29461	118197276	Fbn1	fibrillin 1
ILMN_1223997	1.01e-09	3.78e-11	-20.6	15.8698	-1.08076	225543172	Crtap	cartilage associated protein
ILMN_1220186	1.04e-09	3.9e-11	20.6	15.8642	1.19973	124286824	Msi2	musashi RNA-binding protein 2
ILMN_2431237	9.62e-10	3.56e-11	-20.7	15.8613	-1.13574	411147449	Xbp1	X-box binding protein 1
ILMN_2780316	1.03e-09	3.87e-11	-20.6	15.8609	-1.14637	227499102	Rnpep	arginyl aminopeptidase (aminopeptidase B)
ILMN_2678431	1.03e-09	3.88e-11	-20.6	15.8592	-1.08334	293651543	Mns1	meiosis-specific nuclear structural protein 1
ILMN_2843019	1.03e-09	3.87e-11	20.6	15.8575	1.53719	158508727	Klhdc1	kelch domain containing 1
ILMN_2906728	1.03e-09	3.84e-11	-20.6	15.8553	-1.2442	NA
ILMN_2973897	9.22e-10	3.4e-11	20.8	15.8532	0.931637	255759911	Atp5l	ATP synthase, H+ transporting, mitochondrial F0 complex, subunit G
ILMN_2695098	1.04e-09	3.89e-11	20.6	15.8529	1.17806	344925884	Esrrg	estrogen-related receptor gamma
ILMN_2842137	9.92e-10	3.7e-11	-20.7	15.851	-1.13917	240255650	Ilk	integrin linked kinase
ILMN_1245109	1.01e-09	3.77e-11	-20.6	15.8445	-1.09327	26390540	Gins2	GINS complex subunit 2 (Psf2 homolog)
ILMN_2674184	1.05e-09	3.97e-11	20.5	15.8401	1.17741	366039935	Kcnb1	potassium voltage gated channel, Shab-related subfamily, member 1
ILMN_2635871	1.05e-09	3.97e-11	20.5	15.8315	1.25739	167830468	Abhd18	abhydrolase domain containing 18
ILMN_1244514	1.05e-09	3.95e-11	20.5	15.8313	1.50004	164663887	Schip1	schwannomin interacting protein 1
ILMN_2652971	9.63e-10	3.57e-11	20.7	15.8242	0.915346	31982638	Deb1	differentially expressed in B16F10 1
ILMN_1223268	1.09e-09	4.11e-11	20.5	15.8029	1.18935	77404368	Bcl2l13	BCL2-like 13 (apoptosis facilitator)
ILMN_2622374	1.06e-09	3.98e-11	-20.5	15.7997	-1.36799	116642896	Ndn	necdin
ILMN_2488835	1.08e-09	4.09e-11	-20.5	15.7903	-1.06375	312922371	Epb41l2	erythrocyte membrane protein band 4.1 like 2
ILMN_2681824	1.1e-09	4.18e-11	20.5	15.79	1.17724	295293108	Fbxw7	F-box and WD-40 domain protein 7
ILMN_1244631	1.08e-09	4.09e-11	20.5	15.7873	1.23785	594591613	Ugp2	UDP-glucose pyrophosphorylase 2
ILMN_3160659	1.11e-09	4.21e-11	-20.4	15.7824	-1.29629	118129891	Dok2	docking protein 2
ILMN_2686183	1.11e-09	4.2e-11	20.4	15.7811	1.50865	377652332	Map1lc3a	microtubule-associated protein 1 light chain 3 alpha
ILMN_2651831	1.09e-09	4.12e-11	20.5	15.7791	1.03891	NA
ILMN_2697693	1.09e-09	4.13e-11	20.5	15.7756	1.04832	919185131	Grhpr	glyoxylate reductase/hydroxypyruvate reductase
ILMN_1220115	1.12e-09	4.26e-11	-20.4	15.7678	-1.21976	26342099	Ptbp1	polypyrimidine tract binding protein 1
ILMN_2748205	1.13e-09	4.29e-11	20.4	15.7581	1.52168	281306827	Hspb3	heat shock protein 3
ILMN_2857570	1.03e-09	3.86e-11	-20.6	15.7546	-0.983206	1027250535	Rpl29	ribosomal protein L29
ILMN_2473858	1.12e-09	4.24e-11	20.4	15.7495	1.03034	110347536	Ttc19	tetratricopeptide repeat domain 19
ILMN_2972627	1.09e-09	4.14e-11	20.5	15.7482	1.26613	142348865	Hint3	histidine triad nucleotide binding protein 3
ILMN_2544056	1.01e-09	3.79e-11	20.6	15.7452	1.46624	12837995	Hbb-bs	hemoglobin, beta adult s chain
ILMN_2746425	1.15e-09	4.38e-11	-20.4	15.7374	-1.31909	146134980	Slc35b4	solute carrier family 35, member B4
ILMN_2621847	1.14e-09	4.33e-11	-20.4	15.7372	-1.10891	602617454	Cib1	calcium and integrin binding 1 (calmyrin)
ILMN_1214593	1.13e-09	4.29e-11	20.4	15.737	1.17027	255982525	Fahd2a	fumarylacetoacetate hydrolase domain containing 2A
ILMN_2851251	1.15e-09	4.38e-11	-20.4	15.7338	-1.31291	118130913	Hn1l	hematological and neurological expressed 1-like
ILMN_2852217	1.16e-09	4.43e-11	-20.4	15.7218	-1.29333	188219581	Gnpda1	glucosamine-6-phosphate deaminase 1
ILMN_1245994	1.17e-09	4.46e-11	-20.3	15.7196	-1.22035	594150422	Flna	filamin, alpha
ILMN_1235070	1.06e-09	3.99e-11	20.5	15.7191	1.02176	557440882	Nrap	nebulin-related anchoring protein
ILMN_1239180	1.17e-09	4.48e-11	20.3	15.7181	1.15649	68051718	Rprd1a	regulation of nuclear pre-mRNA domain containing 1A
ILMN_2464898	1.14e-09	4.33e-11	20.4	15.7079	1.06058	115496472	Amz2	archaelysin family metallopeptidase 2
ILMN_1249417	1.13e-09	4.28e-11	20.4	15.705	1.06599	118130583	Pdrg1	p53 and DNA damage regulated 1
ILMN_1248139	1.18e-09	4.53e-11	-20.3	15.6935	-1.5434	26354457	Lilr4b	leukocyte immunoglobulin-like receptor, subfamily B, member 4B
ILMN_2525051	1.19e-09	4.57e-11	-20.3	15.6916	-1.07976	NA
ILMN_2507473	1.17e-09	4.51e-11	-20.3	15.6844	-1.06705	594191020	Hs6st2	heparan sulfate 6-O-sulfotransferase 2
ILMN_2703657	1.18e-09	4.52e-11	20.3	15.6834	1.4179	575771934	Dld	dihydrolipoamide dehydrogenase
ILMN_1212702	9.92e-10	3.7e-11	20.7	15.6827	0.88293	145301577	Hba-a1	hemoglobin alpha, adult chain 1
ILMN_1231096	1.18e-09	4.56e-11	20.3	15.6801	1.21862	188035855	Tmem106b	transmembrane protein 106B
ILMN_2637714	1.17e-09	4.48e-11	-20.3	15.6718	-1.3181	120444917	Rasa3	RAS p21 protein activator 3
ILMN_2816754	1.17e-09	4.49e-11	-20.3	15.671	-1.0218	217035141	Ndc80	NDC80 kinetochore complex component
ILMN_1229529	1.2e-09	4.63e-11	20.3	15.6655	1.20174	87162469	Hsd17b7	hydroxysteroid (17-beta) dehydrogenase 7
ILMN_2798255	1.16e-09	4.44e-11	20.4	15.6631	1.19325	227498249	Pigp	phosphatidylinositol glycan anchor biosynthesis, class P
ILMN_2953910	1.21e-09	4.68e-11	20.3	15.6591	1.16231	256985202	Dap3	death associated protein 3
ILMN_2846865	1.21e-09	4.68e-11	20.3	15.6552	1.97109	930945786	Actb	actin, beta
ILMN_2957070	1.16e-09	4.43e-11	-20.4	15.6519	-0.979948	255759958	Shc1	src homology 2 domain-containing transforming protein C1
ILMN_2711075	1.21e-09	4.68e-11	-20.3	15.6503	-1.36852	987996596	Mmp9	matrix metallopeptidase 9
ILMN_2919786	1.15e-09	4.38e-11	-20.4	15.6475	-1.11346	183583544	Erh	enhancer of rudimentary homolog (Drosophila)
ILMN_2715558	1.19e-09	4.59e-11	-20.3	15.6465	-1.09145	169790938	Arhgap17	Rho GTPase activating protein 17
ILMN_2978525	1.23e-09	4.76e-11	20.2	15.6435	1.05959	595582398	Taz	tafazzin
ILMN_1238874	1.02e-09	3.82e-11	-20.6	15.642	-0.915919	NA
ILMN_2990864	1.18e-09	4.52e-11	20.3	15.6278	1.13057	890778118	Rab28	RAB28, member RAS oncogene family
ILMN_1254644	1.26e-09	4.88e-11	-20.2	15.6216	-1.04723	807066369	Spsb2	splA/ryanodine receptor domain and SOCS box containing 2
ILMN_2868987	1.17e-09	4.5e-11	20.3	15.6113	0.924438	254750745	Smpd1	sphingomyelin phosphodiesterase 1, acid lysosomal
ILMN_1228475	1.28e-09	4.99e-11	20.2	15.6077	1.11696	40254401	Ulk1	unc-51 like kinase 1
ILMN_1257332	1.23e-09	4.76e-11	20.2	15.6002	1.03187	213688391	Mkks	McKusick-Kaufman syndrome
ILMN_2424299	1.22e-09	4.73e-11	-20.3	15.5949	-2.04292	239915996	Tnfrsf12a	tumor necrosis factor receptor superfamily, member 12a
ILMN_2598877	1.25e-09	4.86e-11	-20.2	15.5942	-1.32942	40254562	Slc7a8	solute carrier family 7 (cationic amino acid transporter, y+ system), member 8
ILMN_2764301	1.29e-09	5.04e-11	20.1	15.5913	1.09444	142373343	Mmab	methylmalonic aciduria (cobalamin deficiency) cblB type homolog (human)
ILMN_2644140	1.29e-09	5.03e-11	20.2	15.5751	1.09347	802083945	Pank4	pantothenate kinase 4
ILMN_3109098	1.31e-09	5.12e-11	20.1	15.5737	1.17563	125656166	Ankrd40	ankyrin repeat domain 40
ILMN_2646163	1.15e-09	4.38e-11	-20.4	15.5734	-0.907091	NA
ILMN_2742647	1.18e-09	4.53e-11	-20.3	15.5717	-1.00156	NA
ILMN_1241536	1.26e-09	4.88e-11	-20.2	15.5708	-1.32722	NA
ILMN_1253741	1.3e-09	5.1e-11	-20.1	15.5694	-1.28765	125490381	Pcolce	procollagen C-endopeptidase enhancer protein
ILMN_2611000	1.24e-09	4.8e-11	-20.2	15.5644	-1.10804	76253864	Il1r2	interleukin 1 receptor, type II
ILMN_1234425	1.18e-09	4.55e-11	20.3	15.5617	0.924644	158508636	Iscu	iron-sulfur cluster assembly enzyme
ILMN_2535680	1.33e-09	5.22e-11	20.1	15.5612	1.17118	NA
ILMN_2499372	1.3e-09	5.09e-11	20.1	15.5601	1.16956	NA
ILMN_2680781	1.26e-09	4.91e-11	-20.2	15.5517	-1.1446	118130256	Arl8a	ADP-ribosylation factor-like 8A
ILMN_1237993	1.35e-09	5.28e-11	-20.1	15.5467	-1.15581	125490377	Nasp	nuclear autoantigenic sperm protein (histone-binding)
ILMN_2607215	1.3e-09	5.1e-11	20.1	15.5462	1.08719	116292165	Plin5	perilipin 5
ILMN_1229530	1.33e-09	5.23e-11	-20.1	15.5435	-1.09197	755571597	Csk	c-src tyrosine kinase
ILMN_1229223	1.35e-09	5.29e-11	20.1	15.5422	1.32406	114145657	Rasl2-9	RAS-like, family 2, locus 9
ILMN_2709446	1.33e-09	5.2e-11	20.1	15.5404	1.11604	124249076	Polr2e	polymerase (RNA) II (DNA directed) polypeptide E
ILMN_2914510	1.19e-09	4.6e-11	-20.3	15.5353	-0.89331	228480249	2024-09-02	septin 2
ILMN_3073486	1.33e-09	5.22e-11	-20.1	15.5244	-1.5383	255003790	Rpl31	ribosomal protein L31
ILMN_2784078	1.37e-09	5.41e-11	20	15.5167	1.48172	992319617	Mmp15	matrix metallopeptidase 15
ILMN_2667091	1.28e-09	4.98e-11	20.2	15.5144	1.90163	148540121	Ppp1r3c	protein phosphatase 1, regulatory (inhibitor) subunit 3C
ILMN_1248812	1.38e-09	5.46e-11	-20	15.5104	-1.05092	326633220	Srd5a3	steroid 5 alpha-reductase 3
ILMN_2939138	1.38e-09	5.42e-11	-20	15.5033	-1.16088	118130749	Bicc1	BicC family RNA binding protein 1
ILMN_3090207	1.3e-09	5.05e-11	-20.1	15.4951	-1.02534	251823869	Cyp4f18	cytochrome P450, family 4, subfamily f, polypeptide 18
ILMN_2640188	1.41e-09	5.58e-11	20	15.4927	1.07058	485464569	Taf1a	TATA-box binding protein associated factor, RNA polymerase I, A
ILMN_2707198	1.42e-09	5.61e-11	20	15.4832	1.21731	119392104	As3mt	arsenic (+3 oxidation state) methyltransferase
ILMN_3138057	1.41e-09	5.59e-11	20	15.4758	1.21235	408821448	Ric8b	RIC8 guanine nucleotide exchange factor B
ILMN_1215967	1.41e-09	5.59e-11	-20	15.4748	-1.09094	146134997	Alg5	asparagine-linked glycosylation 5 (dolichyl-phosphate beta-glucosyltransferase)
ILMN_1221983	1.35e-09	5.3e-11	20.1	15.4696	1.32832	142348730	Smim8	small integral membrane protein 8
ILMN_2742160	1.45e-09	5.73e-11	-19.9	15.4607	-1.16482	227116333	H13	histocompatibility 13
ILMN_1252243	1.45e-09	5.75e-11	-19.9	15.4542	-1.23721	31980871	Mfsd10	major facilitator superfamily domain containing 10
ILMN_2589768	1.37e-09	5.4e-11	-20	15.4481	-0.981757	118130975	Htr2b	5-hydroxytryptamine (serotonin) receptor 2B
ILMN_2740432	1.2e-09	4.63e-11	-20.3	15.4455	-0.942619	NA
ILMN_1227577	1.48e-09	5.88e-11	19.9	15.436	1.09941	371940949	Rap1gap	Rap1 GTPase-activating protein
ILMN_1245354	1.46e-09	5.81e-11	-19.9	15.4359	-1.27146	595582188	Tlr7	toll-like receptor 7
ILMN_2753219	1.3e-09	5.06e-11	-20.1	15.4336	-0.989073	254675286	Rpl36a	ribosomal protein L36A
ILMN_2609052	1.49e-09	5.93e-11	19.9	15.4278	1.11851	281182469	Dynll2	dynein light chain LC8-type 2
ILMN_1242465	1.26e-09	4.9e-11	-20.2	15.4273	-0.840946	NA
ILMN_2788673	1.37e-09	5.41e-11	20	15.4268	1.07464	227330632	Pgm2	phosphoglucomutase 2
ILMN_2730005	1.41e-09	5.59e-11	-20	15.4261	-0.988003	1027250535	Rpl29	ribosomal protein L29
ILMN_1238389	1.48e-09	5.92e-11	19.9	15.4219	1.04906	67906186	Bod1	biorientation of chromosomes in cell division 1
ILMN_2525049	1.48e-09	5.91e-11	-19.9	15.4201	-1.51257	NA
ILMN_1235499	1.49e-09	5.95e-11	-19.9	15.4124	-1.07859	937346087	Pros1	protein S (alpha)
ILMN_1252353	1.38e-09	5.44e-11	-20	15.4068	-1.12847	NA
ILMN_2959729	1.48e-09	5.9e-11	19.9	15.403	1.61949	47575839	Arhgap20	Rho GTPase activating protein 20
ILMN_2680398	1.48e-09	5.92e-11	-19.9	15.39	-1.28646	226423911	Zc3h12d	zinc finger CCCH type containing 12D
ILMN_1239895	1.48e-09	5.92e-11	19.9	15.3899	1.08064	26337096	Wdr33	WD repeat domain 33
ILMN_1258357	1.53e-09	6.12e-11	-19.8	15.385	-1.55123	118130854	Dok3	docking protein 3
ILMN_1253970	1.49e-09	5.95e-11	-19.9	15.3761	-1.07313	165932355	Sirt7	sirtuin 7
ILMN_1247384	1.46e-09	5.77e-11	19.9	15.3759	0.970398	146198774	Mrpl50	mitochondrial ribosomal protein L50
ILMN_2925281	1.47e-09	5.85e-11	19.9	15.3752	1.17212	60218876	Abcd3	ATP-binding cassette, sub-family D (ALD), member 3
ILMN_1218976	1.3e-09	5.07e-11	-20.1	15.3723	-0.845848	NA
ILMN_1214659	1.55e-09	6.21e-11	-19.8	15.372	-1.23146	NA
ILMN_2756704	1.45e-09	5.74e-11	19.9	15.3713	0.991048	118130163	Parm1	prostate androgen-regulated mucin-like protein 1
ILMN_3132949	1.55e-09	6.21e-11	-19.8	15.3661	-1.54275	124517692	Fbln2	fibulin 2
ILMN_2501191	1.56e-09	6.26e-11	-19.8	15.3652	-1.20442	26986616	Sulf1	sulfatase 1
ILMN_2593993	1.53e-09	6.14e-11	-19.8	15.3613	-1.42893	85677505	Eif4e2	eukaryotic translation initiation factor 4E member 2
ILMN_2705777	1.51e-09	6.02e-11	19.9	15.3578	1.13031	133892313	Gstm5	glutathione S-transferase, mu 5
ILMN_2602542	1.57e-09	6.33e-11	-19.8	15.3569	-1.11624	162287382	Lrmp	lymphoid-restricted membrane protein
ILMN_2592620	1.58e-09	6.39e-11	-19.8	15.3472	-1.11648	147899662	Rhog	ras homolog family member G
ILMN_1259668	1.5e-09	6e-11	19.9	15.3419	1.24867	141802860	Gm561	predicted gene 561
ILMN_2584685	1.57e-09	6.33e-11	-19.8	15.3315	-1.14725	26104891	Ikzf1	IKAROS family zinc finger 1
ILMN_1228479	1.61e-09	6.49e-11	19.7	15.33	1.16181	88900497	Kremen1	kringle containing transmembrane protein 1
ILMN_1228040	1.61e-09	6.5e-11	19.7	15.3166	1.24274	91982770	Ptcd3	pentatricopeptide repeat domain 3
ILMN_2656871	1.63e-09	6.59e-11	-19.7	15.3092	-1.48213	118130934	Tmem97	transmembrane protein 97
ILMN_2685759	1.58e-09	6.38e-11	-19.8	15.3084	-1.22347	133505570	Kif20b	kinesin family member 20B
ILMN_1234590	1.36e-09	5.36e-11	-20	15.2982	-0.78725	31982034	Rps8	ribosomal protein S8
ILMN_1257078	1.56e-09	6.3e-11	19.8	15.2979	1.45807	83649718	Btbd1	BTB (POZ) domain containing 1
ILMN_2534572	1.36e-09	5.34e-11	-20.1	15.2974	-0.874052	NA
ILMN_2672221	1.64e-09	6.66e-11	19.7	15.2963	1.42446	576067769	Fhod3	formin homology 2 domain containing 3
ILMN_1259388	1.58e-09	6.37e-11	-19.8	15.2927	-1.24875	227116285	Col6a1	collagen, type VI, alpha 1
ILMN_2507494	1.64e-09	6.63e-11	19.7	15.2898	1.05645	158517815	Tmem141	transmembrane protein 141
ILMN_1232884	1.65e-09	6.68e-11	-19.7	15.2892	-1.65044	289191339	Sphk1	sphingosine kinase 1
ILMN_2652936	1.56e-09	6.3e-11	-19.8	15.2817	-1.11245	9910549	Sec11a	SEC11 homolog A, signal peptidase complex subunit
ILMN_1227722	1.69e-09	6.86e-11	-19.7	15.272	-1.14928	NA
ILMN_2951120	1.69e-09	6.9e-11	19.6	15.2686	1.07145	145046241	Wbp1	WW domain binding protein 1
ILMN_2881019	1.56e-09	6.3e-11	19.8	15.2684	0.994304	594591522	Sh3kbp1	SH3-domain kinase binding protein 1
ILMN_2614728	1.65e-09	6.68e-11	19.7	15.2661	1.30618	227496209	Acadsb	acyl-Coenzyme A dehydrogenase, short/branched chain
ILMN_2808946	1.56e-09	6.27e-11	-19.8	15.2636	-0.983789	254675269	Rps5	ribosomal protein S5
ILMN_2667219	1.53e-09	6.13e-11	19.8	15.2559	0.968135	158937238	Timm8b	translocase of inner mitochondrial membrane 8B
ILMN_2678200	1.51e-09	6.03e-11	-19.9	15.254	-0.92587	93102416	Gars	glycyl-tRNA synthetase
ILMN_1232851	1.7e-09	6.94e-11	19.6	15.2495	1.23905	106507167	Rab12	RAB12, member RAS oncogene family
ILMN_1245609	1.72e-09	7.02e-11	-19.6	15.2472	-1.17671	940373617	Sgpl1	sphingosine phosphate lyase 1
ILMN_2527381	1.67e-09	6.78e-11	-19.7	15.2414	-1.0505	NA
ILMN_2654074	1.64e-09	6.62e-11	19.7	15.2334	1.21214	253314526	Sesn1	sestrin 1
ILMN_2868133	1.63e-09	6.61e-11	19.7	15.2278	1.05477	95113656	Gata6	GATA binding protein 6
ILMN_2852957	1.74e-09	7.11e-11	-19.6	15.2265	-1.13523	31560475	Dkk3	dickkopf WNT signaling pathway inhibitor 3
ILMN_1255287	1.64e-09	6.67e-11	-19.7	15.2144	-1.19364	NA
ILMN_2426480	1.77e-09	7.26e-11	-19.6	15.2123	-1.24793	NA	3830612M24	uncharacterized protein 3830612M24
ILMN_2666061	1.45e-09	5.77e-11	19.9	15.2103	0.974639	142348699	Ndufa4	NADH dehydrogenase (ubiquinone) 1 alpha subcomplex, 4
ILMN_2466809	1.74e-09	7.11e-11	-19.6	15.2093	-1.13412	118130006	Papss2	3'-phosphoadenosine 5'-phosphosulfate synthase 2
ILMN_2966722	1.65e-09	6.7e-11	-19.7	15.2073	-1.03865	162951868	Ywhah	tyrosine 3-monooxygenase/tryptophan 5-monooxygenase activation protein, eta polypeptide
ILMN_2518483	1.8e-09	7.38e-11	19.5	15.1973	1.10467	559098492	Pla2g12a	phospholipase A2, group XIIA
ILMN_2720674	1.77e-09	7.25e-11	-19.6	15.1962	-1.15368	40254328	Stard5	StAR-related lipid transfer (START) domain containing 5
ILMN_1247043	1.79e-09	7.34e-11	19.5	15.1959	1.17304	125988382	Ttc30b	tetratricopeptide repeat domain 30B
ILMN_2639155	1.74e-09	7.11e-11	-19.6	15.1953	-1.45041	254826749	Prcp	prolylcarboxypeptidase (angiotensinase C)
ILMN_2732961	1.8e-09	7.41e-11	19.5	15.1894	1.29737	893562350	Mff	mitochondrial fission factor
ILMN_2948086	1.52e-09	6.07e-11	-19.8	15.1886	-0.831728	922304327	Rps4x	ribosomal protein S4, X-linked
ILMN_3155245	1.81e-09	7.43e-11	-19.5	15.1781	-1.15463	557636688	Arhgap25	Rho GTPase activating protein 25
ILMN_2901180	1.79e-09	7.33e-11	-19.5	15.1705	-1.39476	802083935	Spc25	SPC25, NDC80 kinetochore complex component, homolog (S. cerevisiae)
ILMN_1227519	1.79e-09	7.34e-11	-19.5	15.1697	-1.08632	190684704	Imp4	IMP4, U3 small nucleolar ribonucleoprotein
ILMN_1239765	1.6e-09	6.48e-11	19.7	15.1673	0.904889	118129958	Prdx5	peroxiredoxin 5
ILMN_1230931	1.77e-09	7.23e-11	19.6	15.16	1.00149	142348236	2410015M20Rik	RIKEN cDNA 2410015M20 gene
ILMN_2513837	1.73e-09	7.04e-11	-19.6	15.1593	-1.23654	84490417	Gng10	guanine nucleotide binding protein (G protein), gamma 10
ILMN_1242233	1.58e-09	6.4e-11	19.8	15.1556	1.0465	919185341	Ndufb6	NADH dehydrogenase (ubiquinone) 1 beta subcomplex, 6
ILMN_2588055	1.83e-09	7.54e-11	19.5	15.1526	1.8887	930945786	Actb	actin, beta
ILMN_2668509	1.8e-09	7.4e-11	-19.5	15.1512	-1.363	254910958	Hp	haptoglobin
ILMN_2511456	1.87e-09	7.73e-11	-19.5	15.1428	-1.23167	161333855	Lrrc17	leucine rich repeat containing 17
ILMN_2653881	1.84e-09	7.57e-11	19.5	15.142	1.24188	NA
ILMN_1220875	1.82e-09	7.49e-11	-19.5	15.1405	-1.2104	261824053	Fkbp2	FK506 binding protein 2
ILMN_2749484	1.87e-09	7.72e-11	-19.5	15.1403	-1.09011	50263039	Rfc2	replication factor C (activator 1) 2
ILMN_2568516	1.89e-09	7.82e-11	19.4	15.1288	1.33607	26334218	Rbpms	RNA binding protein gene with multiple splicing
ILMN_2675874	1.91e-09	7.9e-11	19.4	15.1262	1.08729	156255174	Alas2	aminolevulinic acid synthase 2, erythroid
ILMN_2738345	1.83e-09	7.54e-11	19.5	15.1257	1.25669	146149188	Lims2	LIM and senescent cell antigen like domains 2
ILMN_2939652	1.89e-09	7.82e-11	19.4	15.1199	1.12854	118130755	Selenbp2	selenium binding protein 2
ILMN_2857957	1.91e-09	7.91e-11	19.4	15.1184	1.09262	261878513	Mgll	monoglyceride lipase
ILMN_2866189	1.79e-09	7.34e-11	-19.5	15.1184	-1.06009	209447053	Btg1	B cell translocation gene 1, anti-proliferative
ILMN_2848588	1.91e-09	7.91e-11	-19.4	15.1114	-1.04379	NA
ILMN_2775030	1.93e-09	8.02e-11	-19.4	15.1057	-1.1565	357527360	Folr2	folate receptor 2 (fetal)
ILMN_1242767	1.89e-09	7.8e-11	-19.4	15.1027	-1.24313	171916082	Dok1	docking protein 1
ILMN_2600537	1.82e-09	7.5e-11	-19.5	15.0988	-1.23069	550822135	Sri	sorcin
ILMN_1224404	1.82e-09	7.48e-11	-19.5	15.098	-0.9492	NA
ILMN_2893999	1.91e-09	7.92e-11	-19.4	15.0975	-1.0602	1001184327	Cers2	ceramide synthase 2
ILMN_2837855	1.84e-09	7.59e-11	-19.5	15.0847	-1.21261	238814330	Cbfb	core binding factor beta
ILMN_1227815	1.97e-09	8.21e-11	19.4	15.0767	1.22867	26328564	Idh3a	isocitrate dehydrogenase 3 (NAD+) alpha
ILMN_1228654	2e-09	8.37e-11	-19.3	15.0644	-1.08834	654822977	Zwint	ZW10 interactor
ILMN_1238713	1.93e-09	8.01e-11	19.4	15.0574	1.02483	12833809	Wdr33	WD repeat domain 33
ILMN_2655577	2e-09	8.36e-11	-19.3	15.0552	-1.05744	254587976	Pold1	polymerase (DNA directed), delta 1, catalytic subunit
ILMN_2510771	1.99e-09	8.3e-11	19.4	15.0527	1.02191	165905596	Fam220a	family with sequence similarity 220, member A
ILMN_2444411	2e-09	8.35e-11	19.3	15.0461	1.42062	320461716	Tnxb	tenascin XB
ILMN_2707147	1.94e-09	8.07e-11	19.4	15.0453	1.21171	549806811	Rangrf	RAN guanine nucleotide release factor
ILMN_2681583	2.04e-09	8.54e-11	19.3	15.0438	1.01663	142364504	Nipal3	NIPA-like domain containing 3
ILMN_1220039	1.95e-09	8.14e-11	-19.4	15.0406	-1.18443	162287088	Kif4	kinesin family member 4
ILMN_1222934	2.02e-09	8.48e-11	19.3	15.0254	1.1602	118130702	Bves	blood vessel epicardial substance
ILMN_1252470	2.07e-09	8.68e-11	19.3	15.0239	1.29385	118130498	Sorbs1	sorbin and SH3 domain containing 1
ILMN_2837543	1.92e-09	7.96e-11	-19.4	15.0156	-1.03848	111154108	Nras	neuroblastoma ras oncogene
ILMN_2795949	1.94e-09	8.06e-11	-19.4	15.0147	-1.33084	228008376	Knstrn	kinetochore-localized astrin/SPAG5 binding
ILMN_2662802	1.93e-09	8.03e-11	-19.4	15.0137	-1.10451	113930725	Ptx3	pentraxin related gene
ILMN_2603568	2.01e-09	8.42e-11	-19.3	15.0062	-1.08207	146198783	Leprot	leptin receptor overlapping transcript
ILMN_2734181	2.07e-09	8.71e-11	19.3	15.0041	1.18678	133892533	Acss2	acyl-CoA synthetase short-chain family member 2
ILMN_1252409	2e-09	8.36e-11	19.3	15.0037	1.07402	124487260	Chrna10	cholinergic receptor, nicotinic, alpha polypeptide 10
ILMN_2961091	2.1e-09	8.86e-11	-19.2	15.0028	-1.15707	110347496	Slc29a3	solute carrier family 29 (nucleoside transporters), member 3
ILMN_2619455	2e-09	8.36e-11	19.3	15.0026	0.988445	118131188	Mcat	malonyl CoA:ACP acyltransferase (mitochondrial)
ILMN_2672767	2.1e-09	8.85e-11	-19.3	14.9955	-1.0647	18702319	Actn4	actinin alpha 4
ILMN_1250286	2.1e-09	8.83e-11	-19.3	14.9934	-1.11511	115511051	Myo5a	myosin VA
ILMN_1223307	2e-09	8.39e-11	-19.3	14.9923	-0.991973	142367139	Pgs1	phosphatidylglycerophosphate synthase 1
ILMN_1253808	2.12e-09	8.93e-11	-19.2	14.9843	-1.71792	725798592	Oas1g	2'-5' oligoadenylate synthetase 1G
ILMN_2704637	2.15e-09	9.08e-11	-19.2	14.9764	-1.18239	178557740	Mdfic	MyoD family inhibitor domain containing
ILMN_1246770	1.91e-09	7.93e-11	-19.4	14.966	-1.97203	26081340
ILMN_2655015	2.04e-09	8.54e-11	19.3	14.9641	1.08692	451172118	Alad	aminolevulinate, delta-, dehydratase
ILMN_1228245	2.18e-09	9.21e-11	19.2	14.9637	1.09827	158508450	Prickle1	prickle planar cell polarity protein 1
ILMN_1237963	2.19e-09	9.25e-11	-19.2	14.9599	-1.04493	188528711	Alg8	asparagine-linked glycosylation 8 (alpha-1,3-glucosyltransferase)
ILMN_1260262	1.95e-09	8.14e-11	19.4	14.9583	1.16201	142384716	Mrpl30	mitochondrial ribosomal protein L30
ILMN_2653265	2.05e-09	8.62e-11	19.3	14.9574	1.34461	157951742	H2-Ke6	H2-K region expressed gene 6
ILMN_2955535	2.16e-09	9.12e-11	19.2	14.9556	1.12205	226423885	Rmnd1	required for meiotic nuclear division 1 homolog
ILMN_1258578	2.15e-09	9.08e-11	-19.2	14.9554	-1.03733	557357699	Ahnak	AHNAK nucleoprotein (desmoyokin)
ILMN_1228557	2.21e-09	9.37e-11	-19.2	14.9445	-1.15608	162287136	Id2	inhibitor of DNA binding 2
ILMN_1219298	2.2e-09	9.32e-11	19.2	14.9376	1.35413	142374158	Art4	ADP-ribosyltransferase 4
ILMN_2723718	2.21e-09	9.39e-11	-19.2	14.9366	-1.40823	188035857	Rcn3	reticulocalbin 3, EF-hand calcium binding domain
ILMN_2628488	2.21e-09	9.34e-11	19.2	14.9358	1.19594	553727117	Pick1	protein interacting with C kinase 1
ILMN_2499264	2.24e-09	9.52e-11	19.1	14.9315	1.03925	657940854	Mfap3l	microfibrillar-associated protein 3-like
ILMN_2879534	2.18e-09	9.2e-11	19.2	14.9311	1.01262	172072649	Extl1	exostoses (multiple)-like 1
ILMN_2769772	2.21e-09	9.36e-11	19.2	14.9295	1.27465	111120320	Pik3ip1	phosphoinositide-3-kinase interacting protein 1
ILMN_2746234	1.86e-09	7.67e-11	-19.5	14.9291	-1.10027	NA
ILMN_2536024	1.95e-09	8.11e-11	-19.4	14.9226	-0.895849	NA
ILMN_1237546	2.25e-09	9.57e-11	19.1	14.9221	1.01853	118130163	Parm1	prostate androgen-regulated mucin-like protein 1
ILMN_1225196	2.26e-09	9.63e-11	-19.1	14.9175	-1.141	1041817900	Tgfb2	transforming growth factor, beta 2
ILMN_2759853	2.21e-09	9.38e-11	19.2	14.9122	1.19485	NA
ILMN_3133352	2.24e-09	9.55e-11	19.1	14.9098	1.06461	101943420	Ung	uracil DNA glycosylase
ILMN_2790246	2.07e-09	8.68e-11	19.3	14.9046	1.3451	11612514	Herpud1	homocysteine-inducible, endoplasmic reticulum stress-inducible, ubiquitin-like domain member 1
ILMN_2704141	2.23e-09	9.48e-11	-19.1	14.8941	-1.04441	171916082	Dok1	docking protein 1
ILMN_2694687	2.3e-09	9.85e-11	19.1	14.8933	1.13127	226437624	Mypn	myopalladin
ILMN_2751709	2.27e-09	9.68e-11	19.1	14.8913	1.01915	255958283	Mrpl37	mitochondrial ribosomal protein L37
ILMN_1258376	2.3e-09	9.81e-11	-19.1	14.8904	-1.04127	170295854	Kcnk6	potassium inwardly-rectifying channel, subfamily K, member 6
ILMN_2997379	2.29e-09	9.77e-11	19.1	14.8898	1.01394	295424110	Mterf2	mitochondrial transcription termination factor 2
ILMN_3008924	2.3e-09	9.84e-11	-19.1	14.8888	-1.28807	124249074	Mob3a	MOB kinase activator 3A
ILMN_2619528	2.25e-09	9.59e-11	-19.1	14.8881	-1.16137	394025739	Klhl6	kelch-like 6
ILMN_2427971	2.32e-09	9.98e-11	19.1	14.8777	1.05364	296040464	Tfdp2	transcription factor Dp 2
ILMN_2692696	2.29e-09	9.78e-11	-19.1	14.877	-1.28361	158635996	Pla2g7	phospholipase A2, group VII (platelet-activating factor acetylhydrolase, plasma)
ILMN_2707079	2.32e-09	9.98e-11	19.1	14.8769	1.14074	118130585	Sirt5	sirtuin 5
ILMN_2515784	2.32e-09	9.97e-11	-19.1	14.8743	-1.10308	125490374	Tspan6	tetraspanin 6
ILMN_2666312	2.3e-09	9.82e-11	19.1	14.8735	1.41534	77020278	Tmem82	transmembrane protein 82
ILMN_2663211	2.32e-09	9.99e-11	-19.1	14.873	-1.14365	142386655	Stbd1	starch binding domain 1
ILMN_2474052	2.33e-09	1e-10	-19.1	14.8726	-1.04266	NA
ILMN_2749842	2.31e-09	9.93e-11	19.1	14.8724	1.27885	166197684	Slc47a1	solute carrier family 47, member 1
ILMN_2659337	2.28e-09	9.71e-11	-19.1	14.8722	-1.16345	449020136	Cenpk	centromere protein K
ILMN_2752030	2.3e-09	9.87e-11	19.1	14.8711	1.34549	161086894	Cacna2d1	calcium channel, voltage-dependent, alpha2/delta subunit 1
ILMN_2597710	2.29e-09	9.79e-11	-19.1	14.869	-1.09006	489406299	Lmna	lamin A
ILMN_1227012	2.33e-09	1e-10	19.1	14.8576	1.35173	21314825	Ndufb4	NADH dehydrogenase (ubiquinone) 1 beta subcomplex 4
ILMN_1231390	2.3e-09	9.85e-11	19.1	14.8531	1.01537	118131171	Mrpl3	mitochondrial ribosomal protein L3
ILMN_1247367	2.12e-09	8.92e-11	-19.2	14.8457	-0.890592	NA
ILMN_2693991	2.38e-09	1.03e-10	-19	14.8414	-1.33679	410651499	Gpr65	G-protein coupled receptor 65
ILMN_2644469	2.04e-09	8.58e-11	-19.3	14.8401	-0.839969	NA
ILMN_1260033	2.33e-09	1e-10	19.1	14.834	1.08973	158508694	Map1lc3b	microtubule-associated protein 1 light chain 3 beta
ILMN_2838308	2.39e-09	1.04e-10	19	14.8265	1.05481	31981773	Fmo1	flavin containing monooxygenase 1
ILMN_2810937	2.3e-09	9.86e-11	19.1	14.8245	1.1836	157841185	Slc25a42	solute carrier family 25, member 42
ILMN_2762361	2.23e-09	9.47e-11	19.1	14.8244	1.03531	602152750	Mrps23	mitochondrial ribosomal protein S23
ILMN_2876482	2.37e-09	1.02e-10	19	14.8233	1.03241	255982503	Bzw2	basic leucine zipper and W2 domains 2
ILMN_2741114	2.4e-09	1.04e-10	-19	14.8232	-1.21252	6754097	Gusb	glucuronidase, beta
ILMN_1250075	2.4e-09	1.04e-10	-19	14.8228	-1.41221	612407857	Dpysl3	dihydropyrimidinase-like 3
ILMN_2769795	2.31e-09	9.89e-11	19.1	14.8205	1.63238	77404187	Phkg1	phosphorylase kinase gamma 1
ILMN_1214412	2.32e-09	9.99e-11	19.1	14.8201	1.03761	50355938	Antxr2	anthrax toxin receptor 2
ILMN_2765936	2.41e-09	1.05e-10	19	14.8163	1.16149	31982182	Fam73b	family with sequence similarity 73, member B
ILMN_1240264	2.38e-09	1.03e-10	19	14.8154	2.28115	114052525	Usp2	ubiquitin specific peptidase 2
ILMN_1256702	2.36e-09	1.02e-10	-19	14.7943	-1.45468	113930762	S100a10	S100 calcium binding protein A10 (calpactin)
ILMN_2640542	2.5e-09	1.09e-10	18.9	14.7896	1.01505	928192569	Colec11	collectin sub-family member 11
ILMN_2601833	2.51e-09	1.09e-10	-18.9	14.7832	-1.16274	955471921	Plcg2	phospholipase C, gamma 2
ILMN_1221736	2.51e-09	1.09e-10	-18.9	14.7767	-1.2612	213418054	Samhd1	SAM domain and HD domain, 1
ILMN_1213920	2.49e-09	1.08e-10	18.9	14.7666	1.06243	88853569	Mkrn2	makorin, ring finger protein, 2
ILMN_1217879	2.33e-09	1.01e-10	-19.1	14.7637	-1.0658	NA
ILMN_2881263	2.53e-09	1.1e-10	18.9	14.7578	0.995589	594150366	Aifm1	apoptosis-inducing factor, mitochondrion-associated 1
ILMN_2509139	2.54e-09	1.11e-10	-18.9	14.755	-1.1148	734703974	Tram1	translocating chain-associating membrane protein 1
ILMN_2548379	2.57e-09	1.12e-10	18.9	14.7534	1.19393	12843109	Chmp4c	charged multivesicular body protein 4C
ILMN_2761205	2.15e-09	9.07e-11	19.2	14.7494	0.832603	819231734	Hspb8	heat shock protein 8
ILMN_1247626	2.57e-09	1.12e-10	18.9	14.749	1.25772	119392104	As3mt	arsenic (+3 oxidation state) methyltransferase
ILMN_2633275	2.56e-09	1.12e-10	-18.9	14.7444	-1.11317	118130254	Golt1b	golgi transport 1B
ILMN_2742420	2.59e-09	1.13e-10	18.9	14.7423	1.12546	148539987	Spg7	spastic paraplegia 7 homolog (human)
ILMN_2928320	2.5e-09	1.09e-10	-18.9	14.7394	-0.996728	141802838	Atp6v0d1	ATPase, H+ transporting, lysosomal V0 subunit D1
ILMN_2809611	2.59e-09	1.13e-10	-18.9	14.735	-1.36919	145966698	Srm	spermidine synthase
ILMN_3151642	2.6e-09	1.14e-10	18.9	14.7318	1.21711	154240674	Myocd	myocardin
ILMN_2496817	2.63e-09	1.16e-10	18.8	14.7173	1.08054	238231389	Ulk2	unc-51 like kinase 2
ILMN_2761181	2.43e-09	1.05e-10	19	14.715	1.16619	13385903	1700021F05Rik	RIKEN cDNA 1700021F05 gene
ILMN_2668510	2.57e-09	1.12e-10	-18.9	14.7107	-1.35842	254910958	Hp	haptoglobin
ILMN_2434472	2.59e-09	1.14e-10	18.9	14.7083	1.07269	6678408	Tpd52l1	tumor protein D52-like 1
ILMN_1222471	2.66e-09	1.17e-10	-18.8	14.7066	-1.37876	85861214	Gmfg	glia maturation factor, gamma
ILMN_1241854	2.67e-09	1.17e-10	-18.8	14.7061	-1.20036	19527025	Lrrc59	leucine rich repeat containing 59
ILMN_1242047	2.49e-09	1.08e-10	18.9	14.6962	0.916943	NA
ILMN_2643977	2.63e-09	1.16e-10	18.8	14.6943	1.11296	118130035	Acat1	acetyl-Coenzyme A acetyltransferase 1
ILMN_1222803	2.46e-09	1.07e-10	19	14.689	0.89284	162461906	Hspa9	heat shock protein 9
ILMN_2677567	2.59e-09	1.13e-10	18.9	14.6873	1.03927	700274116	Galt	galactose-1-phosphate uridyl transferase
ILMN_1247071	2.64e-09	1.16e-10	18.8	14.6844	1.03818	158508702	Slc22a1	solute carrier family 22 (organic cation transporter), member 1
ILMN_2695181	2.63e-09	1.15e-10	18.8	14.6802	1.27984	226529498	Smtn	smoothelin
ILMN_2617835	2.71e-09	1.2e-10	-18.8	14.6765	-1.25274	124053458	Myo9b	myosin IXb
ILMN_2741132	2.48e-09	1.07e-10	-18.9	14.6697	-0.994797	41406073	Hmgn1	high mobility group nucleosomal binding domain 1
ILMN_1240702	2.5e-09	1.09e-10	-18.9	14.668	-0.963046	158517964	Atp1b3	ATPase, Na+/K+ transporting, beta 3 polypeptide
ILMN_1243212	2.57e-09	1.13e-10	-18.9	14.6679	-1.79138	595763210	Sparc	secreted acidic cysteine rich glycoprotein
ILMN_2838645	2.5e-09	1.09e-10	-18.9	14.6667	-0.884625	146134887	Ssr3	signal sequence receptor, gamma
ILMN_2718149	2.76e-09	1.22e-10	18.8	14.6625	0.992348	545746390	Homer1	homer scaffolding protein 1
ILMN_2952914	2.5e-09	1.08e-10	-18.9	14.6623	-0.996326	274321230	Ywhaz	tyrosine 3-monooxygenase/tryptophan 5-monooxygenase activation protein, zeta polypeptide
ILMN_2653166	2.64e-09	1.16e-10	-18.8	14.6572	-1.08366	142368412	Gpx8	glutathione peroxidase 8 (putative)
ILMN_1229589	2.8e-09	1.24e-10	18.7	14.651	1.09944	283135185	Coq6	coenzyme Q6 monooxygenase
ILMN_2744356	2.81e-09	1.24e-10	-18.7	14.646	-1.09126	254939638	Rplp0	ribosomal protein, large, P0
ILMN_2517170	2.79e-09	1.23e-10	18.7	14.6417	1.23278	922959982	Tuba4a	tubulin, alpha 4A
ILMN_1251273	2.69e-09	1.18e-10	18.8	14.6408	1.10072	118130806	Pnpla8	patatin-like phospholipase domain containing 8
ILMN_2534018	2.84e-09	1.26e-10	18.7	14.631	1.23334	NA
ILMN_2432550	2.8e-09	1.24e-10	18.7	14.6305	1.00095	83921623	Trib2	tribbles pseudokinase 2
[truncated: 43,282 more rows]

## Sheet: GSE14843( Table S1B)
ID	adj.P.Val	P.Value	t	B	logFC	GI	Gene.symbol	Gene.title
ILMN_2690603	2.9e-15	6.4e-20	-102	35.157	-6.18523	323668331	Spp1	secreted phosphoprotein 1
ILMN_1223317	3.9e-15	1.73e-19	-94.7	34.3141	-5.75816	225543164	Lgals3	lectin, galactose binding, soluble 3
ILMN_3103896	3.9e-15	2.58e-19	-91.7	34.0013	-5.68333	113205064	Timp1	tissue inhibitor of metalloproteinase 1
ILMN_2649810	8.66e-15	8.04e-19	83.9	33.1442	4.1677	255653014	Rpl3l	ribosomal protein L3-like
ILMN_1241695	8.66e-15	9.56e-19	-82.7	32.8644	-4.2891	119637843	Ms4a6d	membrane-spanning 4-domains, subfamily A, member 6D
ILMN_2769918	1.42e-14	1.88e-18	-78.4	32.3814	-5.61463	113205064	Timp1	tissue inhibitor of metalloproteinase 1
ILMN_2463181	1.45e-14	2.27e-18	-77.3	32.224	-3.85986	313851063	Tnc	tenascin C
ILMN_2705628	1.45e-14	2.57e-18	-76.5	32.1505	-4.00425	253683459	Clec4d	C-type lectin domain family 4, member d
ILMN_2463180	1.65e-14	4e-18	-73.9	31.8835	-3.76348	313851063	Tnc	tenascin C
ILMN_2771176	1.65e-14	3.45e-18	-74.8	31.7908	-4.37306	226958664	Ccl7	chemokine (C-C motif) ligand 7
ILMN_2548010	1.65e-14	3.96e-18	74	31.7309	3.91256	229577414	Hopx	HOP homeobox
ILMN_1220086	2.5e-14	6.64e-18	71	31.2137	3.73019	326937472	Yipf7	Yip1 domain family, member 7
ILMN_2608804	2.55e-14	7.31e-18	70.5	31.1967	3.80157	118131179	Ckm	creatine kinase, muscle
ILMN_2975250	2.67e-14	8.27e-18	-69.8	31.1153	-4.12386	61675694	Sprr1a	small proline-rich protein 1A
ILMN_2625893	3.86e-14	1.28e-17	67.4	30.704	4.8819	117553603	Ces1d	carboxylesterase 1D
ILMN_2700715	4.2e-14	1.49e-17	-66.6	30.6663	-3.14521	83921593	Cstb	cystatin B
ILMN_2696682	5.18e-14	2.07e-17	64.9	30.3954	3.1583	124248559	Tcap	titin-cap
ILMN_2712986	5.18e-14	2.22e-17	-64.6	30.3063	-3.73738	927442694	Chil3	chitinase-like 3
ILMN_2992709	5.18e-14	2.4e-17	-64.2	30.1267	-3.41558	440918698	Trem2	triggering receptor expressed on myeloid cells 2
ILMN_2660263	5.18e-14	2.31e-17	-64.4	30.1053	-3.49114	260436936	Bcl2a1b	B cell leukemia/lymphoma 2 related protein A1b
ILMN_1241151	5.18e-14	2.36e-17	64.2	30.0997	3.9971	270309127	Lrtm1	leucine-rich repeats and transmembrane domains 1
ILMN_2933357	5.89e-14	2.86e-17	63.3	30.0346	4.2325	124248559	Tcap	titin-cap
ILMN_3112219	6.49e-14	3.34e-17	62.5	29.8158	3.31309	162287027	Mlf1	myeloid leukemia factor 1
ILMN_2915232	6.49e-14	3.44e-17	-62.4	29.7778	-3.48354	170932520	Cotl1	coactosin-like 1 (Dictyostelium)
ILMN_1225073	6.73e-14	3.86e-17	-61.8	29.7715	-2.91022	142353090	Cthrc1	collagen triple helix repeat containing 1
ILMN_2973824	6.73e-14	3.86e-17	61.8	29.6331	3.19521	133892566	Car14	carbonic anhydrase 14
ILMN_3004553	6.76e-14	4.03e-17	61.6	29.6323	3.13293	254553343	Pfkm	phosphofructokinase, muscle
ILMN_2677339	7.55e-14	4.71e-17	60.8	29.5138	3.56307	256773194	Cmya5	cardiomyopathy associated 5
ILMN_3143483	7.55e-14	4.84e-17	-60.7	29.4403	-3.21335	550544193	Lat2	linker for activation of T cells family, member 2
ILMN_2524865	8.36e-14	6.02e-17	-59.7	29.3628	-3.25874	251823803	Chil4	chitinase-like 4
ILMN_2615207	8.36e-14	6.03e-17	59.7	29.3112	2.92425	215490121	Eci1	enoyl-Coenzyme A delta isomerase 1
ILMN_2788836	8.36e-14	6.72e-17	59.2	29.2919	2.74444	255918223	Myh6	myosin, heavy polypeptide 6, cardiac muscle, alpha
ILMN_3033753	8.36e-14	6.01e-17	59.7	29.2372	3.3105	1045961258	Fndc5	fibronectin type III domain containing 5
ILMN_2597868	8.36e-14	6.76e-17	-59.1	29.2251	-2.64962	118130389	Lgmn	legumain
ILMN_2648669	8.36e-14	6.99e-17	-59	29.168	-5.63823	171846252	Gpnmb	glycoprotein (transmembrane) nmb
ILMN_2602352	8.36e-14	6.81e-17	-59.1	29.1671	-3.81041	119637843	Ms4a6d	membrane-spanning 4-domains, subfamily A, member 6D
ILMN_2748875	8.36e-14	7.02e-17	-59	29.1525	-3.52856	91932796	Fcer1g	Fc receptor, IgE, high affinity I, gamma polypeptide
ILMN_2763060	8.36e-14	6.96e-17	59	29.109	3.53227	1045961258	Fndc5	fibronectin type III domain containing 5
ILMN_2675811	8.47e-14	7.3e-17	-58.8	29.1082	-3.19453	190877472	Slc11a1	solute carrier family 11 (proton-coupled divalent metal ion transporters), member 1
ILMN_2844996	8.79e-14	7.95e-17	-58.4	29.0494	-3.00526	256000812	Actn1	actinin, alpha 1
ILMN_2863837	8.75e-14	7.73e-17	-58.5	29.0356	-3.15448	818213413	Alox5ap	arachidonate 5-lipoxygenase activating protein
ILMN_2689785	9.01e-14	8.36e-17	-58.2	28.9539	-3.83926	NA
ILMN_2997494	9.74e-14	9.25e-17	-57.7	28.8993	-4.30148	555943927	Lox	lysyl oxidase
ILMN_1259206	1.01e-13	1.06e-16	57.1	28.7785	4.64067	133778930	Hrc	histidine rich calcium binding protein
ILMN_1245043	1.01e-13	1.1e-16	56.9	28.7503	3.00143	NA
ILMN_1214878	1.01e-13	1.03e-16	57.2	28.7501	3.47324	1045961258	Fndc5	fibronectin type III domain containing 5
ILMN_2470039	1.01e-13	1.05e-16	57.1	28.7472	2.74626	148539927	Fitm2	fat storage-inducing transmembrane protein 2
ILMN_2593694	1.01e-13	1.06e-16	57.1	28.7219	3.2668	270309127	Lrtm1	leucine-rich repeats and transmembrane domains 1
ILMN_2771766	1.01e-13	1.09e-16	-57	28.7005	-3.63801	119226205	Ccl12	chemokine (C-C motif) ligand 12
ILMN_2721439	1.13e-13	1.24e-16	-56.4	28.6144	-2.99456	160707986	Csrp2	cysteine and glycine-rich protein 2
ILMN_2770386	1.21e-13	1.36e-16	55.9	28.5919	2.42378	575771950	Fhl2	four and a half LIM domains 2
ILMN_2660555	1.36e-13	1.56e-16	-55.4	28.3722	-3.67727	118131097	Bcl2a1d	B cell leukemia/lymphoma 2 related protein A1d
ILMN_3160750	1.42e-13	1.66e-16	-55.1	28.3401	-3.63404	51921340	AA467197	expressed sequence AA467197
ILMN_2660466	1.71e-13	2.19e-16	53.9	28.1344	2.63809	NA
ILMN_3161382	1.7e-13	2.06e-16	54.2	28.1056	3.0374	141803149	Art1	ADP-ribosyltransferase 1
ILMN_1221274	1.7e-13	2.07e-16	-54.1	28.0901	-3.04876	141802847	Rab32	RAB32, member RAS oncogene family
ILMN_2515601	1.71e-13	2.16e-16	54	28.0874	2.5879	238637302	Vldlr	very low density lipoprotein receptor
ILMN_1258629	1.71e-13	2.13e-16	-54	28.0843	-3.28156	226423932	Col3a1	collagen, type III, alpha 1
ILMN_2858399	1.76e-13	2.3e-16	53.7	28.0128	2.78992	148539927	Fitm2	fat storage-inducing transmembrane protein 2
ILMN_2595714	1.92e-13	2.56e-16	-53.2	27.899	-3.46852	449083337	Fn1	fibronectin 1
ILMN_1222333	1.92e-13	2.59e-16	53.2	27.8764	2.85481	118026924	Slc2a4	solute carrier family 2 (facilitated glucose transporter), member 4
ILMN_2910934	2.03e-13	2.78e-16	-52.9	27.8225	-3.19376	158937237	Cd52	CD52 antigen
ILMN_2622671	2.06e-13	2.87e-16	52.8	27.7901	3.18414	694879457	Acsl1	acyl-CoA synthetase long-chain family member 1
ILMN_2628174	2.24e-13	3.21e-16	52.3	27.7369	2.9475	227452247	Acss1	acyl-CoA synthetase short-chain family member 1
ILMN_1377919	2.18e-13	3.09e-16	-52.5	27.7322	-2.98515	142378376	Tubb2b	tubulin, beta 2B class IIB
ILMN_2991545	2.26e-13	3.29e-16	52.2	27.7015	2.47291	142343834	D10Jhu81e	DNA segment, Chr 10, Johns Hopkins University 81 expressed
ILMN_2704429	2.6e-13	3.88e-16	51.5	27.5094	2.77345	139949244	Doc2g	double C2, gamma
ILMN_2983516	2.6e-13	3.9e-16	-51.5	27.4921	-2.97675	190877472	Slc11a1	solute carrier family 11 (proton-coupled divalent metal ion transporters), member 1
ILMN_2421890	2.65e-13	4.03e-16	51.4	27.4591	2.70141	157042797	Acacb	acetyl-Coenzyme A carboxylase beta
ILMN_2988143	2.75e-13	4.4e-16	-51	27.4145	-3.28518	142372376	Plac8	placenta-specific 8
ILMN_2488846	2.75e-13	4.32e-16	51.1	27.4039	2.74788	194440680	Tmod4	tropomodulin 4
ILMN_2773113	2.75e-13	4.3e-16	-51.1	27.4022	-2.91246	406647868	Capg	capping protein (actin filament), gelsolin-like
ILMN_1215791	2.75e-13	4.44e-16	-51	27.3929	-3.05376	818213413	Alox5ap	arachidonate 5-lipoxygenase activating protein
ILMN_2654754	2.87e-13	4.69e-16	-50.7	27.3398	-2.97218	595763263	Pdpn	podoplanin
ILMN_1240857	3.03e-13	5.03e-16	50.5	27.3286	2.30889	83816960	Cox7a1	cytochrome c oxidase subunit VIIa 1
ILMN_2810473	3.05e-13	5.33e-16	50.2	27.2673	2.27146	425854813	Acadm	acyl-Coenzyme A dehydrogenase, medium chain
ILMN_2727520	3.05e-13	5.46e-16	50.1	27.2454	2.19395	158517814	Cox8b	cytochrome c oxidase subunit VIIIb
ILMN_2698728	3.03e-13	5.09e-16	-50.4	27.2394	-2.59338	449310790	Srpx2	sushi-repeat-containing protein, X-linked 2
ILMN_1246108	3.05e-13	5.39e-16	-50.2	27.2112	-3.61115	589269208	Hist1h2ah	histone cluster 1, H2ah
ILMN_1244527	3.05e-13	5.34e-16	50.2	27.205	2.95185	124486651	Coq10a	coenzyme Q10A
ILMN_2628892	3.1e-13	5.62e-16	50	27.2047	2.9321	254553343	Pfkm	phosphofructokinase, muscle
ILMN_2907214	3.05e-13	5.29e-16	50.3	27.1998	2.64757	229608954	Tcea3	transcription elongation factor A (SII), 3
ILMN_2748402	3.23e-13	5.92e-16	-49.8	27.1354	-2.79401	164565410	Col5a1	collagen, type V, alpha 1
ILMN_2834379	3.26e-13	6.07e-16	-49.7	27.106	-3.00578	158508598	Tgfbi	transforming growth factor, beta induced
ILMN_2657175	3.36e-13	6.45e-16	-49.5	27.0765	-2.62442	118131198	Anxa2	annexin A2
ILMN_2663130	3.26e-13	6.13e-16	-49.7	27.0641	-2.55613	284055222	P2ry6	pyrimidinergic receptor P2Y, G-protein coupled, 6
ILMN_2706640	3.31e-13	6.29e-16	49.6	27.0394	3.03836	256773194	Cmya5	cardiomyopathy associated 5
ILMN_2796472	3.42e-13	6.77e-16	49.3	27.0089	2.3247	238637302	Vldlr	very low density lipoprotein receptor
ILMN_2595612	3.47e-13	6.97e-16	49.2	26.9975	2.54534	225579032	Idh2	isocitrate dehydrogenase 2 (NADP+), mitochondrial
ILMN_1218264	3.42e-13	6.79e-16	49.3	26.9883	2.54518	238637302	Vldlr	very low density lipoprotein receptor
ILMN_1230587	3.42e-13	6.79e-16	-49.3	26.9804	-2.79915	146149294	Lpxn	leupaxin
ILMN_1229517	3.54e-13	7.19e-16	-49.1	26.9685	-2.98392	114326465	Ftl1	ferritin light polypeptide 1
ILMN_3158565	3.58e-13	7.36e-16	49	26.8912	3.14096	116292165	Plin5	perilipin 5
ILMN_2725927	3.69e-13	7.67e-16	-48.8	26.8818	-2.5169	86476055	Serpina3g	serine (or cysteine) peptidase inhibitor, clade A, member 3G
ILMN_1253806	3.76e-13	7.91e-16	-48.7	26.8229	-3.15143	958157208	Col1a2	collagen, type I, alpha 2
ILMN_1213912	3.76e-13	7.96e-16	48.7	26.8151	2.77443	26343108	Fhl2	four and a half LIM domains 2
ILMN_2687872	3.95e-13	8.5e-16	-48.4	26.7508	-3.00617	927028864	Col1a1	collagen, type I, alpha 1
ILMN_2775123	4.04e-13	8.83e-16	48.3	26.7488	2.31083	162138914	Cpt2	carnitine palmitoyltransferase 2
ILMN_2452855	3.95e-13	8.56e-16	48.4	26.7442	2.79027	NA	Fbxo31	F-box protein 31
ILMN_2776603	4.06e-13	8.96e-16	-48.2	26.7182	-3.28815	85540457	Ccl9	chemokine (C-C motif) ligand 9
ILMN_2835117	4.34e-13	9.69e-16	-47.9	26.6387	-4.13768	226958664	Ccl7	chemokine (C-C motif) ligand 7
ILMN_1218799	4.36e-13	9.81e-16	-47.9	26.6231	-2.61605	226437628	Emb	embigin
ILMN_2513451	4.44e-13	1.01e-15	47.8	26.6019	2.33387	NA	Klhl24	kelch-like 24
ILMN_1252076	4.54e-13	1.05e-15	-47.6	26.5886	-3.11884	148747322	Lyz2	lysozyme 2
ILMN_1233531	4.52e-13	1.04e-15	47.7	26.5525	2.51057	165932363	Cmss1	cms small ribosomal subunit 1
ILMN_1251541	4.54e-13	1.09e-15	-47.5	26.5485	-2.94694	NA
ILMN_2944824	4.54e-13	1.1e-15	-47.4	26.5442	-2.24557	254910958	Hp	haptoglobin
ILMN_2806700	4.54e-13	1.12e-15	-47.4	26.5173	-2.334	160948587	Cyba	cytochrome b-245, alpha polypeptide
ILMN_2984744	4.54e-13	1.12e-15	-47.4	26.5125	-2.49939	226437636	Emp3	epithelial membrane protein 3
ILMN_2957987	4.54e-13	1.12e-15	47.4	26.5079	3.29911	161377417	Perm1	PPARGC1 and ESRR induced regulator, muscle 1
ILMN_1246800	4.54e-13	1.11e-15	-47.4	26.4962	-3.25693	130503300	Serpina3n	serine (or cysteine) peptidase inhibitor, clade A, member 3N
ILMN_2867147	4.54e-13	1.12e-15	-47.4	26.4888	-3.0221	40254570	Tyrobp	TYRO protein tyrosine kinase binding protein
ILMN_1220508	5.12e-13	1.28e-15	46.9	26.3767	2.31703	NA
ILMN_2757569	5.19e-13	1.31e-15	46.8	26.3716	2.77314	443497946	Eno3	enolase 3, beta muscle
ILMN_2885532	5.19e-13	1.32e-15	46.8	26.3422	2.51917	162138914	Cpt2	carnitine palmitoyltransferase 2
ILMN_3107467	6.19e-13	1.59e-15	46.1	26.1523	3.18666	1045961258	Fndc5	fibronectin type III domain containing 5
ILMN_2906855	6.27e-13	1.62e-15	46	26.139	2.49699	114145524	Ky	kyphoscoliosis peptidase
ILMN_2683986	6.38e-13	1.66e-15	45.9	26.1022	2.70356	170650600	Macrod1	MACRO domain containing 1
ILMN_2786973	6.48e-13	1.7e-15	45.8	26.0947	2.54584	146198706	Adprhl1	ADP-ribosylhydrolase like 1
ILMN_2775122	6.53e-13	1.73e-15	45.8	26.0918	2.22002	162138914	Cpt2	carnitine palmitoyltransferase 2
ILMN_2698052	6.56e-13	1.75e-15	45.7	26.0807	2.53721	142377379	Ckmt2	creatine kinase, mitochondrial 2
ILMN_2685393	6.58e-13	1.77e-15	-45.7	26.0491	-2.32436	162287125	Ccr5	chemokine (C-C motif) receptor 5
ILMN_2774456	6.81e-13	1.85e-15	45.5	26.0153	2.51269	118129840	Coq9	coenzyme Q9
ILMN_2748837	7.02e-13	1.92e-15	45.4	25.9878	2.24328	74024910	Aco2	aconitase 2, mitochondrial
ILMN_2742912	7.02e-13	1.94e-15	-45.4	25.9785	-2.51434	295317396	Gpr176	G protein-coupled receptor 176
ILMN_1259528	7.02e-13	1.95e-15	-45.3	25.9725	-2.00642	NA
ILMN_1232245	7.02e-13	2e-15	45.2	25.9362	2.29179	NA	2310040G07Rik	RIKEN cDNA 2310040G07 gene
ILMN_1247377	7.02e-13	2e-15	-45.2	25.9326	-3.744	133506752	Mpeg1	macrophage expressed gene 1
ILMN_2776008	7.04e-13	2.02e-15	45.2	25.9308	2.43569	118130626	Gstk1	glutathione S-transferase kappa 1
ILMN_1251669	7.02e-13	2e-15	-45.2	25.9191	-2.51625	76253936	Evi2a	ecotropic viral integration site 2a
ILMN_2792809	7.26e-13	2.1e-15	-45.1	25.9004	-2.06637	224809381	Arpc5	actin related protein 2/3 complex, subunit 5
ILMN_2757993	7.4e-13	2.16e-15	45	25.8456	2.28913	257796244	Dlat	dihydrolipoamide S-acetyltransferase (E2 component of pyruvate dehydrogenase complex)
ILMN_1258853	7.43e-13	2.18e-15	44.9	25.8363	2.28789	262050646	Igsf1	immunoglobulin superfamily, member 1
ILMN_2722996	8.01e-13	2.38e-15	-44.6	25.7721	-2.43234	597084939	Sirpa	signal-regulatory protein alpha
ILMN_1230327	8.01e-13	2.4e-15	-44.6	25.7636	-2.70439	NA
ILMN_1237075	8.04e-13	2.43e-15	44.6	25.7535	1.91767	227500280	Etfa	electron transferring flavoprotein, alpha polypeptide
ILMN_1219898	8.01e-13	2.41e-15	44.6	25.741	2.45589	153267501	Dnajc28	DnaJ heat shock protein family (Hsp40) member C28
ILMN_2883392	8.47e-13	2.6e-15	-44.3	25.6862	-2.7498	113930755	S100a11	S100 calcium binding protein A11
ILMN_1223416	8.42e-13	2.57e-15	-44.4	25.678	-2.5897	NA
ILMN_2792924	8.58e-13	2.65e-15	44.2	25.6598	2.59572	118130626	Gstk1	glutathione S-transferase kappa 1
ILMN_2536676	8.76e-13	2.75e-15	-44.1	25.6262	-2.84268	NA
ILMN_2658425	8.76e-13	2.75e-15	44.1	25.6129	2.81097	162135928	Mlf1	myeloid leukemia factor 1
ILMN_2731035	8.83e-13	2.79e-15	44.1	25.6074	3.15214	157739933	Dhrs7c	dehydrogenase/reductase (SDR family) member 7C
ILMN_1242790	9.13e-13	2.9e-15	43.9	25.5673	2.69663	116063549	Fsd2	fibronectin type III and SPRY domain containing 2
ILMN_2668977	9.32e-13	3.01e-15	43.8	25.5385	1.94005	140969945	Ndufv3	NADH dehydrogenase (ubiquinone) flavoprotein 3
ILMN_1218380	9.35e-13	3.04e-15	-43.8	25.5301	-2.52893	594140569	Hist2h2ac	histone cluster 2, H2ac
ILMN_2617305	9.32e-13	3.01e-15	43.8	25.5286	2.29202	142381955	Nudt8	nudix (nucleoside diphosphate linked moiety X)-type motif 8
ILMN_1246069	9.35e-13	3.07e-15	43.7	25.5183	2.10422	12858567	Ndufab1	NADH dehydrogenase (ubiquinone) 1, alpha/beta subcomplex, 1
ILMN_2604521	9.35e-13	3.1e-15	-43.7	25.498	-2.46309	NA
ILMN_2507725	9.35e-13	3.09e-15	43.7	25.4976	2.37464	194353982	Lpin1	lipin 1
ILMN_2493826	9.49e-13	3.2e-15	-43.6	25.4635	-2.34178	145864476	Ugt1a10	UDP glycosyltransferase 1 family, polypeptide A10
ILMN_2660505	9.49e-13	3.21e-15	43.6	25.4615	2.40717	262050646	Igsf1	immunoglobulin superfamily, member 1
ILMN_2866901	9.49e-13	3.21e-15	-43.6	25.4607	-2.24434	256355189	Efemp2	epidermal growth factor-containing fibulin-like extracellular matrix protein 2
ILMN_1235493	9.49e-13	3.23e-15	-43.6	25.4547	-2.25913	564473392	Fxyd5	FXYD domain-containing ion transport regulator 5
ILMN_2615035	9.61e-13	3.29e-15	43.5	25.4523	2.32876	13385009	Mgst3	microsomal glutathione S-transferase 3
ILMN_2854828	9.62e-13	3.32e-15	43.5	25.4412	2.76249	213512723	Pln	phospholamban
ILMN_2788121	9.69e-13	3.38e-15	-43.4	25.425	-2.03886	213688405	Dynll1	dynein light chain LC8-type 1
ILMN_2769490	9.62e-13	3.33e-15	-43.5	25.4212	-2.22052	902763209	Rab7b	RAB7B, member RAS oncogene family
ILMN_1223029	9.88e-13	3.48e-15	-43.3	25.3891	-2.36176	262050647	Rab8b	RAB8B, member RAS oncogene family
ILMN_2492264	9.88e-13	3.51e-15	-43.3	25.3805	-2.73702	118130716	Wisp1	WNT1 inducible signaling pathway protein 1
ILMN_3161863	9.88e-13	3.51e-15	43.3	25.3748	3.12451	146198870	Lrrc14b	leucine rich repeat containing 14B
ILMN_2588815	9.98e-13	3.59e-15	43.2	25.3638	2.50979	226423878	Pgam2	phosphoglycerate mutase 2
ILMN_1242013	9.98e-13	3.58e-15	-43.2	25.3591	-2.66356	146149338	Uck2	uridine-cytidine kinase 2
ILMN_2730329	1.01e-12	3.68e-15	-43.1	25.3336	-3.38414	589269208	Hist1h2ah	histone cluster 1, H2ah
ILMN_1227666	1.01e-12	3.71e-15	43.1	25.3301	2.68263	162287164	Cpt1b	carnitine palmitoyltransferase 1b, muscle
ILMN_2938154	1.01e-12	3.72e-15	43.1	25.3167	2.58398	429836852	Sgca	sarcoglycan, alpha (dystrophin-associated glycoprotein)
ILMN_2886610	1.03e-12	3.82e-15	43	25.2925	2.93172	148277079	Txlnb	taxilin beta
ILMN_2888181	1.03e-12	3.87e-15	42.9	25.2881	2.12158	142359909	Echs1	enoyl Coenzyme A hydratase, short chain, 1, mitochondrial
ILMN_2913989	1.03e-12	3.88e-15	42.9	25.287	2.17299	158508677	Myzap	myocardial zonula adherens protein
ILMN_3117876	1.03e-12	3.88e-15	-42.9	25.2869	-3.56929	927442694	Chil3	chitinase-like 3
ILMN_2729103	1.04e-12	3.93e-15	-42.9	25.2726	-2.51438	472339092	Adamts2	a disintegrin-like and metallopeptidase (reprolysin type) with thrombospondin type 1 motif, 2
ILMN_1219574	1.05e-12	4.04e-15	-42.8	25.2469	-3.4869	588480521	Hist1h2af	histone cluster 1, H2af
ILMN_2772632	1.05e-12	4.04e-15	-42.8	25.2446	-2.12699	118130197	Saa3	serum amyloid A 3
ILMN_2450384	1.05e-12	4.06e-15	42.8	25.2429	2.11915	297632414	Vegfb	vascular endothelial growth factor B
ILMN_3154691	1.05e-12	4.07e-15	-42.8	25.2386	-2.44852	50872162	Sirpb1a	signal-regulatory protein beta 1A
ILMN_2710312	1.08e-12	4.22e-15	-42.7	25.2029	-2.09353	NA
ILMN_2743780	1.09e-12	4.25e-15	42.6	25.1875	2.39995	485837037	Msl2	male-specific lethal 2 homolog (Drosophila)
ILMN_2769065	1.11e-12	4.37e-15	42.5	25.1642	1.84627	34328285	Sdhb	succinate dehydrogenase complex, subunit B, iron sulfur (Ip)
ILMN_1377920	1.11e-12	4.36e-15	-42.5	25.1519	-1.74771	126032328	Eef1a1	eukaryotic translation elongation factor 1 alpha 1
ILMN_1228213	1.12e-12	4.46e-15	-42.5	25.138	-2.52624	125628656	Ifi30	interferon gamma inducible protein 30
ILMN_2735350	1.13e-12	4.5e-15	-42.4	25.1346	-2.56798	170784847	Gdf15	growth differentiation factor 15
ILMN_2595973	1.13e-12	4.61e-15	-42.4	25.115	-2.5401	224967125	Grn	granulin
ILMN_2714796	1.13e-12	4.59e-15	-42.4	25.1129	-2.75114	672890585	Coro1a	coronin, actin binding protein 1A
ILMN_2617219	1.13e-12	4.58e-15	42.4	25.1113	2.2909	146219838	Mov10l1	Moloney leukemia virus 10-like 1
ILMN_2682019	1.13e-12	4.63e-15	42.3	25.1087	1.88318	133893199	Ndufa8	NADH dehydrogenase (ubiquinone) 1 alpha subcomplex, 8
ILMN_1216042	1.13e-12	4.65e-15	-42.3	25.1062	-2.43453	802084019	Apoe	apolipoprotein E
ILMN_2900910	1.15e-12	4.8e-15	-42.2	25.071	-1.83148	954169998	Myl6	myosin, light polypeptide 6, alkali, smooth muscle and non-muscle
ILMN_1236811	1.15e-12	4.78e-15	42.2	25.0676	2.24382	26342443
ILMN_2745212	1.15e-12	4.82e-15	-42.2	25.0659	-2.39101	589269212	Hist1h2ai	histone cluster 1, H2ai
ILMN_2552652	1.15e-12	4.83e-15	42.2	25.0641	2.98716	NA
ILMN_2679386	1.15e-12	4.86e-15	42.2	25.0522	2.15372	329755237	Gsn	gelsolin
ILMN_1245710	1.16e-12	4.91e-15	-42.1	25.0496	-2.93402	141803162	Ccl2	chemokine (C-C motif) ligand 2
ILMN_1226839	1.17e-12	5.03e-15	-42.1	25.0259	-3.35155	587651927	Hist1h2ad	histone cluster 1, H2ad
ILMN_2699167	1.17e-12	5.05e-15	42	25.0226	2.19711	NA
ILMN_2704165	1.17e-12	5.07e-15	42	25.0195	2.16947	924182586	Ndufs2	NADH dehydrogenase (ubiquinone) Fe-S protein 2
ILMN_1229981	1.17e-12	5.05e-15	42	25.0181	2.95474	31541840	Efcab2	EF-hand calcium binding domain 2
ILMN_1241367	1.17e-12	5.06e-15	-42	25.015	-2.00808	320089572	Gpx1	glutathione peroxidase 1
ILMN_2888191	1.18e-12	5.16e-15	-42	24.9994	-2.4432	162287125	Ccr5	chemokine (C-C motif) receptor 5
ILMN_1252136	1.19e-12	5.23e-15	-41.9	24.9833	-2.29348	588480521	Hist1h2af	histone cluster 1, H2af
ILMN_1253813	1.2e-12	5.29e-15	-41.9	24.9693	-2.34662	146149341	Nckap1l	NCK associated protein 1 like
ILMN_1223147	1.21e-12	5.4e-15	41.8	24.9562	2.25079	893567044	Art3	ADP-ribosyltransferase 3
ILMN_1244913	1.21e-12	5.4e-15	41.8	24.9555	2.10465	124430577	Ryr2	ryanodine receptor 2, cardiac
ILMN_1256633	1.21e-12	5.42e-15	-41.8	24.9482	-2.21574	NA
ILMN_3111744	1.24e-12	5.59e-15	41.7	24.916	2.26292	194353983	Lpin1	lipin 1
ILMN_1252817	1.25e-12	5.65e-15	-41.7	24.9108	-1.99841	19527025	Lrrc59	leucine rich repeat containing 59
ILMN_2727992	1.26e-12	5.75e-15	41.6	24.8935	1.86577	141803237	Mrpl42	mitochondrial ribosomal protein L42
ILMN_2849016	1.27e-12	5.82e-15	41.6	24.8823	2.09049	166197684	Slc47a1	solute carrier family 47, member 1
ILMN_3161805	1.28e-12	5.87e-15	-41.5	24.8702	-2.89598	119226205	Ccl12	chemokine (C-C motif) ligand 12
ILMN_2588995	1.28e-12	5.96e-15	-41.5	24.8567	-2.17495	262050647	Rab8b	RAB8B, member RAS oncogene family
ILMN_1251771	1.28e-12	5.94e-15	41.5	24.8542	1.88433	142363130	Cyc1	cytochrome c-1
ILMN_1238479	1.29e-12	6.03e-15	41.5	24.8465	2.3504	13385009	Mgst3	microsomal glutathione S-transferase 3
ILMN_2727920	1.29e-12	6.06e-15	-41.4	24.8398	-2.07088	163838661	Tspo	translocator protein
ILMN_1230454	1.29e-12	6.04e-15	41.5	24.8331	2.025	577019526	Hadhb	hydroxyacyl-Coenzyme A dehydrogenase/3-ketoacyl-Coenzyme A thiolase/enoyl-Coenzyme A hydratase (trifunctional protein), beta subunit
ILMN_1223257	1.3e-12	6.17e-15	-41.4	24.8239	-3.48473	126366031	Ccl4	chemokine (C-C motif) ligand 4
ILMN_2747456	1.32e-12	6.31e-15	41.3	24.801	2.0485	87239989	Ivns1abp	influenza virus NS1A binding protein
ILMN_1213803	1.32e-12	6.25e-15	-41.3	24.7879	-1.95544	NA
ILMN_2681241	1.35e-12	6.45e-15	-41.2	24.7775	-2.33648	59859886	Birc5	baculoviral IAP repeat-containing 5
ILMN_2952275	1.37e-12	6.61e-15	-41.2	24.7435	-3.94442	158966684	Arg1	arginase, liver
ILMN_2712075	1.38e-12	6.69e-15	-41.1	24.7379	-2.3089	34328048	Lcn2	lipocalin 2
ILMN_2444799	1.38e-12	6.69e-15	41.1	24.7366	2.1017	NA	Ggnbp1	gametogenetin binding protein 1
ILMN_2655677	1.38e-12	6.76e-15	41.1	24.7323	2.01032	254540026	Mdh1	malate dehydrogenase 1, NAD (soluble)
ILMN_1232116	1.38e-12	6.82e-15	-41.1	24.7214	-1.96073	NA
ILMN_2712066	1.38e-12	6.84e-15	-41	24.7203	-1.98248	NA
ILMN_1238309	1.38e-12	6.85e-15	41	24.7157	2.62071	225543390	Rbfox1	RNA binding protein, fox-1 homolog (C. elegans) 1
ILMN_1215238	1.38e-12	6.86e-15	41	24.7134	2.4628	116063549	Fsd2	fibronectin type III and SPRY domain containing 2
ILMN_1248510	1.4e-12	6.97e-15	-41	24.7007	-2.4181	112363102	Soat1	sterol O-acyltransferase 1
ILMN_2746123	1.4e-12	7.03e-15	41	24.6897	2.45119	254281338	Lrrc39	leucine rich repeat containing 39
ILMN_3091288	1.4e-12	7.07e-15	-40.9	24.6868	-2.35819	70608203	Tpd52	tumor protein D52
ILMN_2665490	1.42e-12	7.2e-15	-40.9	24.6663	-2.66101	226693372	Litaf	LPS-induced TN factor
ILMN_1247158	1.46e-12	7.43e-15	40.8	24.6385	2.46603	146198706	Adprhl1	ADP-ribosylhydrolase like 1
ILMN_2688763	1.45e-12	7.34e-15	40.8	24.633	1.68479	146141113	Ndufs7	NADH dehydrogenase (ubiquinone) Fe-S protein 7
ILMN_2625351	1.46e-12	7.51e-15	-40.7	24.6281	-2.83882	18017601	Sh3bgrl3	SH3 domain binding glutamic acid-rich protein-like 3
ILMN_2630946	1.52e-12	7.85e-15	-40.6	24.5831	-2.24998	118601012	Aprt	adenine phosphoribosyl transferase
ILMN_2775586	1.52e-12	7.85e-15	40.6	24.5816	2.36083	425876777	Acadvl	acyl-Coenzyme A dehydrogenase, very long chain
ILMN_2919777	1.52e-12	7.88e-15	40.6	24.5788	2.43082	882939065	Asb10	ankyrin repeat and SOCS box-containing 10
ILMN_2645672	1.52e-12	7.93e-15	-40.6	24.5554	-1.88838	NA
ILMN_2864309	1.54e-12	8.09e-15	-40.5	24.5527	-3.45165	126432557	Wfdc17	WAP four-disulfide core domain 17
ILMN_2649966	1.52e-12	7.96e-15	40.6	24.5443	1.64581	227500280	Etfa	electron transferring flavoprotein, alpha polypeptide
ILMN_1224635	1.56e-12	8.27e-15	-40.4	24.5292	-2.59339	85861215	Fkbp11	FK506 binding protein 11
ILMN_2742849	1.56e-12	8.29e-15	-40.4	24.5255	-2.54921	700274131	Mcm5	minichromosome maintenance complex component 5
ILMN_2639805	1.56e-12	8.32e-15	40.4	24.5246	2.68434	356582486	Ogdh	oxoglutarate (alpha-ketoglutarate) dehydrogenase (lipoamide)
ILMN_2776283	1.56e-12	8.37e-15	40.4	24.5165	2.73128	229608954	Tcea3	transcription elongation factor A (SII), 3
ILMN_1214602	1.58e-12	8.52e-15	-40.3	24.5001	-2.41377	214010193	Sfrp2	secreted frizzled-related protein 2
ILMN_2688607	1.59e-12	8.6e-15	40.3	24.4905	1.95003	118130366	Pptc7	PTC7 protein phosphatase homolog
ILMN_2527125	1.56e-12	8.39e-15	-40.4	24.4895	-1.69619	NA
ILMN_2422982	1.64e-12	8.96e-15	-40.2	24.4512	-2.34771	NA	Synpo	synaptopodin
ILMN_2887630	1.6e-12	8.68e-15	40.3	24.443	1.64861	6753809	Fabp3	fatty acid binding protein 3, muscle and heart
ILMN_1238433	1.66e-12	9.13e-15	-40.1	24.4309	-2.19813	118130209	Rbp1	retinol binding protein 1, cellular
ILMN_2619107	1.64e-12	8.98e-15	-40.2	24.4284	-2.11645	85838506	Lgals1	lectin, galactose binding, soluble 1
ILMN_2669804	1.66e-12	9.15e-15	40.1	24.4277	2.42497	254588013	Etfdh	electron transferring flavoprotein, dehydrogenase
ILMN_1248028	1.66e-12	9.21e-15	-40.1	24.4219	-2.33464	226437636	Emp3	epithelial membrane protein 3
ILMN_1219748	1.67e-12	9.28e-15	40.1	24.4142	2.64236	112421057	Pxmp2	peroxisomal membrane protein 2
ILMN_2703585	1.7e-12	9.5e-15	40	24.392	2.65208	160298167	Gbas	glioblastoma amplified sequence
ILMN_1249727	1.71e-12	9.58e-15	-40	24.3846	-1.98661	240120060	Car13	carbonic anhydrase 13
ILMN_1221067	1.71e-12	9.64e-15	-39.9	24.3709	-2.14916	38327645	Nme1	NME/NM23 nucleoside diphosphate kinase 1
ILMN_2993804	1.72e-12	9.73e-15	39.9	24.3681	2.78992	160333313	Ift81	intraflagellar transport 81
ILMN_1231573	1.73e-12	9.82e-15	-39.9	24.3597	-2.38677	114158674	Serpinb1a	serine (or cysteine) peptidase inhibitor, clade B, member 1a
ILMN_2720836	1.74e-12	9.94e-15	-39.8	24.3455	-2.25626	601984033	Rbm47	RNA binding motif protein 47
ILMN_2657694	1.73e-12	9.83e-15	39.9	24.3424	1.81618	254692858	Ndufa9	NADH dehydrogenase (ubiquinone) 1 alpha subcomplex, 9
ILMN_2860480	1.74e-12	1e-14	-39.8	24.3412	-2.15747	160837787	Arpc1b	actin related protein 2/3 complex, subunit 1B
ILMN_2981801	1.74e-12	1e-14	-39.8	24.3373	-2.12467	589269213	Hist1h2ag	histone cluster 1, H2ag
ILMN_1238886	1.76e-12	1.02e-14	-39.8	24.3222	-3.16675	255708468	Ccl8	chemokine (C-C motif) ligand 8
ILMN_2724545	1.76e-12	1.02e-14	39.8	24.3181	2.35047	118130171	Sbk1	SH3-binding kinase 1
ILMN_1217849	1.76e-12	1.02e-14	-39.8	24.3061	-2.64958	145301582	Laptm5	lysosomal-associated protein transmembrane 5
ILMN_2628613	1.77e-12	1.04e-14	39.7	24.3033	2.23731	146198833	Mylk3	myosin light chain kinase 3
ILMN_2632712	1.78e-12	1.05e-14	-39.7	24.2901	-2.30362	59859886	Birc5	baculoviral IAP repeat-containing 5
ILMN_2765759	1.78e-12	1.05e-14	39.7	24.287	2.12017	23956121	Asb2	ankyrin repeat and SOCS box-containing 2
ILMN_2681913	1.81e-12	1.08e-14	-39.6	24.2657	-2.60354	240848578	Crct1	cysteine-rich C-terminal 1
ILMN_2467800	1.81e-12	1.08e-14	-39.6	24.2642	-2.187	142383016	Uap1l1	UDP-N-acteylglucosamine pyrophosphorylase 1-like 1
ILMN_3141648	1.81e-12	1.08e-14	39.6	24.2603	2.71232	146198833	Mylk3	myosin light chain kinase 3
ILMN_1230799	1.81e-12	1.08e-14	39.6	24.2586	2.12556	87239989	Ivns1abp	influenza virus NS1A binding protein
ILMN_1227836	1.86e-12	1.12e-14	-39.5	24.2284	-2.28883	160837787	Arpc1b	actin related protein 2/3 complex, subunit 1B
ILMN_2506428	1.88e-12	1.14e-14	39.4	24.213	2.26107	114145524	Ky	kyphoscoliosis peptidase
ILMN_1243329	1.88e-12	1.14e-14	-39.4	24.2122	-2.24219	156151403	Dab2	disabled 2, mitogen-responsive phosphoprotein
ILMN_2666007	1.88e-12	1.14e-14	-39.4	24.2075	-2.31835	916258539	Ctsz	cathepsin Z
ILMN_3163526	1.89e-12	1.15e-14	39.4	24.1981	2.40871	142373266	Tnni3	troponin I, cardiac 3
ILMN_2749737	1.93e-12	1.18e-14	-39.3	24.1766	-2.29446	31981424	Dpp7	dipeptidylpeptidase 7
ILMN_2533447	1.95e-12	1.2e-14	39.3	24.1613	1.99762	158508677	Myzap	myocardial zonula adherens protein
ILMN_2991912	1.98e-12	1.22e-14	39.2	24.1429	2.04384	288541371	Rab3a	RAB3A, member RAS oncogene family
ILMN_2936671	1.98e-12	1.23e-14	-39.2	24.1381	-2.01107	31980887	Skap2	src family associated phosphoprotein 2
ILMN_2617335	2.01e-12	1.25e-14	39.1	24.1162	1.93578	27754143	Ndufb5	NADH dehydrogenase (ubiquinone) 1 beta subcomplex, 5
ILMN_3010110	2.05e-12	1.27e-14	39.1	24.0977	2.08722	356991219	Slc25a11	solute carrier family 25 (mitochondrial carrier oxoglutarate carrier), member 11
ILMN_1255925	2.05e-12	1.28e-14	-39.1	24.0933	-2.62775	110681715	Col8a1	collagen, type VIII, alpha 1
ILMN_1226259	2.06e-12	1.3e-14	-39	24.0797	-2.22268	472339092	Adamts2	a disintegrin-like and metallopeptidase (reprolysin type) with thrombospondin type 1 motif, 2
ILMN_1254104	2.06e-12	1.31e-14	39	24.0745	2.03566	254939519	Prepl	prolyl endopeptidase-like
ILMN_2936427	2.06e-12	1.31e-14	-39	24.0727	-2.07393	255918148	Mcm4	minichromosome maintenance complex component 4
ILMN_2718217	2.06e-12	1.31e-14	-39	24.0682	-2.73532	27754055	Tubb6	tubulin, beta 6 class V
ILMN_3084087	2.06e-12	1.31e-14	39	24.0679	1.91633	87239991	Ivns1abp	influenza virus NS1A binding protein
ILMN_3001650	2.06e-12	1.32e-14	39	24.0639	2.04306	225543194	Ndrg2	N-myc downstream regulated gene 2
ILMN_2746830	2.07e-12	1.33e-14	38.9	24.0522	2.03151	262263396	Dhrs11	dehydrogenase/reductase (SDR family) member 11
ILMN_1227164	2.06e-12	1.32e-14	-39	24.0393	-2.35319	226958566	Tubb5	tubulin, beta 5 class I
ILMN_2706205	2.08e-12	1.35e-14	38.9	24.0393	2.34276	146149273	Cisd1	CDGSH iron sulfur domain 1
ILMN_1243616	2.08e-12	1.36e-14	-38.9	24.0361	-2.30288	254692984	Cdkn3	cyclin-dependent kinase inhibitor 3
ILMN_2771380	2.08e-12	1.36e-14	-38.9	24.0326	-2.73505	158937237	Cd52	CD52 antigen
ILMN_2588052	2.06e-12	1.31e-14	-39	24.0234	-1.67507	126032328	Eef1a1	eukaryotic translation elongation factor 1 alpha 1
ILMN_2927025	2.1e-12	1.38e-14	-38.8	24.0162	-1.99787	148277590	Sdcbp	syndecan binding protein
ILMN_2657478	2.11e-12	1.39e-14	-38.8	24.0103	-2.42732	161484612	Cd53	CD53 antigen
ILMN_2551227	2.08e-12	1.36e-14	38.9	24.0054	1.65799	26354245	Ndufab1	NADH dehydrogenase (ubiquinone) 1, alpha/beta subcomplex, 1
ILMN_2470131	2.16e-12	1.43e-14	38.7	23.9844	3.64323	NA
ILMN_2650280	2.11e-12	1.39e-14	38.8	23.9805	1.59355	76253932	Sod2	superoxide dismutase 2, mitochondrial
ILMN_3134598	2.16e-12	1.44e-14	38.7	23.9792	2.04686	66841377	Pdp2	pyruvate dehyrogenase phosphatase catalytic subunit 2
ILMN_2787085	2.18e-12	1.45e-14	-38.7	23.9688	-1.93116	125988402	Spcs3	signal peptidase complex subunit 3 homolog (S. cerevisiae)
ILMN_2592010	2.18e-12	1.47e-14	38.6	23.9601	2.10978	146141127	Fam195a	family with sequence similarity 195, member A
ILMN_2687403	2.18e-12	1.47e-14	-38.6	23.957	-2.21255	190570187	Fcgr3	Fc receptor, IgG, low affinity III
ILMN_1253348	2.18e-12	1.47e-14	-38.6	23.9509	-2.07783	254750621	Arl6ip1	ADP-ribosylation factor-like 6 interacting protein 1
ILMN_2691460	2.19e-12	1.48e-14	38.6	23.9496	1.90044	141802530	Ndufa5	NADH dehydrogenase (ubiquinone) 1 alpha subcomplex, 5
ILMN_2609421	2.19e-12	1.48e-14	38.6	23.9478	2.59683	153791539	Scgb1c1	secretoglobin, family 1C, member 1
ILMN_2451022	2.21e-12	1.5e-14	-38.6	23.9219	-2.4303	227430362	Vim	vimentin
ILMN_2457585	2.25e-12	1.54e-14	38.5	23.9107	1.96844	118130530	Trp53inp2	transformation related protein 53 inducible nuclear protein 2
ILMN_3008277	2.24e-12	1.53e-14	38.5	23.8897	2.14645	140972308	Ndufv3	NADH dehydrogenase (ubiquinone) flavoprotein 3
ILMN_2877069	2.28e-12	1.57e-14	-38.4	23.8851	-2.33976	163838661	Tspo	translocator protein
ILMN_2625280	2.3e-12	1.58e-14	38.4	23.8821	2.07921	7710031	Grb14	growth factor receptor bound protein 14
ILMN_2909211	2.3e-12	1.59e-14	38.4	23.8792	2.02244	27753987	Msrb2	methionine sulfoxide reductase B2
ILMN_2731901	2.33e-12	1.62e-14	-38.3	23.8621	-2.12244	239985466	S100a4	S100 calcium binding protein A4
ILMN_1225182	2.33e-12	1.62e-14	-38.3	23.86	-2.52508	229577259	Cdca3	cell division cycle associated 3
ILMN_2782964	2.36e-12	1.65e-14	-38.3	23.8443	-2.48183	817478000	Enpp1	ectonucleotide pyrophosphatase/phosphodiesterase 1
ILMN_2519313	2.37e-12	1.67e-14	38.2	23.8286	2.63467	194440680	Tmod4	tropomodulin 4
ILMN_2602581	2.37e-12	1.67e-14	38.2	23.8279	2.4015	818213416	Gmpr	guanosine monophosphate reductase
ILMN_2595597	2.37e-12	1.67e-14	-38.2	23.8272	-2.12188	251823793	Anln	anillin, actin binding protein
ILMN_2923615	2.38e-12	1.7e-14	38.2	23.8119	2.86593	118130282	Ppm1k	protein phosphatase 1K (PP2C domain containing)
ILMN_2699556	2.38e-12	1.7e-14	38.2	23.8114	2.1095	27753987	Msrb2	methionine sulfoxide reductase B2
ILMN_2525605	2.37e-12	1.66e-14	-38.3	23.8068	-2.28189	NA
ILMN_2873112	2.38e-12	1.69e-14	38.2	23.7987	1.84471	31982185	Mdh2	malate dehydrogenase 2, NAD (mitochondrial)
ILMN_1248830	2.42e-12	1.74e-14	-38.1	23.7843	-3.47392	589269227	Hist1h2an	histone cluster 1, H2an
ILMN_1224368	2.42e-12	1.75e-14	38.1	23.7771	2.17342	6680344	Idh3g	isocitrate dehydrogenase 3 (NAD+), gamma
ILMN_2853166	2.46e-12	1.78e-14	38	23.7647	2.06009	114842407	Itgb1bp2	integrin beta 1 binding protein 2
ILMN_2740348	2.46e-12	1.79e-14	38	23.7548	1.97725	34328359	Rhot2	ras homolog family member T2
ILMN_3104414	2.42e-12	1.75e-14	38.1	23.7535	2.12542	451770392	Etfb	electron transferring flavoprotein, beta polypeptide
ILMN_2967266	2.47e-12	1.81e-14	-38	23.7497	-2.49449	564473392	Fxyd5	FXYD domain-containing ion transport regulator 5
ILMN_2685392	2.47e-12	1.81e-14	-38	23.7489	-2.01443	162287125	Ccr5	chemokine (C-C motif) receptor 5
ILMN_1254786	2.42e-12	1.75e-14	38.1	23.7405	2.13124	7949036	Ech1	enoyl coenzyme A hydratase 1, peroxisomal
ILMN_1216493	2.47e-12	1.8e-14	38	23.7387	1.77655	255958285	Suclg1	succinate-CoA ligase, GDP-forming, alpha subunit
ILMN_1256019	2.47e-12	1.82e-14	38	23.7294	2.71587	NA
ILMN_2691261	2.48e-12	1.83e-14	38	23.7199	1.77866	142367767	Ndufb10	NADH dehydrogenase (ubiquinone) 1 beta subcomplex, 10
ILMN_1256673	2.47e-12	1.81e-14	38	23.7163	2.06719	46593020	Uqcrc1	ubiquinol-cytochrome c reductase core protein 1
ILMN_1255871	2.51e-12	1.86e-14	-37.9	23.7093	-2.38503	255759948	Loxl1	lysyl oxidase-like 1
ILMN_2605790	2.53e-12	1.89e-14	37.9	23.7077	2.30558	124487222	Lmod3	leiomodin 3 (fetal)
ILMN_1229523	2.56e-12	1.91e-14	-37.8	23.6949	-1.9346	158508457	Fcgr1	Fc receptor, IgG, high affinity I
ILMN_1259747	2.56e-12	1.91e-14	-37.8	23.6929	-2.06866	257900485	Il33	interleukin 33
ILMN_2612079	2.59e-12	1.94e-14	-37.8	23.6779	-2.28123	124486725	Rrbp1	ribosome binding protein 1
ILMN_1212801	2.59e-12	1.95e-14	37.8	23.6723	2.23613	NA	9330162L04Rik	RIKEN cDNA 9330162L04 gene
ILMN_2868013	2.61e-12	1.97e-14	37.7	23.6633	2.14096	557357713	Pank1	pantothenate kinase 1
ILMN_2742426	2.61e-12	1.97e-14	37.7	23.6619	2.63526	NA
ILMN_2657844	2.61e-12	1.98e-14	-37.7	23.6578	-2.27261	141803421	Cdk1	cyclin-dependent kinase 1
ILMN_2731760	2.61e-12	1.99e-14	-37.7	23.6532	-2.48788	255069755	Myo1f	myosin IF
ILMN_1248215	2.61e-12	1.99e-14	37.7	23.6525	2.26356	429836852	Sgca	sarcoglycan, alpha (dystrophin-associated glycoprotein)
ILMN_3067068	2.64e-12	2.03e-14	-37.7	23.6195	-2.36381	298358611	Tmsb10	thymosin, beta 10
ILMN_1254031	2.66e-12	2.05e-14	37.6	23.6107	1.72271	146134344	Klf9	Kruppel-like factor 9
ILMN_2718284	2.68e-12	2.08e-14	-37.6	23.6097	-1.91307	146134989	Mfsd1	major facilitator superfamily domain containing 1
ILMN_2800655	2.64e-12	2.02e-14	37.7	23.605	1.90128	227500280	Etfa	electron transferring flavoprotein, alpha polypeptide
ILMN_2748222	2.71e-12	2.11e-14	37.5	23.597	2.14086	118130497	Tesc	tescalcin
ILMN_2686975	2.72e-12	2.12e-14	-37.5	23.5881	-2.01287	227908801	Fam129b	family with sequence similarity 129, member B
ILMN_1234857	2.66e-12	2.05e-14	37.6	23.5851	1.76534	240120170	Myoz2	myozenin 2
ILMN_2740152	2.8e-12	2.19e-14	37.4	23.5588	2.23455	226442810	Chpt1	choline phosphotransferase 1
ILMN_2715840	2.88e-12	2.27e-14	-37.3	23.5161	-2.15752	113680119	C1qc	complement component 1, q subcomponent, C chain
ILMN_2789294	2.91e-12	2.29e-14	37.3	23.5124	2.01209	142373326	Tmem25	transmembrane protein 25
ILMN_2878071	2.88e-12	2.25e-14	-37.3	23.468	-2.15022	226528349	Lyz1	lysozyme 1
ILMN_2667805	3.06e-12	2.42e-14	37.1	23.4528	2.03225	311771686	Ak1	adenylate kinase 1
ILMN_1258158	3.1e-12	2.47e-14	37.1	23.4359	2.29626	927928767	Aldh6a1	aldehyde dehydrogenase family 6, subfamily A1
ILMN_1228320	3.1e-12	2.47e-14	-37.1	23.4355	-2.73443	922304341	Cfp	complement factor properdin
ILMN_2416628	3.13e-12	2.5e-14	-37	23.4241	-2.66929	89337279	Cyth4	cytohesin 4
ILMN_2680665	3.14e-12	2.51e-14	37	23.4217	2.26191	142352675	Oxld1	oxidoreductase like domain containing 1
ILMN_2639239	3.14e-12	2.51e-14	-37	23.405	-1.85448	117606334	Serpinf1	serine (or cysteine) peptidase inhibitor, clade F, member 1
ILMN_1219915	3.18e-12	2.56e-14	37	23.3965	3.32081	118129808	Dgat2	diacylglycerol O-acyltransferase 2
ILMN_2839569	3.2e-12	2.59e-14	-36.9	23.3917	-2.2374	916258539	Ctsz	cathepsin Z
ILMN_2743013	3.2e-12	2.6e-14	-36.9	23.3872	-2.04109	254540077	Ncf4	neutrophil cytosolic factor 4
ILMN_2702303	3.2e-12	2.61e-14	-36.9	23.3828	-2.34085	6857768	Ch25h	cholesterol 25-hydroxylase
ILMN_2710784	3.24e-12	2.65e-14	36.9	23.3684	2.17207	226342958	Tecr	trans-2,3-enoyl-CoA reductase
ILMN_3130172	3.24e-12	2.66e-14	-36.9	23.3616	-2.11954	658309995	Gba	glucosidase, beta, acid
ILMN_1253538	3.24e-12	2.67e-14	36.8	23.3607	2.24795	188219534	Ttll1	tubulin tyrosine ligase-like 1
ILMN_2836654	3.2e-12	2.59e-14	-36.9	23.3606	-3.40063	589269234	Hist1h2ap	histone cluster 1, H2ap
ILMN_2972855	3.27e-12	2.69e-14	36.8	23.3509	1.96313	141802710	Slc25a12	solute carrier family 25 (mitochondrial carrier, Aralar), member 12
ILMN_2735184	3.27e-12	2.7e-14	-36.8	23.3455	-2.17337	158508556	Col18a1	collagen, type XVIII, alpha 1
ILMN_2792560	3.2e-12	2.61e-14	36.9	23.3415	1.83105	142388145	Ndufa3	NADH dehydrogenase (ubiquinone) 1 alpha subcomplex, 3
ILMN_2588759	3.35e-12	2.77e-14	36.7	23.3193	2.4629	444299608	Aph1a	aph1 homolog A, gamma secretase subunit
ILMN_2780489	3.37e-12	2.79e-14	36.7	23.2864	1.75172	226823366	Fh1	fumarate hydratase 1
ILMN_2753497	3.46e-12	2.88e-14	-36.6	23.272	-2.07659	118130025	Ccnb1	cyclin B1
ILMN_2422014	3.54e-12	2.98e-14	36.5	23.2501	1.90155	NA
ILMN_1239430	3.54e-12	2.98e-14	-36.5	23.2457	-2.02987	224967061	Mrc1	mannose receptor, C type 1
ILMN_2623983	3.55e-12	3e-14	-36.5	23.2416	-1.83665	183583541	Egr2	early growth response 2
ILMN_1216880	3.55e-12	3.01e-14	-36.5	23.2353	-2.58844	183583543	Adgre1	adhesion G protein-coupled receptor E1
ILMN_2773900	3.56e-12	3.02e-14	-36.5	23.2353	-2.31092	118130367	Glipr2	GLI pathogenesis-related 2
ILMN_3002181	3.54e-12	2.96e-14	36.5	23.2193	1.68409	19527309	Ppif	peptidylprolyl isomerase F (cyclophilin F)
ILMN_2986393	3.51e-12	2.93e-14	-36.6	23.2	-1.85987	111186463	Tuba1b	tubulin, alpha 1B
ILMN_1216007	3.55e-12	3e-14	36.5	23.1863	1.52108	141802530	Ndufa5	NADH dehydrogenase (ubiquinone) 1 alpha subcomplex, 5
ILMN_2484707	3.88e-12	3.31e-14	-36.2	23.1432	-2.19563	292494928	Tyms	thymidylate synthase
ILMN_1256817	3.83e-12	3.26e-14	-36.3	23.1417	-1.80852	227430325	Slpi	secretory leukocyte peptidase inhibitor
ILMN_1242700	3.93e-12	3.37e-14	-36.2	23.1245	-2.11071	125988402	Spcs3	signal peptidase complex subunit 3 homolog (S. cerevisiae)
ILMN_2664129	3.94e-12	3.39e-14	36.1	23.1182	2.30849	588480522	Hist1h4h	histone cluster 1, H4h
ILMN_2724294	4.03e-12	3.48e-14	-36.1	23.094	-2.12518	142366038	Gpx7	glutathione peroxidase 7
ILMN_2467578	4.09e-12	3.56e-14	36	23.0722	1.99735	NA
ILMN_2689265	4.09e-12	3.57e-14	36	23.0699	1.92927	225703148	Ackr4	atypical chemokine receptor 4
ILMN_2998173	3.93e-12	3.37e-14	-36.2	23.0651	-1.54807	126090591	Gm6548	eukaryotic translation elongation factor 1 alpha 1 pseudogene
ILMN_1238276	4.08e-12	3.53e-14	-36	23.0575	-3.3503	589269212	Hist1h2ai	histone cluster 1, H2ai
ILMN_2607880	4.18e-12	3.66e-14	-35.9	23.0412	-1.76698	567316263	Tkt	transketolase
ILMN_3146196	4.19e-12	3.69e-14	35.9	23.0368	1.85381	110347476	Akap1	A kinase (PRKA) anchor protein 1
ILMN_1220362	4.09e-12	3.56e-14	36	23.0356	1.6221	146135031	Ndufa12	NADH dehydrogenase (ubiquinone) 1 alpha subcomplex, 12
ILMN_3091641	4.19e-12	3.68e-14	-35.9	23.0312	-2.30098	156151404	Dab2	disabled 2, mitogen-responsive phosphoprotein
ILMN_2757966	4.24e-12	3.74e-14	-35.9	22.9996	-2.6005	156713446	Pf4	platelet factor 4
ILMN_2704826	4.26e-12	3.77e-14	35.9	22.9971	2.48614	142366266	Acaa2	acetyl-Coenzyme A acyltransferase 2 (mitochondrial 3-oxoacyl-Coenzyme A thiolase)
ILMN_2842999	4.25e-12	3.75e-14	35.9	22.9954	1.93584	255918142	Tango2	transport and golgi organization 2
ILMN_2980661	4.27e-12	3.79e-14	35.8	22.9925	1.90679	145966713	Aqp1	aquaporin 1
ILMN_2484527	4.29e-12	3.83e-14	35.8	22.9915	2.0619	160358802	Vegfa	vascular endothelial growth factor A
ILMN_2719296	4.28e-12	3.81e-14	35.8	22.9822	1.78489	244793487	Mfn1	mitofusin 1
ILMN_2903945	4.29e-12	3.84e-14	-35.8	22.9818	-1.76012	254553385	Gadd45g	growth arrest and DNA-damage-inducible 45 gamma
ILMN_2701233	4.36e-12	3.93e-14	35.7	22.9686	2.16735	122937366	Fgf1	fibroblast growth factor 1
ILMN_2946817	4.29e-12	3.84e-14	35.8	22.9625	1.70995	72004263	BC002163	NADH dehydrogenase Fe-S protein 5 pseudogene
ILMN_1225187	4.37e-12	3.95e-14	-35.7	22.9623	-2.10798	NA
ILMN_1257623	4.38e-12	3.97e-14	-35.7	22.9584	-2.21113	148747285	Pik3ap1	phosphoinositide-3-kinase adaptor protein 1
ILMN_2993314	4.43e-12	4.03e-14	-35.7	22.9418	-2.21135	298358592	Clec4n	C-type lectin domain family 4, member n
ILMN_2692615	4.34e-12	3.9e-14	-35.8	22.927	-1.64025	118130416	Tgm2	transglutaminase 2, C polypeptide
ILMN_2635784	4.39e-12	3.98e-14	35.7	22.914	1.75954	158508609	Gpc1	glypican 1
ILMN_2971816	4.59e-12	4.2e-14	-35.5	22.9033	-1.81932	31560403	Gltp	glycolipid transfer protein
ILMN_1257998	4.59e-12	4.21e-14	35.5	22.8987	2.49081	146198706	Adprhl1	ADP-ribosylhydrolase like 1
ILMN_2507810	4.45e-12	4.06e-14	35.6	22.8835	1.96102	NA
ILMN_2818294	4.67e-12	4.3e-14	-35.5	22.8809	-1.98131	449310789	Srpx2	sushi-repeat-containing protein, X-linked 2
ILMN_2781938	4.61e-12	4.24e-14	-35.5	22.8796	-1.7876	734703974	Tram1	translocating chain-associating membrane protein 1
ILMN_1245673	4.67e-12	4.31e-14	35.5	22.8737	2.29151	21362330	Tmem38a	transmembrane protein 38A
ILMN_1246861	4.68e-12	4.35e-14	-35.4	22.8668	-2.73873	510025482	Ctss	cathepsin S
ILMN_3145331	4.68e-12	4.36e-14	-35.4	22.861	-2.20247	298358611	Tmsb10	thymosin, beta 10
ILMN_1243154	4.68e-12	4.36e-14	35.4	22.8512	1.76756	312433989	Gpsm1	G-protein signalling modulator 1 (AGS3-like, C. elegans)
ILMN_2735422	4.79e-12	4.48e-14	35.4	22.8392	2.54926	160333313	Ift81	intraflagellar transport 81
ILMN_2653617	4.67e-12	4.32e-14	-35.5	22.8359	-2.09211	110431342	Cd63	CD63 antigen
ILMN_2860479	4.95e-12	4.64e-14	-35.3	22.7843	-2.00623	160837787	Arpc1b	actin related protein 2/3 complex, subunit 1B
ILMN_3104271	5.04e-12	4.76e-14	35.2	22.7786	2.03425	113722104	Abcc9	ATP-binding cassette, sub-family C (CFTR/MRP), member 9
ILMN_2623591	5.08e-12	4.81e-14	35.2	22.7661	2.47532	359751446	Apbb1	amyloid beta (A4) precursor protein-binding, family B, member 1
ILMN_2416670	4.95e-12	4.65e-14	35.3	22.7601	2.50769	NA
ILMN_2500276	5.04e-12	4.75e-14	35.2	22.7426	1.70097	70906458	Ccng1	cyclin G1
ILMN_2898406	4.99e-12	4.7e-14	35.2	22.7345	1.57196	274327183	Ndufa6	NADH dehydrogenase (ubiquinone) 1 alpha subcomplex, 6 (B14)
ILMN_2870950	5.16e-12	4.9e-14	35.1	22.7332	1.88061	295821194	Uqcc1	ubiquinol-cytochrome c reductase complex assembly factor 1
ILMN_1249498	5.26e-12	5.02e-14	-35	22.7232	-1.98411	254039682	Plek	pleckstrin
ILMN_1224781	5.24e-12	4.99e-14	35.1	22.7154	1.98006	924182586	Ndufs2	NADH dehydrogenase (ubiquinone) Fe-S protein 2
ILMN_1228497	5.3e-12	5.09e-14	35	22.7121	1.95468	226958364	Esrrb	estrogen related receptor, beta
ILMN_2543393	5.3e-12	5.1e-14	-35	22.707	-2.04831	227116267	Cdca8	cell division cycle associated 8
ILMN_2813547	5.27e-12	5.04e-14	35	22.7042	2.29955	61889069	Scn4b	sodium channel, type IV, beta
ILMN_3116570	5.33e-12	5.15e-14	35	22.6933	2.13914	110227587	Pdhb	pyruvate dehydrogenase (lipoamide) beta
ILMN_2683958	5.34e-12	5.18e-14	-35	22.6915	-2.22253	226423932	Col3a1	collagen, type III, alpha 1
ILMN_2640008	5.34e-12	5.17e-14	35	22.6779	4.19049	255918223	Myh6	myosin, heavy polypeptide 6, cardiac muscle, alpha
ILMN_2624145	5.45e-12	5.31e-14	34.9	22.6689	1.86698	142362099	Mtfp1	mitochondrial fission process 1
ILMN_1213681	5.49e-12	5.36e-14	34.9	22.6598	1.88484	254553262	0610009O20Rik	RIKEN cDNA 0610009O20 gene
ILMN_2971559	5.3e-12	5.09e-14	35	22.6557	1.62306	31982852	Eef1a2	eukaryotic translation elongation factor 1 alpha 2
ILMN_2750912	5.53e-12	5.42e-14	34.8	22.6426	2.16241	485050406	Fyco1	FYVE and coiled-coil domain containing 1
ILMN_2829330	5.54e-12	5.47e-14	-34.8	22.6275	-1.75402	225690524	Hexb	hexosaminidase B
ILMN_2815138	5.45e-12	5.3e-14	34.9	22.6205	1.57456	145279174	Myom1	myomesin 1
ILMN_2741402	5.53e-12	5.42e-14	34.8	22.6159	1.73727	118130092	Sspn	sarcospan
ILMN_1255556	5.61e-12	5.59e-14	34.7	22.6092	2.72194	NA
ILMN_1257428	5.56e-12	5.5e-14	34.8	22.6084	1.8335	118129940	Fkbp4	FK506 binding protein 4
ILMN_2956932	5.54e-12	5.47e-14	34.8	22.6072	2.61883	425876777	Acadvl	acyl-Coenzyme A dehydrogenase, very long chain
ILMN_2740149	5.63e-12	5.63e-14	34.7	22.6058	2.28852	226442810	Chpt1	choline phosphotransferase 1
ILMN_2710905	5.57e-12	5.54e-14	-34.8	22.6021	-4.51336	113930764	S100a8	S100 calcium binding protein A8 (calgranulin A)
ILMN_1252831	5.63e-12	5.62e-14	-34.7	22.595	-2.11004	226443074	Ppp1r18	protein phosphatase 1, regulatory subunit 18
ILMN_2733852	5.67e-12	5.71e-14	-34.7	22.5905	-1.78639	229608936	Gnb1	guanine nucleotide binding protein (G protein), beta 1
ILMN_2514292	5.56e-12	5.52e-14	-34.8	22.5858	-1.76085	575771789	Zyx	zyxin
ILMN_2771991	5.54e-12	5.46e-14	34.8	22.5844	1.77211	225543194	Ndrg2	N-myc downstream regulated gene 2
ILMN_1250663	5.67e-12	5.7e-14	34.7	22.5792	2.1018	282721039	Asb14	ankyrin repeat and SOCS box-containing 14
ILMN_1255053	5.76e-12	5.82e-14	-34.6	22.5743	-2.01067	926753479	Plk1	polo-like kinase 1
ILMN_2429025	5.75e-12	5.8e-14	-34.6	22.5653	-1.73298	113374169	Wbp5	WW domain binding protein 5
ILMN_2924715	5.77e-12	5.89e-14	34.6	22.5627	2.47598	142371522	Lsmem1	leucine-rich single-pass membrane protein 1
ILMN_2636435	5.77e-12	5.88e-14	34.6	22.5554	1.95748	146141166	Ndufb2	NADH dehydrogenase (ubiquinone) 1 beta subcomplex, 2
ILMN_1240994	5.8e-12	5.93e-14	-34.6	22.5549	-1.83435	118130020	Esyt1	extended synaptotagmin-like protein 1
ILMN_2751539	5.77e-12	5.89e-14	-34.6	22.5525	-1.79571	148277639	Sdcbp	syndecan binding protein
ILMN_1215807	5.86e-12	6.02e-14	-34.5	22.541	-2.46379	226443045	Glipr1	GLI pathogenesis-related 1 (glioma)
ILMN_1241171	5.77e-12	5.87e-14	-34.6	22.5336	-1.63988	160707924	Anxa3	annexin A3
ILMN_2974021	5.67e-12	5.7e-14	-34.7	22.5258	-1.7445	255308898	Rpl3	ribosomal protein L3
ILMN_1242946	5.96e-12	6.14e-14	-34.5	22.5218	-1.83676	NA
ILMN_1257525	6.02e-12	6.22e-14	34.5	22.5065	2.48627	595763391	Cpeb3	cytoplasmic polyadenylation element binding protein 3
ILMN_2832682	6.04e-12	6.28e-14	34.4	22.4879	2.03567	377652332	Map1lc3a	microtubule-associated protein 1 light chain 3 alpha
ILMN_2997022	5.85e-12	5.99e-14	34.6	22.4845	1.58954	6680344	Idh3g	isocitrate dehydrogenase 3 (NAD+), gamma
ILMN_2704823	6.03e-12	6.26e-14	34.4	22.4796	2.45492	142366266	Acaa2	acetyl-Coenzyme A acyltransferase 2 (mitochondrial 3-oxoacyl-Coenzyme A thiolase)
ILMN_2983247	5.98e-12	6.17e-14	34.5	22.4789	1.71043	13384945	Ndufc1	NADH dehydrogenase (ubiquinone) 1, subcomplex unknown, 1
ILMN_2631161	6.11e-12	6.4e-14	-34.4	22.4759	-2.87333	224922769	Fcgr4	Fc receptor, IgG, low affinity IV
ILMN_2805945	6.11e-12	6.43e-14	-34.4	22.4729	-2.09809	213688395	Serp1	stress-associated endoplasmic reticulum protein 1
ILMN_3043036	6.03e-12	6.25e-14	-34.4	22.4696	-1.9942	927442694	Chil3	chitinase-like 3
ILMN_1233115	6.12e-12	6.46e-14	34.3	22.4565	1.93158	288541385	Ndufs6	NADH dehydrogenase (ubiquinone) Fe-S protein 6
ILMN_2880536	6.11e-12	6.44e-14	-34.4	22.4461	-2.73259	146149338	Uck2	uridine-cytidine kinase 2
ILMN_2692509	6.11e-12	6.41e-14	34.4	22.4419	1.56329	255308882	Dlst	dihydrolipoamide S-succinyltransferase (E2 component of 2-oxo-glutarate complex)
ILMN_2602858	6.26e-12	6.63e-14	-34.3	22.4293	-1.79559	NA
ILMN_3006219	6.29e-12	6.72e-14	-34.2	22.4286	-2.0175	507116143	Fyb	FYN binding protein
ILMN_1257060	6.29e-12	6.71e-14	-34.2	22.4285	-1.87545	31543133	Pla2g15	phospholipase A2, group XV
ILMN_2666990	6.11e-12	6.39e-14	34.4	22.4271	1.5082	31982852	Eef1a2	eukaryotic translation elongation factor 1 alpha 2
ILMN_2949266	6.11e-12	6.44e-14	-34.4	22.4252	-1.56333	141802799	Rpn2	ribophorin II
ILMN_1212612	6.32e-12	6.77e-14	34.2	22.4122	1.67031	46560586	Rcan2	regulator of calcineurin 2
ILMN_1258993	6.4e-12	6.91e-14	34.2	22.3956	1.80826	148235700	Mrps35	mitochondrial ribosomal protein S35
ILMN_2645793	6.47e-12	7.04e-14	-34.1	22.3835	-1.95961	34328287	Aldh3b1	aldehyde dehydrogenase 3 family, member B1
ILMN_1231340	6.46e-12	7.02e-14	34.1	22.3785	2.26101	223278371	Myadml2	myeloid-associated differentiation marker-like 2
ILMN_3004441	6.27e-12	6.67e-14	34.3	22.3738	1.71599	21313678	Atp5h	ATP synthase, H+ transporting, mitochondrial F0 complex, subunit D
ILMN_2817864	6.27e-12	6.68e-14	34.3	22.3707	2.43471	142377379	Ckmt2	creatine kinase, mitochondrial 2
ILMN_1259322	6.52e-12	7.14e-14	34.1	22.3607	2.65547	118130875	Pdk4	pyruvate dehydrogenase kinase, isoenzyme 4
ILMN_1230991	6.23e-12	6.59e-14	34.3	22.3573	1.55591	NA
ILMN_2679851	6.36e-12	6.84e-14	34.2	22.3553	1.67987	922304330	Pdha1	pyruvate dehydrogenase E1 alpha 1
ILMN_2626235	6.58e-12	7.25e-14	34	22.3519	1.87496	343478165	Lgals4	lectin, galactose binding, soluble 4
ILMN_1243433	6.46e-12	7.02e-14	-34.1	22.3515	-1.83093	NA
ILMN_2790486	6.42e-12	6.95e-14	34.2	22.3443	1.60207	754170599	Atp5f1	ATP synthase, H+ transporting, mitochondrial F0 complex, subunit B1
ILMN_2438793	6.59e-12	7.28e-14	34	22.3439	2.09843	194440680	Tmod4	tropomodulin 4
ILMN_1222543	6.63e-12	7.34e-14	-34	22.3406	-2.22213	145864476	Ugt1a10	UDP glycosyltransferase 1 family, polypeptide A10
ILMN_2759598	6.48e-12	7.07e-14	34.1	22.3401	1.70463	110625718	Hint2	histidine triad nucleotide binding protein 2
ILMN_2751046	6.38e-12	6.87e-14	34.2	22.3362	1.55161	142376554	Slc25a3	solute carrier family 25 (mitochondrial carrier, phosphate carrier), member 3
ILMN_2435140	6.34e-12	6.8e-14	34.2	22.3334	1.41108	92373414	Uqcrc2	ubiquinol cytochrome c reductase core protein 2
ILMN_2707494	6.58e-12	7.25e-14	34	22.3225	1.75419	58037328	Mcee	methylmalonyl CoA epimerase
ILMN_1250712	6.75e-12	7.49e-14	33.9	22.3162	1.95355	26351164	Txlnb	taxilin beta
ILMN_2689136	6.52e-12	7.14e-14	34.1	22.3141	1.53606	134031946	Mybpc3	myosin binding protein C, cardiac
ILMN_2711734	6.57e-12	7.21e-14	34.1	22.3073	1.63679	406855421	Ndufs8	NADH dehydrogenase (ubiquinone) Fe-S protein 8
ILMN_1254622	6.81e-12	7.58e-14	33.9	22.2981	2.23786	157266259	Pcp4l1	Purkinje cell protein 4-like 1
ILMN_2757125	7.02e-12	7.83e-14	-33.8	22.271	-3.0074	553727105	Prc1	protein regulator of cytokinesis 1
ILMN_2665133	7.04e-12	7.87e-14	33.8	22.2647	2.09101	110625887	Timp4	tissue inhibitor of metalloproteinase 4
ILMN_2466164	7.11e-12	7.96e-14	33.8	22.2583	1.86396	83816975	Wfdc1	WAP four-disulfide core domain 1
ILMN_2698799	6.75e-12	7.5e-14	-33.9	22.2571	-2.42847	930945786	Actb	actin, beta
ILMN_1254191	7.3e-12	8.21e-14	-33.7	22.2271	-1.79259	161760650	Lipa	lysosomal acid lipase A
ILMN_2972521	7.3e-12	8.26e-14	33.7	22.2223	2.06637	158937294	Agtr1a	angiotensin II receptor, type 1a
ILMN_2452484	7.3e-12	8.25e-14	33.7	22.2212	2.10124	NA
ILMN_2989955	7.3e-12	8.27e-14	-33.7	22.2122	-1.82727	283945461	Bmp1	bone morphogenetic protein 1
ILMN_2609323	7.38e-12	8.41e-14	-33.6	22.201	-2.49843	58331139	Lst1	leukocyte specific transcript 1
ILMN_2600053	7.47e-12	8.53e-14	33.6	22.1885	2.00344	356991219	Slc25a11	solute carrier family 25 (mitochondrial carrier oxoglutarate carrier), member 11
ILMN_1235786	7.3e-12	8.26e-14	33.7	22.1834	2.71046	74024910	Aco2	aconitase 2, mitochondrial
ILMN_2819951	7.53e-12	8.65e-14	-33.6	22.1762	-1.73164	146198609	Lrp12	low density lipoprotein-related protein 12
ILMN_3161060	7.53e-12	8.66e-14	33.6	22.1746	1.88559	124244069	Trim63	tripartite motif-containing 63
ILMN_2675029	7.52e-12	8.62e-14	33.6	22.1709	2.18161	165377245	Slc4a3	solute carrier family 4 (anion exchanger), member 3
ILMN_2657946	7.29e-12	8.17e-14	33.7	22.1625	1.69092	13195623	Ndufa10	NADH dehydrogenase (ubiquinone) 1 alpha subcomplex 10
ILMN_2754698	7.57e-12	8.73e-14	-33.5	22.1581	-2.51468	323423083	Cd84	CD84 antigen
ILMN_2747897	7.38e-12	8.39e-14	33.6	22.1489	1.83484	141801183	Ndufs3	NADH dehydrogenase (ubiquinone) Fe-S protein 3
ILMN_1236869	7.64e-12	8.85e-14	33.5	22.1471	2.06787	NA
ILMN_1238982	7.47e-12	8.54e-14	33.6	22.1432	1.97804	170763464	Myom2	myomesin 2
ILMN_2882088	7.67e-12	8.93e-14	-33.5	22.1417	-2.14307	902763209	Rab7b	RAB7B, member RAS oncogene family
ILMN_1245092	7.65e-12	8.89e-14	-33.5	22.1215	-1.85981	71774132	Ppib	peptidylprolyl isomerase B
ILMN_2683316	7.38e-12	8.39e-14	-33.6	22.1055	-1.54858	358030286	Ctsb	cathepsin B
ILMN_2531139	7.95e-12	9.32e-14	33.4	22.101	1.85077	NA
ILMN_2634905	7.92e-12	9.27e-14	33.4	22.1001	2.74774	142371961	Fbp2	fructose bisphosphatase 2
ILMN_2689473	7.85e-12	9.16e-14	33.4	22.0927	1.79932	425876784	Acadl	acyl-Coenzyme A dehydrogenase, long-chain
ILMN_2775660	7.64e-12	8.86e-14	-33.5	22.0845	-1.91117	954169998	Myl6	myosin, light polypeptide 6, alkali, smooth muscle and non-muscle
ILMN_2735961	7.97e-12	9.38e-14	-33.3	22.0836	-2.4115	45429998	Tlr13	toll-like receptor 13
ILMN_2848163	7.95e-12	9.34e-14	33.4	22.0741	1.80424	31981150	Rilpl1	Rab interacting lysosomal protein-like 1
ILMN_2419998	8.05e-12	9.49e-14	-33.3	22.0703	-1.67174	112363102	Soat1	sterol O-acyltransferase 1
ILMN_2522884	8.05e-12	9.51e-14	33.3	22.0691	3.1534	NA	9930105H17Rik	RIKEN cDNA 9930105H17 gene
ILMN_2862280	7.64e-12	8.83e-14	-33.5	22.0595	-1.3514	12963510	Rps19	ribosomal protein S19
ILMN_2772319	7.88e-12	9.2e-14	33.4	22.0523	1.61023	112807194	Cox5b	cytochrome c oxidase subunit Vb
ILMN_1251748	8.43e-12	1e-13	-33.2	22.0258	-1.75092	124378016	Cytip	cytohesin 1 interacting protein
ILMN_1241773	8.43e-12	1e-13	33.2	22.0196	1.9689	122056490	Ldb3	LIM domain binding 3
ILMN_1259678	8.43e-12	1e-13	33.2	22.0168	2.03232	125628653	Asph	aspartate-beta-hydroxylase
ILMN_2772241	8.19e-12	9.7e-14	33.3	22.0025	1.76436	142388145	Ndufa3	NADH dehydrogenase (ubiquinone) 1 alpha subcomplex, 3
ILMN_2768364	8.58e-12	1.02e-13	33.1	22.0016	1.87456	NA
ILMN_1220996	8.63e-12	1.03e-13	-33.1	21.9967	-2.09598	557357691	Ptpn6	protein tyrosine phosphatase, non-receptor type 6
ILMN_2605890	8.67e-12	1.04e-13	-33.1	21.9896	-1.89201	226958340	Tk1	thymidine kinase 1
ILMN_2626442	8.78e-12	1.06e-13	33	21.9595	1.87849	145279174	Myom1	myomesin 1
ILMN_1223313	8.78e-12	1.05e-13	33	21.958	1.8924	253970473	Fn3k	fructosamine 3 kinase
ILMN_2740134	8.86e-12	1.07e-13	33	21.9486	2.25416	31560055	Idh3a	isocitrate dehydrogenase 3 (NAD+) alpha
ILMN_2721357	9.17e-12	1.11e-13	-32.9	21.9208	-2.41733	141803108	Lhfpl2	lipoma HMGIC fusion partner-like 2
ILMN_1225723	9.21e-12	1.12e-13	32.9	21.915	1.97024	NA
ILMN_1230065	9.15e-12	1.11e-13	-32.9	21.9129	-2.81032	NA
ILMN_1255766	9.26e-12	1.13e-13	-32.9	21.9085	-1.89095	224994226	Sh3bp2	SH3-domain binding protein 2
ILMN_2623859	9.26e-12	1.13e-13	32.9	21.9074	1.72504	113722106	Abcc9	ATP-binding cassette, sub-family C (CFTR/MRP), member 9
ILMN_1223045	9.12e-12	1.1e-13	-32.9	21.9035	-1.73403	71773931	2810417H13Rik	RIKEN cDNA 2810417H13 gene
ILMN_2700848	9.3e-12	1.14e-13	-32.8	21.8955	-1.75078	405778343	Arrb2	arrestin, beta 2
ILMN_1214150	9.29e-12	1.14e-13	-32.8	21.8929	-1.89139	84490420	Gng2	guanine nucleotide binding protein (G protein), gamma 2
ILMN_1259606	9.29e-12	1.14e-13	32.8	21.8927	1.65612	167830468	Abhd18	abhydrolase domain containing 18
ILMN_2892222	9.29e-12	1.14e-13	-32.8	21.8785	-1.65342	75992928	Acsl5	acyl-CoA synthetase long-chain family member 5
ILMN_2820893	9.6e-12	1.18e-13	-32.7	21.8571	-2.01485	159110802	Selplg	selectin, platelet (p-selectin) ligand
ILMN_2460692	9.64e-12	1.19e-13	32.7	21.8511	1.78772	118130702	Bves	blood vessel epicardial substance
ILMN_2709240	9.63e-12	1.19e-13	32.7	21.8508	2.12082	162287164	Cpt1b	carnitine palmitoyltransferase 1b, muscle
ILMN_1230043	9.86e-12	1.22e-13	32.6	21.8247	1.85006	254281339	Lrrc39	leucine rich repeat containing 39
ILMN_1234662	9.23e-12	1.12e-13	32.9	21.8148	2.00702	255708421	Mb	myoglobin
ILMN_2880529	9.98e-12	1.25e-13	-32.6	21.8049	-1.82184	146149338	Uck2	uridine-cytidine kinase 2
ILMN_2888834	9.95e-12	1.24e-13	-32.6	21.7977	-1.90756	19923862	Apobr	apolipoprotein B receptor
ILMN_2653765	1.02e-11	1.28e-13	-32.5	21.7706	-1.94174	111118995	Nusap1	nucleolar and spindle associated protein 1
ILMN_1249783	9.58e-12	1.18e-13	32.7	21.7667	1.37031	163838640	Atp5c1	ATP synthase, H+ transporting, mitochondrial F1 complex, gamma polypeptide 1
ILMN_2599618	9.89e-12	1.23e-13	-32.6	21.7635	-1.67697	269996024	Morf4l2	mortality factor 4 like 2
ILMN_2921303	1.04e-11	1.31e-13	-32.5	21.7548	-1.89454	274325031	Tyms-ps	thymidylate synthase, pseudogene
ILMN_3053593	1.04e-11	1.31e-13	-32.5	21.7511	-2.1249	118130367	Glipr2	GLI pathogenesis-related 2
ILMN_1249817	9.92e-12	1.24e-13	32.6	21.7452	1.51089	754170599	Atp5f1	ATP synthase, H+ transporting, mitochondrial F0 complex, subunit B1
ILMN_2634702	1.04e-11	1.32e-13	32.5	21.741	2.51502	160333313	Ift81	intraflagellar transport 81
ILMN_2891176	1.05e-11	1.33e-13	32.4	21.7374	1.74897	254540026	Mdh1	malate dehydrogenase 1, NAD (soluble)
ILMN_2756486	1.02e-11	1.29e-13	32.5	21.7296	1.76326	145966713	Aqp1	aquaporin 1
ILMN_3052430	1.04e-11	1.32e-13	-32.4	21.7247	-1.66062	110431342	Cd63	CD63 antigen
ILMN_2503553	1.04e-11	1.32e-13	-32.4	21.7247	-2.41403	110681715	Col8a1	collagen, type VIII, alpha 1
ILMN_2842572	9.84e-12	1.22e-13	32.7	21.7232	1.3942	288541385	Ndufs6	NADH dehydrogenase (ubiquinone) Fe-S protein 6
ILMN_2624448	1.06e-11	1.36e-13	32.4	21.7137	1.66878	651167552	Ppa2	pyrophosphatase (inorganic) 2
ILMN_1220398	1.06e-11	1.36e-13	-32.4	21.7099	-1.73697	261862290	Armcx2	armadillo repeat containing, X-linked 2
ILMN_2934534	1.06e-11	1.35e-13	32.4	21.7032	1.66984	359718919	Prpf19	pre-mRNA processing factor 19
ILMN_3064283	1.02e-11	1.28e-13	32.5	21.6849	1.72867	158749577	Pde4dip	phosphodiesterase 4D interacting protein (myomegalin)
ILMN_2900025	1.05e-11	1.33e-13	32.4	21.6816	1.50701	281485614	Ndufs4	NADH dehydrogenase (ubiquinone) Fe-S protein 4
ILMN_3131478	1.09e-11	1.4e-13	-32.3	21.6804	-1.83288	209447050	Bcat1	branched chain aminotransferase 1, cytosolic
ILMN_3143506	1.09e-11	1.41e-13	-32.3	21.6711	-1.68832	545479158	Elovl1	elongation of very long chain fatty acids (FEN1/Elo2, SUR4/Elo3, yeast)-like 1
ILMN_2635229	1.1e-11	1.42e-13	-32.3	21.6697	-2.09726	239787899	Thbs2	thrombospondin 2
ILMN_2832524	1.1e-11	1.43e-13	32.2	21.6664	1.8747	953953822	Gpt	glutamic pyruvic transaminase, soluble
ILMN_2702704	1.04e-11	1.31e-13	32.5	21.6602	1.56146	509155846	Ndufv1	NADH dehydrogenase (ubiquinone) flavoprotein 1
ILMN_2730463	1.1e-11	1.44e-13	-32.2	21.6588	-1.78706	31982545	Cdt1	chromatin licensing and DNA replication factor 1
ILMN_2916705	1.09e-11	1.4e-13	-32.3	21.6586	-1.8543	133892260	Tuba1a	tubulin, alpha 1A
ILMN_2847144	1.09e-11	1.41e-13	-32.3	21.6578	-3.46063	589058163	Hist1h2ak	histone cluster 1, H2ak
ILMN_2950837	1.09e-11	1.4e-13	32.3	21.6464	1.71288	244793487	Mfn1	mitofusin 1
ILMN_2509327	1.11e-11	1.46e-13	32.2	21.6446	1.88429	268607519	Wipf3	WAS/WASL interacting protein family, member 3
ILMN_2773624	1.1e-11	1.44e-13	-32.2	21.6433	-1.67749	142374209	Hexa	hexosaminidase A
ILMN_1244242	1.11e-11	1.46e-13	32.2	21.6413	2.05497	225543102	Aldh4a1	aldehyde dehydrogenase 4 family, member A1
ILMN_2674884	1.11e-11	1.46e-13	-32.2	21.6352	-2.11169	190877472	Slc11a1	solute carrier family 11 (proton-coupled divalent metal ion transporters), member 1
ILMN_2824167	1.11e-11	1.45e-13	32.2	21.6314	1.58163	359806828	Ecsit	ECSIT signalling integrator
ILMN_2958076	1.1e-11	1.43e-13	32.3	21.6313	1.98454	141801827	Fmc1	formation of mitochondrial complex V assembly factor 1
ILMN_2487308	1.12e-11	1.47e-13	32.2	21.6291	1.84699	930697462	Tuba8	tubulin, alpha 8
ILMN_2716968	1.12e-11	1.49e-13	32.1	21.6257	1.82015	323510616	C1qtnf9	C1q and tumor necrosis factor related protein 9
ILMN_2719069	1.12e-11	1.49e-13	32.1	21.625	1.81126	257196227	Maob	monoamine oxidase B
ILMN_1250947	1.12e-11	1.47e-13	-32.2	21.624	-1.90502	575771758	Txndc5	thioredoxin domain containing 5
ILMN_2885277	1.13e-11	1.49e-13	-32.1	21.6188	-1.73978	901694056	Nnmt	nicotinamide N-methyltransferase
ILMN_2752524	1.13e-11	1.5e-13	32.1	21.6153	1.87321	116089313	Paqr9	progestin and adipoQ receptor family member IX
ILMN_1248099	1.13e-11	1.5e-13	-32.1	21.6132	-2.14812	227500530	Col16a1	collagen, type XVI, alpha 1
ILMN_3136283	1.13e-11	1.51e-13	32.1	21.6106	1.90637	122056489	Ldb3	LIM domain binding 3
ILMN_3007072	1.12e-11	1.49e-13	-32.1	21.6016	-1.57632	146149131	Tpm1	tropomyosin 1, alpha
ILMN_1247777	1.09e-11	1.4e-13	32.3	21.5849	1.47737	12845653	Ndufab1	NADH dehydrogenase (ubiquinone) 1, alpha/beta subcomplex, 1
ILMN_2721178	1.15e-11	1.55e-13	32	21.5832	1.81573	13385261	Tmem223	transmembrane protein 223
ILMN_1224077	1.15e-11	1.55e-13	-32	21.5815	-2.20059	255308864	Vav1	vav 1 oncogene
ILMN_1254634	1.15e-11	1.55e-13	-32	21.5777	-1.67873	576067853	Pxylp1	2-phosphoxylose phosphatase 1
ILMN_3008858	1.13e-11	1.52e-13	-32.1	21.5703	-1.88848	914333836	Ctsc	cathepsin C
ILMN_2904961	1.13e-11	1.51e-13	-32.1	21.5677	-1.66879	294489325	Ostc	oligosaccharyltransferase complex subunit (non-catalytic)
ILMN_2684515	1.18e-11	1.59e-13	32	21.5574	1.93847	922959863	Srpk3	serine/arginine-rich protein specific kinase 3
ILMN_2900216	1.16e-11	1.57e-13	32	21.5512	1.93745	142367767	Ndufb10	NADH dehydrogenase (ubiquinone) 1 beta subcomplex, 10
ILMN_3123836	1.16e-11	1.57e-13	32	21.5359	1.9568	589269169	Nudt7	nudix (nucleoside diphosphate linked moiety X)-type motif 7
ILMN_1257631	1.21e-11	1.65e-13	-31.9	21.5155	-2.30259	118130296	Apobec1	apolipoprotein B mRNA editing enzyme, catalytic polypeptide 1
ILMN_1242794	1.21e-11	1.65e-13	31.9	21.5131	1.74447	NA	Insr	insulin receptor
ILMN_3041839	1.18e-11	1.6e-13	32	21.5051	2.10637	110227587	Pdhb	pyruvate dehydrogenase (lipoamide) beta
ILMN_2747754	1.19e-11	1.62e-13	31.9	21.5024	2.48893	24418918	Pygb	brain glycogen phosphorylase
ILMN_1231966	1.19e-11	1.61e-13	-31.9	21.5023	-1.62223	937834187	Asah1	N-acylsphingosine amidohydrolase 1
ILMN_2745480	1.22e-11	1.67e-13	31.8	21.502	1.97773	594150415	Fgf13	fibroblast growth factor 13
ILMN_2513993	1.22e-11	1.68e-13	31.8	21.4985	2.03203	122056490	Ldb3	LIM domain binding 3
ILMN_2745370	1.23e-11	1.69e-13	31.8	21.4922	1.7228	19526821	Sult1a1	sulfotransferase family 1A, phenol-preferring, member 1
ILMN_1249691	1.22e-11	1.68e-13	31.8	21.4893	2.21749	56797738	Mlycd	malonyl-CoA decarboxylase
ILMN_1228942	1.19e-11	1.61e-13	31.9	21.4886	1.60373	550544206	Cd59a	CD59a antigen
ILMN_2486906	1.23e-11	1.7e-13	-31.8	21.4824	-2.70989	255683442	Wisp2	WNT1 inducible signaling pathway protein 2
ILMN_2795040	1.23e-11	1.69e-13	-31.8	21.4688	-3.52774	587651927	Hist1h2ad	histone cluster 1, H2ad
ILMN_3091003	1.24e-11	1.71e-13	-31.8	21.4675	-3.451	448824826	Ms4a7	membrane-spanning 4-domains, subfamily A, member 7
ILMN_3074985	1.23e-11	1.69e-13	-31.8	21.4626	-1.74594	635172871	H2afz	H2A histone family, member Z
ILMN_1239185	1.22e-11	1.66e-13	-31.9	21.4572	-1.51444	31982657	Erp29	endoplasmic reticulum protein 29
ILMN_2440823	1.26e-11	1.76e-13	31.7	21.4556	1.7885	320461716	Tnxb	tenascin XB
ILMN_1216871	1.26e-11	1.76e-13	-31.7	21.4507	-1.81017	350606352	Lcp1	lymphocyte cytosolic protein 1
ILMN_1231851	1.26e-11	1.76e-13	-31.7	21.447	-2.22056	817478000	Enpp1	ectonucleotide pyrophosphatase/phosphodiesterase 1
ILMN_2872058	1.25e-11	1.73e-13	-31.8	21.4465	-1.76386	914615974	Ctsh	cathepsin H
ILMN_1249666	1.26e-11	1.78e-13	-31.7	21.4435	-1.9233	698980046	Plpp2	phospholipid phosphatase 2
ILMN_2619620	1.24e-11	1.72e-13	-31.8	21.441	-2.55016	133893071	C1qb	complement component 1, q subcomponent, beta polypeptide
ILMN_2808355	1.26e-11	1.77e-13	31.7	21.4396	1.72724	142378282	Coq5	coenzyme Q5 methyltransferase
ILMN_2600565	1.25e-11	1.75e-13	-31.7	21.4354	-1.97928	312839889	Maged2	melanoma antigen, family D, 2
ILMN_2897214	1.27e-11	1.8e-13	31.7	21.4141	1.63809	225543547	Murc	muscle-related coiled-coil protein
ILMN_2610234	1.29e-11	1.82e-13	31.6	21.4127	2.07716	363000959	Il15	interleukin 15
ILMN_2640944	1.24e-11	1.72e-13	31.8	21.4113	1.43819	281485614	Ndufs4	NADH dehydrogenase (ubiquinone) Fe-S protein 4
ILMN_2874554	1.28e-11	1.81e-13	31.7	21.4085	2.25497	225543102	Aldh4a1	aldehyde dehydrogenase 4 family, member A1
ILMN_2734683	1.29e-11	1.83e-13	-31.6	21.3856	-2.30682	158508594	Fstl1	follistatin-like 1
ILMN_1244312	1.32e-11	1.88e-13	-31.6	21.3808	-1.83409	NA
ILMN_1232716	1.33e-11	1.89e-13	-31.5	21.3767	-2.39792	6753567	Cyp1b1	cytochrome P450, family 1, subfamily b, polypeptide 1
ILMN_2675697	1.33e-11	1.89e-13	-31.5	21.3757	-2.34057	269914084	Kdelr3	KDEL (Lys-Asp-Glu-Leu) endoplasmic reticulum protein retention receptor 3
ILMN_1240350	1.25e-11	1.74e-13	-31.7	21.3693	-1.33632	NA
ILMN_3128792	1.28e-11	1.8e-13	31.7	21.3591	2.48413	77812698	Ttn	titin
ILMN_1259609	1.37e-11	1.96e-13	31.4	21.3392	2.1374	NA	Qk	quaking
ILMN_2544305	1.37e-11	1.96e-13	-31.4	21.3379	-1.82908	12839437	Nnmt	nicotinamide N-methyltransferase
ILMN_1219188	1.37e-11	1.97e-13	-31.4	21.3358	-1.92752	6679790	Akr1b8	aldo-keto reductase family 1, member B8
ILMN_2909238	1.37e-11	1.97e-13	31.4	21.3346	2.05009	84490393	Sptb	spectrin beta, erythrocytic
ILMN_1240726	1.37e-11	1.96e-13	-31.5	21.3302	-3.23022	991820341	Mmp14	matrix metallopeptidase 14 (membrane-inserted)
ILMN_2855334	1.37e-11	1.95e-13	-31.5	21.3257	-2.59486	6754097	Gusb	glucuronidase, beta
ILMN_1232561	1.38e-11	1.99e-13	31.4	21.3224	1.65352	228480293	Rxrg	retinoid X receptor gamma
ILMN_2737480	1.4e-11	2.02e-13	31.4	21.3047	1.69279	188035864	Sirt3	sirtuin 3
ILMN_1253966	1.41e-11	2.05e-13	31.3	21.3003	1.82733	241666425	Pfkfb2	6-phosphofructo-2-kinase/fructose-2,6-biphosphatase 2
ILMN_2727638	1.41e-11	2.05e-13	-31.3	21.297	-1.84456	NA
ILMN_2828768	1.42e-11	2.07e-13	31.3	21.2902	1.60793	46852150	Usp28	ubiquitin specific peptidase 28
ILMN_3003656	1.41e-11	2.04e-13	31.4	21.289	2.06684	146219825	Lrrc2	leucine rich repeat containing 2
ILMN_2904339	1.41e-11	2.05e-13	31.3	21.2848	1.81551	31541840	Efcab2	EF-hand calcium binding domain 2
ILMN_1224003	1.42e-11	2.06e-13	-31.3	21.274	-1.72704	545687088	Ptbp1	polypyrimidine tract binding protein 1
ILMN_2722716	1.43e-11	2.09e-13	31.3	21.2695	2.39592	85861248	Atp1a2	ATPase, Na+/K+ transporting, alpha 2 polypeptide
ILMN_2787257	1.45e-11	2.13e-13	-31.2	21.2549	-2.2295	672890585	Coro1a	coronin, actin binding protein 1A
ILMN_2980663	1.46e-11	2.14e-13	31.2	21.2477	1.7481	145966713	Aqp1	aquaporin 1
ILMN_2847787	1.46e-11	2.16e-13	-31.2	21.2386	-2.40116	183583543	Adgre1	adhesion G protein-coupled receptor E1
ILMN_1236136	1.45e-11	2.12e-13	31.2	21.2296	2.15134	170295824	Corin	corin
ILMN_2623046	1.45e-11	2.13e-13	31.2	21.2266	1.48759	161016825	Reep5	receptor accessory protein 5
ILMN_1228232	1.46e-11	2.15e-13	31.2	21.2237	1.69077	982742418	Cpe	carboxypeptidase E
ILMN_2699531	1.49e-11	2.21e-13	-31.1	21.204	-1.72394	142388581	Rgs10	regulator of G-protein signalling 10
ILMN_1223811	1.46e-11	2.15e-13	31.2	21.2038	2.52742	77812696	Ttn	titin
ILMN_2616405	1.4e-11	2.01e-13	31.4	21.2014	1.24612	142375877	Cox6b1	cytochrome c oxidase, subunit VIb polypeptide 1
ILMN_1220121	1.51e-11	2.24e-13	-31.1	21.2004	-2.38557	256985167	Kif23	kinesin family member 23
ILMN_3008361	1.52e-11	2.28e-13	-31.1	21.193	-1.68167	469608411	Bmper	BMP-binding endothelial regulator
ILMN_3001417	1.52e-11	2.26e-13	31.1	21.1925	1.70703	117938323	Alpk3	alpha-kinase 3
ILMN_2727329	1.5e-11	2.24e-13	31.1	21.1914	2.52533	183396773	Bckdha	branched chain ketoacid dehydrogenase E1, alpha polypeptide
ILMN_2607926	1.53e-11	2.3e-13	-31.1	21.1803	-1.77509	229577274	Kdelr2	KDEL (Lys-Asp-Glu-Leu) endoplasmic reticulum protein retention receptor 2
ILMN_2970532	1.56e-11	2.34e-13	-31	21.1506	-1.6008	218777833	Mcm10	minichromosome maintenance 10 replication initiation factor
ILMN_1241236	1.5e-11	2.23e-13	31.1	21.1495	1.73949	118129843	Cs	citrate synthase
ILMN_2642913	1.5e-11	2.22e-13	-31.1	21.1432	-2.16254	133892886	Emp1	epithelial membrane protein 1
ILMN_2727663	1.58e-11	2.38e-13	-31	21.1425	-2.35927	158508598	Tgfbi	transforming growth factor, beta induced
ILMN_1249480	1.58e-11	2.39e-13	31	21.1379	2.14328	226958578	Vwa8	von Willebrand factor A domain containing 8
ILMN_2681516	1.59e-11	2.41e-13	-30.9	21.1337	-1.89496	156105682	Slc39a6	solute carrier family 39 (metal ion transporter), member 6
ILMN_2595815	1.59e-11	2.42e-13	30.9	21.1305	1.62255	NA
ILMN_2985053	1.49e-11	2.2e-13	31.2	21.1286	1.44213	510025444	Ndufv2	NADH dehydrogenase (ubiquinone) flavoprotein 2
ILMN_2715042	1.58e-11	2.38e-13	-31	21.1245	-1.61065	110349994	Sdc3	syndecan 3
ILMN_2680329	1.56e-11	2.34e-13	31	21.1222	1.44787	146141199	Isca1	iron-sulfur cluster assembly 1
ILMN_1256369	1.6e-11	2.44e-13	30.9	21.1033	2.07691	146134470	Lynx1	Ly6/neurotoxin 1
ILMN_2879746	1.58e-11	2.39e-13	-31	21.1018	-1.64017	146134419	Lasp1	LIM and SH3 protein 1
ILMN_2793062	1.59e-11	2.42e-13	-30.9	21.0909	-1.85793	110625707	Rasl11b	RAS-like, family 11, member B
ILMN_1225835	1.64e-11	2.5e-13	-30.8	21.0782	-2.25041	118131047	Mfap5	microfibrillar associated protein 5
ILMN_2777359	1.54e-11	2.31e-13	-31	21.076	-2.03303	161353501	Serpinh1	serine (or cysteine) peptidase inhibitor, clade H, member 1
ILMN_3008068	1.69e-11	2.6e-13	30.7	21.0514	1.84531	269995945	Scara5	scavenger receptor class A, member 5
ILMN_2692723	1.52e-11	2.28e-13	31.1	21.0446	1.41765	126723005	Lpl	lipoprotein lipase
ILMN_3161652	1.7e-11	2.62e-13	-30.7	21.0439	-2.16515	324021655	Clec4a3	C-type lectin domain family 4, member a3
ILMN_2986051	1.71e-11	2.65e-13	30.7	21.0362	1.69208	31982062	Kyat1	kynurenine aminotransferase 1
ILMN_2673211	1.67e-11	2.56e-13	-30.8	21.035	-1.65261	226958647	Pfn1	profilin 1
ILMN_3068754	1.64e-11	2.5e-13	-30.8	21.0253	-1.34921	363543355	Akr1a1	aldo-keto reductase family 1, member A1 (aldehyde reductase)
ILMN_2773276	1.74e-11	2.69e-13	30.7	21.0198	1.85739	589269169	Nudt7	nudix (nucleoside diphosphate linked moiety X)-type motif 7
ILMN_2871881	1.58e-11	2.39e-13	30.9	21.0188	1.34159	114051413	Uqcr11	ubiquinol-cytochrome c reductase, complex III subunit XI
ILMN_2723058	1.71e-11	2.64e-13	-30.7	21.0124	-1.77652	258679466	Plod3	procollagen-lysine, 2-oxoglutarate 5-dioxygenase 3
ILMN_2449120	1.69e-11	2.6e-13	-30.7	21.0105	-2.1355	893548502	2024-09-11	septin 11
ILMN_1236757	1.64e-11	2.51e-13	30.8	21.0038	1.83983	168480111	Oxct1	3-oxoacid CoA transferase 1
ILMN_2778655	1.75e-11	2.72e-13	-30.6	21.0027	-1.96788	170295822	Vcam1	vascular cell adhesion molecule 1
ILMN_2614655	1.67e-11	2.56e-13	-30.8	21.0006	-2.15344	171846252	Gpnmb	glycoprotein (transmembrane) nmb
ILMN_3106203	1.74e-11	2.7e-13	-30.7	20.9818	-1.50953	122939193	Clta	clathrin, light polypeptide (Lca)
ILMN_1250983	1.64e-11	2.52e-13	-30.8	20.9639	-1.4593	6679438	Ppia	peptidylprolyl isomerase A
ILMN_2603699	1.85e-11	2.88e-13	-30.5	20.9394	-1.95322	59859886	Birc5	baculoviral IAP repeat-containing 5
ILMN_2606973	1.86e-11	2.9e-13	30.5	20.9372	1.88585	546231159	Tmem201	transmembrane protein 201
ILMN_3118707	1.87e-11	2.93e-13	-30.5	20.9286	-1.96902	550544165	Sla	src-like adaptor
ILMN_2783519	1.87e-11	2.95e-13	30.4	20.9276	1.83759	425876784	Acadl	acyl-Coenzyme A dehydrogenase, long-chain
ILMN_2634317	1.88e-11	2.96e-13	-30.4	20.9213	-1.89661	261878586	Slc1a3	solute carrier family 1 (glial high affinity glutamate transporter), member 3
ILMN_2740151	1.87e-11	2.94e-13	30.4	20.919	2.27622	226442810	Chpt1	choline phosphotransferase 1
ILMN_2959480	1.79e-11	2.79e-13	-30.6	20.9005	-1.35347	226823307	Eif4a1	eukaryotic translation initiation factor 4A1
ILMN_2773447	1.81e-11	2.83e-13	-30.5	20.8964	-1.43122	262050623	Ssr4	signal sequence receptor, delta
ILMN_1218934	1.95e-11	3.08e-13	30.3	20.878	1.56479	142370751	Rdm1	RAD52 motif 1
ILMN_2627895	1.85e-11	2.89e-13	30.5	20.8765	1.87568	451770392	Etfb	electron transferring flavoprotein, beta polypeptide
ILMN_3010109	1.94e-11	3.06e-13	30.4	20.8521	1.73714	356991219	Slc25a11	solute carrier family 25 (mitochondrial carrier oxoglutarate carrier), member 11
ILMN_2733793	2.01e-11	3.19e-13	-30.3	20.8405	-1.98022	672890585	Coro1a	coronin, actin binding protein 1A
ILMN_2623735	2.02e-11	3.22e-13	30.2	20.8392	1.57035	31982062	Kyat1	kynurenine aminotransferase 1
ILMN_2968211	2.01e-11	3.19e-13	30.2	20.8378	1.98538	343478165	Lgals4	lectin, galactose binding, soluble 4
ILMN_1236624	2.01e-11	3.19e-13	-30.2	20.8357	-1.57469	NA
ILMN_2616573	2.02e-11	3.24e-13	30.2	20.8273	1.9718	NA
ILMN_1229500	2.02e-11	3.23e-13	30.2	20.827	1.75539	699114739	Gzmm	granzyme M (lymphocyte met-ase 1)
ILMN_2632028	2.02e-11	3.22e-13	30.2	20.8242	2.37354	924182180	Asb11	ankyrin repeat and SOCS box-containing 11
ILMN_2455920	2.02e-11	3.23e-13	30.2	20.8182	1.90261	12844345	Adk	adenosine kinase
ILMN_2803344	2.08e-11	3.33e-13	30.1	20.8025	1.82592	160333479	Tmem143	transmembrane protein 143
ILMN_2978040	2.08e-11	3.35e-13	30.1	20.7886	2.25471	71143151	Myh8	myosin, heavy polypeptide 8, skeletal muscle, perinatal
ILMN_3002872	1.95e-11	3.09e-13	30.3	20.7789	1.38983	255958285	Suclg1	succinate-CoA ligase, GDP-forming, alpha subunit
ILMN_1237507	2.02e-11	3.23e-13	30.2	20.7774	1.57643	255308882	Dlst	dihydrolipoamide S-succinyltransferase (E2 component of 2-oxo-glutarate complex)
ILMN_2740020	2.12e-11	3.42e-13	30.1	20.7718	2.09857	550544186	Mapt	microtubule-associated protein tau
ILMN_2685157	2.1e-11	3.39e-13	-30.1	20.7679	-1.61081	90403594	Abcc3	ATP-binding cassette, sub-family C (CFTR/MRP), member 3
ILMN_2467199	2.13e-11	3.45e-13	30.1	20.7503	1.63212	NA	Tmem182	transmembrane protein 182
ILMN_2648742	2.2e-11	3.58e-13	30	20.7279	1.85192	161086923	Abcb4	ATP-binding cassette, sub-family B (MDR/TAP), member 4
ILMN_2986899	2.1e-11	3.37e-13	30.1	20.7242	1.441	339895907	Adk	adenosine kinase
ILMN_3061070	2.24e-11	3.64e-13	29.9	20.7125	1.68057	146134898	Slc25a20	solute carrier family 25 (mitochondrial carnitine/acylcarnitine translocase), member 20
ILMN_2661576	2.2e-11	3.57e-13	-30	20.7094	-1.49972	118130749	Bicc1	BicC family RNA binding protein 1
ILMN_2470889	2.19e-11	3.55e-13	30	20.694	1.86297	131889221	Sdr39u1	short chain dehydrogenase/reductase family 39U, member 1
ILMN_1245020	2.27e-11	3.72e-13	29.9	20.6818	1.72421	NA
ILMN_2756950	2.26e-11	3.68e-13	29.9	20.6813	1.86266	161484669	Trim54	tripartite motif-containing 54
ILMN_1259252	2.3e-11	3.76e-13	-29.9	20.6784	-1.58749	124517662	Anxa1	annexin A1
ILMN_1250564	2.12e-11	3.41e-13	30.1	20.6754	1.37787	142370730	Cycs	cytochrome c, somatic
ILMN_2487934	2.26e-11	3.7e-13	-29.9	20.6704	-1.50785	734703974	Tram1	translocating chain-associating membrane protein 1
ILMN_2588249	2.31e-11	3.79e-13	29.8	20.6524	2.10111	157041251	Plin4	perilipin 4
ILMN_2527733	2.32e-11	3.81e-13	29.8	20.6447	1.8129	209413789	Kiz	kizuna centrosomal protein
ILMN_1252214	2.36e-11	3.89e-13	29.8	20.6416	1.92086	254553343	Pfkm	phosphofructokinase, muscle
ILMN_2732848	2.29e-11	3.75e-13	-29.9	20.6288	-1.93141	110349995	Tagln2	transgelin 2
ILMN_1256676	2.39e-11	3.96e-13	-29.7	20.6263	-1.77831	215422372	Ddah1	dimethylarginine dimethylaminohydrolase 1
ILMN_2710449	2.18e-11	3.54e-13	30	20.6169	1.36269	255982531	Crip2	cysteine rich protein 2
ILMN_2602711	2.39e-11	3.97e-13	-29.7	20.6027	-1.47564	918410266	Tgfbr1	transforming growth factor, beta receptor I
ILMN_1220686	2.43e-11	4.05e-13	29.7	20.5887	1.48963	12844826	Car14	carbonic anhydrase 14
ILMN_1230423	2.46e-11	4.12e-13	-29.6	20.5833	-1.77838	63055064	Sh3pxd2b	SH3 and PX domains 2B
ILMN_2863965	2.44e-11	4.07e-13	-29.7	20.5809	-1.57381	226958647	Pfn1	profilin 1
ILMN_2644229	2.45e-11	4.09e-13	29.7	20.5793	2.26585	51036625	Kcnd2	potassium voltage-gated channel, Shal-related family, member 2
ILMN_2893077	2.32e-11	3.83e-13	-29.8	20.5765	-1.47027	142358015	Rps6	ribosomal protein S6
ILMN_2733524	2.54e-11	4.26e-13	-29.6	20.5525	-1.59309	142365394	Nrm	nurim (nuclear envelope membrane protein)
ILMN_2447991	2.53e-11	4.25e-13	-29.6	20.5507	-1.98768	NA	A730054J21Rik	RIKEN cDNA A730054J21 gene
ILMN_1234314	2.39e-11	3.96e-13	-29.7	20.5418	-1.342	NA
ILMN_1251370	2.32e-11	3.82e-13	29.8	20.5371	1.26692	110556627	Ndufa1	NADH dehydrogenase (ubiquinone) 1 alpha subcomplex, 1
ILMN_2530867	2.38e-11	3.93e-13	-29.8	20.528	-1.22214	NA
ILMN_1217826	2.57e-11	4.32e-13	-29.5	20.5261	-1.73751	NA
ILMN_2512204	2.46e-11	4.12e-13	29.6	20.5256	2.60776	NA	ND4L	NADH dehydrogenase subunit 4L
ILMN_2964042	2.39e-11	3.98e-13	-29.7	20.5233	-1.95971	939106607	Bgn	biglycan
ILMN_2455904	2.61e-11	4.42e-13	29.5	20.5081	1.55898	NA
ILMN_1226516	2.6e-11	4.39e-13	29.5	20.5062	1.46848	NA
ILMN_2702471	2.57e-11	4.32e-13	29.5	20.504	1.56856	339895907	Adk	adenosine kinase
ILMN_1229975	2.39e-11	3.97e-13	29.7	20.5034	1.43613	13384945	Ndufc1	NADH dehydrogenase (ubiquinone) 1, subcomplex unknown, 1
ILMN_1217009	2.6e-11	4.39e-13	-29.5	20.4999	-1.59411	165377073	Rab15	RAB15, member RAS oncogene family
ILMN_1235934	2.64e-11	4.47e-13	-29.4	20.4989	-1.50718	161016838	Btk	Bruton agammaglobulinemia tyrosine kinase
ILMN_2595519	2.66e-11	4.52e-13	-29.4	20.4884	-1.77907	133892265	Lig1	ligase I, DNA, ATP-dependent
ILMN_1214753	2.66e-11	4.52e-13	29.4	20.4803	1.93907	31541840	Efcab2	EF-hand calcium binding domain 2
ILMN_2430906	2.68e-11	4.58e-13	29.4	20.472	1.54242	NA
ILMN_2658266	2.67e-11	4.55e-13	29.4	20.4645	2.68818	295293101	Gpr22	G protein-coupled receptor 22
ILMN_2770066	2.68e-11	4.56e-13	-29.4	20.4564	-2.0855	NA
ILMN_1227277	2.68e-11	4.59e-13	29.4	20.4494	1.4543	557440861	Ccpg1	cell cycle progression 1
ILMN_2666181	2.77e-11	4.76e-13	29.3	20.4369	1.78077	7710031	Grb14	growth factor receptor bound protein 14
ILMN_2788984	2.68e-11	4.59e-13	29.4	20.43	2.39482	142366266	Acaa2	acetyl-Coenzyme A acyltransferase 2 (mitochondrial 3-oxoacyl-Coenzyme A thiolase)
ILMN_2588474	2.75e-11	4.72e-13	29.3	20.4291	1.83475	255760040	Homer2	homer scaffolding protein 2
ILMN_1233455	2.78e-11	4.79e-13	-29.3	20.4224	-1.85435	86439988	Olfml3	olfactomedin-like 3
ILMN_2888842	2.68e-11	4.58e-13	29.4	20.4206	1.46883	146141199	Isca1	iron-sulfur cluster assembly 1
ILMN_2880067	2.59e-11	4.36e-13	29.5	20.419	1.53302	133893199	Ndufa8	NADH dehydrogenase (ubiquinone) 1 alpha subcomplex, 8
ILMN_1242457	2.77e-11	4.76e-13	-29.3	20.4152	-1.74517	50345973	Fpr2	formyl peptide receptor 2
ILMN_1231503	2.64e-11	4.48e-13	29.4	20.4095	1.86276	168480111	Oxct1	3-oxoacid CoA transferase 1
ILMN_2473620	2.81e-11	4.85e-13	29.3	20.3892	1.55148	601983583	Clip1	CAP-GLY domain containing linker protein 1
ILMN_1258715	2.89e-11	5.01e-13	-29.2	20.3878	-1.56509	254750731	Rrm1	ribonucleotide reductase M1
ILMN_3002745	2.84e-11	4.9e-13	-29.2	20.3844	-1.54716	45827741	Vkorc1	vitamin K epoxide reductase complex, subunit 1
ILMN_2661733	2.89e-11	5.02e-13	29.2	20.3807	1.62536	530537202	Hadh	hydroxyacyl-Coenzyme A dehydrogenase
ILMN_1223335	2.91e-11	5.05e-13	29.2	20.3723	2.1057	428673527	Ano10	anoctamin 10
ILMN_2938704	2.91e-11	5.06e-13	29.2	20.3722	1.93005	363000959	Il15	interleukin 15
ILMN_2808191	3.02e-11	5.27e-13	29.1	20.3339	1.54851	164519072	Ddo	D-aspartate oxidase
ILMN_2822850	3e-11	5.23e-13	-29.1	20.3326	-1.67002	161353501	Serpinh1	serine (or cysteine) peptidase inhibitor, clade H, member 1
ILMN_3084954	3.03e-11	5.29e-13	-29.1	20.3264	-1.81005	NA
ILMN_2946088	3.04e-11	5.32e-13	-29	20.321	-1.49875	86262133	Panx1	pannexin 1
ILMN_2939681	2.89e-11	5.01e-13	-29.2	20.314	-2.71794	148747322	Lyz2	lysozyme 2
ILMN_1240471	3.05e-11	5.34e-13	29	20.3083	1.75434	87044905	Retsat	retinol saturase (all trans retinol 13,14 reductase)
ILMN_1251390	3.07e-11	5.4e-13	-29	20.3034	-1.75407	79750132	Tbxas1	thromboxane A synthase 1, platelet
ILMN_2661971	3.09e-11	5.44e-13	-29	20.2838	-1.43405	329744584	Gm2a	GM2 ganglioside activator protein
ILMN_2767635	3.07e-11	5.39e-13	-29	20.2827	-1.70825	142367994	Vmp1	vacuole membrane protein 1
ILMN_2713285	2.95e-11	5.13e-13	-29.1	20.2822	-1.66623	116517339	Fhl1	four and a half LIM domains 1
ILMN_2953513	3.12e-11	5.52e-13	-29	20.2822	-1.62641	34328287	Aldh3b1	aldehyde dehydrogenase 3 family, member B1
ILMN_2713060	3.13e-11	5.55e-13	28.9	20.2795	1.72918	142345536	Fam131a	family with sequence similarity 131, member A
ILMN_2478202	3.07e-11	5.4e-13	29	20.2689	1.70873	307344706	Camta1	calmodulin binding transcription activator 1
ILMN_1251766	3.15e-11	5.6e-13	28.9	20.2626	1.53615	312283661	Alkbh7	alkB homolog 7
ILMN_1250421	3.11e-11	5.49e-13	-29	20.2616	-1.97957	115392137	Mmp12	matrix metallopeptidase 12
ILMN_2821460	3.17e-11	5.65e-13	-28.9	20.2599	-1.77563	113199760	Ptpn18	protein tyrosine phosphatase, non-receptor type 18
ILMN_2772077	3.17e-11	5.67e-13	-28.9	20.2551	-1.76528	922960066	Bok	BCL2-related ovarian killer
ILMN_1222492	3.15e-11	5.61e-13	28.9	20.248	1.60194	160333184	Mipep	mitochondrial intermediate peptidase
ILMN_2722678	3.11e-11	5.48e-13	29	20.2475	1.57556	7305106	Grcc10	gene rich cluster, C10 gene
ILMN_2517041	3.2e-11	5.73e-13	-28.9	20.2364	-2.61137	161621268	Uhrf1	ubiquitin-like, containing PHD and RING finger domains, 1
ILMN_1242739	3.22e-11	5.8e-13	-28.8	20.2302	-1.59288	NA
ILMN_2727921	3.18e-11	5.69e-13	-28.9	20.2259	-2.01495	163838661	Tspo	translocator protein
ILMN_2712120	3.13e-11	5.56e-13	-28.9	20.2225	-1.61548	113930761	S100a6	S100 calcium binding protein A6 (calcyclin)
ILMN_1255960	3.22e-11	5.78e-13	-28.8	20.2197	-1.46843	802083935	Spc25	SPC25, NDC80 kinetochore complex component, homolog (S. cerevisiae)
ILMN_2905717	3.15e-11	5.6e-13	-28.9	20.2195	-1.5655	117320544	Cd180	CD180 antigen
ILMN_2990197	3.14e-11	5.58e-13	28.9	20.212	1.63763	146198741	Bola3	bolA-like 3 (E. coli)
ILMN_3088934	3.13e-11	5.54e-13	-28.9	20.2105	-1.27292	1007618362	2700094K13Rik	RIKEN cDNA 2700094K13 gene
ILMN_2609807	3.28e-11	5.91e-13	-28.8	20.2078	-1.47128	142378097	Sec61b	Sec61 beta subunit
ILMN_1256867	3.34e-11	6.03e-13	28.8	20.1933	1.6971	281371367	Slc25a26	solute carrier family 25 (mitochondrial carrier, phosphate carrier), member 26
ILMN_2698107	3.4e-11	6.14e-13	-28.7	20.1696	-1.54343	158631224	Eif1a	eukaryotic translation initiation factor 1A
ILMN_2976159	3.42e-11	6.2e-13	28.7	20.1654	1.46292	237858615	Mreg	melanoregulin
ILMN_2680142	3.23e-11	5.82e-13	-28.8	20.1636	-1.5852	218156335	Anxa5	annexin A5
ILMN_2735294	3.41e-11	6.17e-13	28.7	20.1591	1.73998	113679873	Gstm7	glutathione S-transferase, mu 7
ILMN_2594149	3.2e-11	5.73e-13	28.9	20.1514	1.7504	228008306	Sdhc	succinate dehydrogenase complex, subunit C, integral membrane protein
ILMN_2876629	3.21e-11	5.76e-13	28.9	20.1465	1.59496	NA
ILMN_2593787	3.45e-11	6.27e-13	-28.7	20.1436	-1.69041	256574746	Kcnk13	potassium channel, subfamily K, member 13
ILMN_2487170	3.45e-11	6.28e-13	-28.7	20.1405	-1.62255	482677660	Tpm2	tropomyosin 2, beta
ILMN_2954575	3.5e-11	6.4e-13	-28.6	20.1296	-1.9889	229608952	Arhgap30	Rho GTPase activating protein 30
ILMN_1259400	3.47e-11	6.32e-13	-28.6	20.1265	-1.75817	284413705	Prr33	proline rich 33
ILMN_3011719	3.5e-11	6.4e-13	-28.6	20.1212	-1.58363	258613897	Hjurp	Holliday junction recognition protein
ILMN_2939424	3.42e-11	6.2e-13	-28.7	20.1152	-1.59725	262118287	Atp6ap2	ATPase, H+ transporting, lysosomal accessory protein 2
ILMN_2684279	3.53e-11	6.48e-13	-28.6	20.1131	-1.67637	254540028	Edem2	ER degradation enhancer, mannosidase alpha-like 2
ILMN_2675026	3.53e-11	6.48e-13	28.6	20.11	2.06895	165377245	Slc4a3	solute carrier family 4 (anion exchanger), member 3
ILMN_2665387	3.47e-11	6.34e-13	-28.6	20.1043	-1.7637	142365603	Coro1c	coronin, actin binding protein 1C
ILMN_2721149	3.53e-11	6.49e-13	-28.6	20.1014	-2.16689	42476057	Arl11	ADP-ribosylation factor-like 11
ILMN_2664660	3.64e-11	6.71e-13	28.5	20.0785	1.60836	281427161	Aldh5a1	aldhehyde dehydrogenase family 5, subfamily A1
ILMN_1253773	3.65e-11	6.75e-13	28.5	20.0714	1.71111	597517886	Nudt6	nudix (nucleoside diphosphate linked moiety X)-type motif 6
ILMN_2727309	3.68e-11	6.82e-13	28.5	20.0601	2.34354	NA
ILMN_1246927	3.47e-11	6.33e-13	28.6	20.0509	1.51464	226437664	Ndufa11	NADH dehydrogenase (ubiquinone) 1 alpha subcomplex 11
ILMN_1247543	3.52e-11	6.45e-13	-28.6	20.0465	-1.33742	NA
ILMN_2773936	3.75e-11	6.95e-13	-28.4	20.0379	-1.93475	160333543	S1pr2	sphingosine-1-phosphate receptor 2
ILMN_2605004	3.65e-11	6.74e-13	28.5	20.0248	1.89332	142349573	Ndufb9	NADH dehydrogenase (ubiquinone) 1 beta subcomplex, 9
ILMN_2769064	3.55e-11	6.55e-13	28.6	20.017	1.89314	34328285	Sdhb	succinate dehydrogenase complex, subunit B, iron sulfur (Ip)
ILMN_2868220	3.81e-11	7.07e-13	-28.4	20.0164	-1.7275	6680450	Inhba	inhibin beta-A
ILMN_2954881	3.85e-11	7.2e-13	-28.3	20.0077	-2.05174	268370147	Tcirg1	T cell, immune regulator 1, ATPase, H+ transporting, lysosomal V0 protein A3
ILMN_1255570	3.84e-11	7.17e-13	-28.4	20.0055	-1.78143	142343848	Atp6v1a	ATPase, H+ transporting, lysosomal V1 subunit A
ILMN_1231053	3.85e-11	7.19e-13	28.4	20.0005	1.41993	594140594	Hist2h2aa1	histone cluster 2, H2aa1
ILMN_2817996	3.83e-11	7.14e-13	28.4	19.9931	1.64453	651167552	Ppa2	pyrophosphatase (inorganic) 2
ILMN_1232621	3.89e-11	7.3e-13	28.3	19.9852	1.63706	157951667	Ank	progressive ankylosis
ILMN_2797642	3.89e-11	7.29e-13	-28.3	19.9843	-1.50715	295389520	Ncaph	non-SMC condensin I complex, subunit H
ILMN_2966826	3.89e-11	7.31e-13	28.3	19.9841	2.06569	188219534	Ttll1	tubulin tyrosine ligase-like 1
ILMN_2959247	3.76e-11	6.97e-13	28.4	19.9701	1.59754	238231385	Ube2b	ubiquitin-conjugating enzyme E2B
ILMN_2832808	3.91e-11	7.36e-13	28.3	19.9676	1.58436	928589410	Vdac1	voltage-dependent anion channel 1
ILMN_2704822	3.83e-11	7.13e-13	28.4	19.9641	2.51591	142366266	Acaa2	acetyl-Coenzyme A acyltransferase 2 (mitochondrial 3-oxoacyl-Coenzyme A thiolase)
ILMN_1227001	3.98e-11	7.52e-13	-28.2	19.9628	-1.48697	545687870	Ptbp1	polypyrimidine tract binding protein 1
ILMN_2707207	3.97e-11	7.48e-13	28.3	19.9583	2.41004	251823938	Hhatl	hedgehog acyltransferase-like
ILMN_1250279	3.83e-11	7.14e-13	-28.4	19.9544	-1.38258	255759939	Serpinb6a	serine (or cysteine) peptidase inhibitor, clade B, member 6a
ILMN_2687745	3.89e-11	7.31e-13	28.3	19.9407	1.80341	254826781	Pnpla2	patatin-like phospholipase domain containing 2
ILMN_1215654	4.1e-11	7.78e-13	28.2	19.9293	1.64934	NA
ILMN_1249888	4.11e-11	7.82e-13	28.2	19.9225	1.46408	86604720	Adcy6	adenylate cyclase 6
ILMN_1237364	4.14e-11	7.88e-13	-28.1	19.9191	-1.609	998072776	Mmp23	matrix metallopeptidase 23
ILMN_1234453	3.99e-11	7.56e-13	-28.2	19.9116	-1.79678	NA
ILMN_1255510	4e-11	7.58e-13	-28.2	19.9035	-1.48056	489406299	Lmna	lamin A
ILMN_3125814	4.11e-11	7.81e-13	28.2	19.8987	1.46677	75992912	Acsl6	acyl-CoA synthetase long-chain family member 6
ILMN_2588601	3.91e-11	7.37e-13	28.3	19.868	1.26482	507834122	Ndufa2	NADH dehydrogenase (ubiquinone) 1 alpha subcomplex, 2
ILMN_1223697	4.33e-11	8.3e-13	-28	19.8599	-2.03424	85540465	Cd44	CD44 antigen
ILMN_2733753	4.23e-11	8.08e-13	28.1	19.8547	1.34399	71067101	Akr1b10	aldo-keto reductase family 1, member B10 (aldose reductase)
ILMN_2692853	4.47e-11	8.63e-13	27.9	19.828	1.58919	211065508	C030006K11Rik	RIKEN cDNA C030006K11 gene
ILMN_1254405	4.33e-11	8.29e-13	-28	19.8274	-1.33128	489406299	Lmna	lamin A
ILMN_2606579	4.26e-11	8.14e-13	28.1	19.8241	2.18447	226342958	Tecr	trans-2,3-enoyl-CoA reductase
ILMN_1256142	4.33e-11	8.32e-13	-28	19.8154	-1.70948	113865974	Marcks	myristoylated alanine rich protein kinase C substrate
ILMN_2647188	3.99e-11	7.53e-13	28.2	19.8142	1.19554	NA
ILMN_2960467	4.33e-11	8.31e-13	28	19.8108	1.52717	142376554	Slc25a3	solute carrier family 25 (mitochondrial carrier, phosphate carrier), member 3
ILMN_2645171	4.54e-11	8.76e-13	27.9	19.8074	1.80187	31982852	Eef1a2	eukaryotic translation elongation factor 1 alpha 2
ILMN_2635122	4.32e-11	8.26e-13	28	19.801	1.54781	118129867	Srl	sarcalumenin
ILMN_2711948	4.59e-11	8.93e-13	-27.9	19.7924	-1.59138	NA
ILMN_2634235	4.57e-11	8.87e-13	-27.9	19.7913	-2.16319	146149103	Nrros	negative regulator of reactive oxygen species
ILMN_2682623	4.57e-11	8.86e-13	-27.9	19.791	-2.26265	675294845	Aup1	ancient ubiquitous protein 1
ILMN_1250904	4.57e-11	8.87e-13	27.9	19.789	2.21195	408772012	Rtn2	reticulon 2 (Z-band associated protein)
ILMN_2636536	4.54e-11	8.78e-13	27.9	19.7879	1.47974	559098492	Pla2g12a	phospholipase A2, group XIIA
ILMN_2668333	4.59e-11	8.94e-13	-27.9	19.7851	-2.03414	NA
ILMN_1218116	4.63e-11	9.05e-13	-27.8	19.7802	-1.45057	283945461	Bmp1	bone morphogenetic protein 1
ILMN_2933887	4.62e-11	9.01e-13	-27.8	19.7738	-1.86854	924182216	Sash3	SAM and SH3 domain containing 3
ILMN_2430813	4.62e-11	9.01e-13	-27.8	19.7731	-1.72413	546230895	Pdlim7	PDZ and LIM domain 7
ILMN_2693403	4.59e-11	8.93e-13	-27.9	19.767	-1.48804	165932340	Cela1	chymotrypsin-like elastase family, member 1
ILMN_2588051	4.57e-11	8.87e-13	-27.9	19.7653	-2.12895	142378376	Tubb2b	tubulin, beta 2B class IIB
ILMN_1225565	4.67e-11	9.16e-13	-27.8	19.7623	-1.82814	930155588	Igf1	insulin-like growth factor 1
ILMN_1234521	4.36e-11	8.39e-13	28	19.7527	1.49145	281485614	Ndufs4	NADH dehydrogenase (ubiquinone) Fe-S protein 4
ILMN_2967622	4.69e-11	9.22e-13	27.8	19.7512	1.66464	312433989	Gpsm1	G-protein signalling modulator 1 (AGS3-like, C. elegans)
ILMN_2433047	4.73e-11	9.33e-13	-27.8	19.742	-1.46967	86262132	Rnf26	ring finger protein 26
ILMN_1250303	4.72e-11	9.29e-13	27.8	19.7412	1.67843	NA	C730029A08Rik	RIKEN cDNA C730029A08 gene
ILMN_1233954	4.23e-11	8.06e-13	-28.1	19.7395	-1.28847	6679438	Ppia	peptidylprolyl isomerase A
ILMN_1218228	4.72e-11	9.28e-13	27.8	19.7345	1.76441	443609468	Rilp	Rab interacting lysosomal protein
ILMN_2762326	4.76e-11	9.43e-13	-27.7	19.7309	-1.71056	21704181	Kif22	kinesin family member 22
ILMN_1233606	4.72e-11	9.29e-13	-27.8	19.7286	-1.39975	261599066	Sfxn1	sideroflexin 1
ILMN_2735996	4.47e-11	8.61e-13	-27.9	19.7251	-1.69117	118130201	P4hb	prolyl 4-hydroxylase, beta polypeptide
ILMN_1228657	4.78e-11	9.5e-13	-27.7	19.7237	-1.85668	116063577	Fcgr2b	Fc receptor, IgG, low affinity IIb
ILMN_1256219	4.66e-11	9.13e-13	-27.8	19.7184	-1.78725	NA
ILMN_1232667	4.63e-11	9.06e-13	-27.8	19.71	-1.37715	13507625	Ifitm2	interferon induced transmembrane protein 2
ILMN_1236609	4.75e-11	9.39e-13	-27.8	19.7099	-1.56199	631226388	Lilr4b	leukocyte immunoglobulin-like receptor, subfamily B, member 4B
ILMN_1218891	4.78e-11	9.48e-13	27.7	19.6979	1.61001	115311548	Fahd1	fumarylacetoacetate hydrolase domain containing 1
ILMN_1250136	4.9e-11	9.74e-13	27.7	19.6975	1.87091	NA
ILMN_2490536	4.92e-11	9.79e-13	27.7	19.6894	1.59345	281427161	Aldh5a1	aldhehyde dehydrogenase family 5, subfamily A1
ILMN_1249220	4.75e-11	9.4e-13	-27.7	19.674	-1.85709	NA
ILMN_2455850	5e-11	1e-12	-27.6	19.6707	-1.77516	148612896	Gpr137b-ps	G protein-coupled receptor 137B, pseudogene
ILMN_2707127	4.93e-11	9.82e-13	-27.7	19.6669	-1.75312	255760031	Nubp1	nucleotide binding protein 1
ILMN_3122427	4.96e-11	9.89e-13	27.6	19.6661	1.63984	575771791	Suclg2	succinate-Coenzyme A ligase, GDP-forming, beta subunit
ILMN_3149143	5.06e-11	1.02e-12	27.6	19.6528	2.06585	554506539	Entpd5	ectonucleoside triphosphate diphosphohydrolase 5
ILMN_2803399	5.06e-11	1.02e-12	-27.6	19.6507	-2.0755	922959997	Mcm6	minichromosome maintenance complex component 6
ILMN_1242167	5.03e-11	1.01e-12	27.6	19.6378	1.6501	591006094	Hist2h2aa2	histone cluster 2, H2aa2
ILMN_2759159	5.07e-11	1.02e-12	27.6	19.6377	1.45848	586946405	Hist1h4a	histone cluster 1, H4a
ILMN_3108783	5.15e-11	1.04e-12	27.5	19.6315	1.48632	259155331	Fxyd1	FXYD domain-containing ion transport regulator 1
ILMN_2674924	5.12e-11	1.03e-12	27.5	19.6299	1.57826	254540161	Pcca	propionyl-Coenzyme A carboxylase, alpha polypeptide
ILMN_2836607	5.06e-11	1.02e-12	27.6	19.6265	1.98868	893567044	Art3	ADP-ribosyltransferase 3
ILMN_2930203	5.1e-11	1.03e-12	-27.6	19.6233	-1.50878	145864476	Ugt1a10	UDP glycosyltransferase 1 family, polypeptide A10
ILMN_3135781	4.97e-11	9.92e-13	-27.6	19.6194	-1.57353	160707924	Anxa3	annexin A3
ILMN_2617433	5.04e-11	1.01e-12	-27.6	19.6127	-2.43014	930945786	Actb	actin, beta
ILMN_2728379	5.11e-11	1.03e-12	27.5	19.6122	2.47692	118130613	Ivd	isovaleryl coenzyme A dehydrogenase
ILMN_1249334	5.22e-11	1.06e-12	-27.5	19.6041	-1.51958	281427240	Arpc4	actin related protein 2/3 complex, subunit 4
ILMN_2890301	5.17e-11	1.05e-12	27.5	19.6023	2.23896	160837800	Art5	ADP-ribosyltransferase 5
ILMN_1256299	5.27e-11	1.07e-12	-27.5	19.6008	-1.58041	510937042	Gcnt1	glucosaminyl (N-acetyl) transferase 1, core 2
ILMN_1230152	5.17e-11	1.05e-12	-27.5	19.5962	-1.59268	1043392448	Adamts4	a disintegrin-like and metallopeptidase (reprolysin type) with thrombospondin type 1 motif, 4
ILMN_2657516	5.03e-11	1.01e-12	-27.6	19.5961	-1.28439	283945464	Prr13	proline rich 13
ILMN_2759380	5.15e-11	1.04e-12	27.5	19.5927	1.31381	281427238	Smco1	single-pass membrane protein with coiled-coil domains 1
ILMN_2749037	4.74e-11	9.35e-13	27.8	19.581	1.49549	34013513	Chchd10	coiled-coil-helix-coiled-coil-helix domain containing 10
ILMN_2607786	5.19e-11	1.06e-12	-27.5	19.5692	-1.46445	255982973	Fads1	fatty acid desaturase 1
ILMN_2554688	5.19e-11	1.06e-12	27.5	19.5685	1.38508	119360291	Tmem65	transmembrane protein 65
ILMN_2687586	5.42e-11	1.11e-12	-27.4	19.5598	-1.98942	141802996	Cxcl16	chemokine (C-X-C motif) ligand 16
ILMN_1214402	5.32e-11	1.09e-12	27.4	19.5559	1.50324	594140538	Wnk2	WNK lysine deficient protein kinase 2
ILMN_2636183	5.37e-11	1.1e-12	27.4	19.5472	1.76687	283046677	Scube2	signal peptide, CUB domain, EGF-like 2
ILMN_2610105	5.4e-11	1.1e-12	-27.4	19.5363	-1.33004	145966689	Snrpd1	small nuclear ribonucleoprotein D1
ILMN_2778872	5.6e-11	1.15e-12	-27.3	19.5276	-1.64079	146134513	Mad2l1	MAD2 mitotic arrest deficient-like 1
ILMN_1220498	5.56e-11	1.14e-12	27.3	19.5256	1.93179	957801613	Pygm	muscle glycogen phosphorylase
ILMN_2665666	5.65e-11	1.16e-12	-27.3	19.511	-1.51307	171184422	Pstpip1	proline-serine-threonine phosphatase-interacting protein 1
ILMN_2663694	5.44e-11	1.12e-12	27.4	19.497	1.37898	281485614	Ndufs4	NADH dehydrogenase (ubiquinone) Fe-S protein 4
ILMN_2923445	5.56e-11	1.14e-12	-27.3	19.4932	-1.35042	440309867	Acta2	actin, alpha 2, smooth muscle, aorta
ILMN_2422325	5.7e-11	1.18e-12	27.2	19.4921	1.56574	118131141	Usp13	ubiquitin specific peptidase 13 (isopeptidase T-3)
ILMN_1226688	5.7e-11	1.18e-12	27.3	19.4878	2.52449	406647872	Ephx2	epoxide hydrolase 2, cytoplasmic
ILMN_2713673	5.82e-11	1.21e-12	27.2	19.4774	1.62022	141803198	Cmbl	carboxymethylenebutenolidase-like (Pseudomonas)
ILMN_2895991	5.82e-11	1.21e-12	27.2	19.4767	1.52615	141803058	Mpc2	mitochondrial pyruvate carrier 2
ILMN_1245115	5.82e-11	1.21e-12	27.2	19.4764	1.74239	255982525	Fahd2a	fumarylacetoacetate hydrolase domain containing 2A
ILMN_1247775	5.68e-11	1.17e-12	27.3	19.4704	1.69615	409971433	Casq2	calsequestrin 2
ILMN_1213736	5.82e-11	1.21e-12	-27.2	19.4622	-1.63336	146141109	Medag	mesenteric estrogen dependent adipogenesis
ILMN_1228233	5.84e-11	1.22e-12	27.2	19.4613	1.78612	239937552	Gstm1	glutathione S-transferase, mu 1
ILMN_1221153	5.82e-11	1.21e-12	27.2	19.457	2.03184	984655782	Dsg2	desmoglein 2
ILMN_2681057	5.9e-11	1.23e-12	-27.2	19.4553	-1.5062	84794580	Acer3	alkaline ceramidase 3
ILMN_2718030	5.94e-11	1.24e-12	27.1	19.4525	1.49145	77681980	Ank2	ankyrin 2, brain
ILMN_3106592	5.66e-11	1.17e-12	27.3	19.4484	1.47918	46560586	Rcan2	regulator of calcineurin 2
ILMN_2668462	5.96e-11	1.25e-12	-27.1	19.4438	-1.64972	118129794	Emilin1	elastin microfibril interfacer 1
ILMN_2751494	5.95e-11	1.25e-12	27.1	19.4375	1.40039	40538821	Stk39	serine/threonine kinase 39
ILMN_1221048	6e-11	1.26e-12	-27.1	19.4312	-1.82897	329299027	Psat1	phosphoserine aminotransferase 1
ILMN_2724942	5.95e-11	1.25e-12	-27.1	19.4263	-1.38217	141802458	Ptgis	prostaglandin I2 (prostacyclin) synthase
ILMN_1257300	5.79e-11	1.2e-12	27.2	19.4161	1.42178	142378282	Coq5	coenzyme Q5 methyltransferase
ILMN_2987937	6.12e-11	1.29e-12	27.1	19.4091	1.6312	118130754	Golga4	golgi autoantigen, golgin subfamily a, 4
ILMN_2669487	6.13e-11	1.3e-12	27	19.4065	1.65694	88014691	Kcnk3	potassium channel, subfamily K, member 3
ILMN_2774882	6.08e-11	1.28e-12	-27.1	19.4061	-1.59145	254910946	Necap2	NECAP endocytosis associated 2
ILMN_2476139	5.98e-11	1.26e-12	-27.1	19.3831	-1.75374	NA
ILMN_2593496	5.56e-11	1.14e-12	27.3	19.3798	1.22766	133892509	Got2	glutamatic-oxaloacetic transaminase 2, mitochondrial
ILMN_1250521	6.26e-11	1.33e-12	27	19.3788	1.52592	38142487	Pdpr	pyruvate dehydrogenase phosphatase regulatory subunit
ILMN_1217043	6.26e-11	1.33e-12	27	19.3786	1.59059	NA
ILMN_2617228	6.3e-11	1.34e-12	-27	19.3574	-1.57709	600971650	Aurka	aurora kinase A
ILMN_3161013	6.27e-11	1.33e-12	-27	19.3568	-1.74845	329755306	Hk3	hexokinase 3
ILMN_2535227	6.33e-11	1.35e-12	-27	19.3536	-1.49059	142373885	Tmem45a	transmembrane protein 45a
ILMN_1250752	6.13e-11	1.3e-12	-27	19.3533	-1.5859	26096703	Kif23	kinesin family member 23
ILMN_1249046	6.37e-11	1.36e-12	26.9	19.3526	1.67944	142373686	Cmtm8	CKLF-like MARVEL transmembrane domain containing 8
ILMN_1256518	6.21e-11	1.32e-12	27	19.3494	1.54468	240120053	Akr7a5	aldo-keto reductase family 7, member A5 (aflatoxin aldehyde reductase)
ILMN_2529458	5.92e-11	1.24e-12	-27.1	19.3397	-1.33213	NA
ILMN_1256950	6.46e-11	1.39e-12	26.9	19.3393	1.54791	260436855	Neurl2	neuralized E3 ubiquitin protein ligase 2
ILMN_2494251	6.29e-11	1.34e-12	-27	19.3359	-1.70838	133892260	Tuba1a	tubulin, alpha 1A
ILMN_1247704	6.44e-11	1.38e-12	-26.9	19.3206	-1.36554	237858613	Hmgn3	high mobility group nucleosomal binding domain 3
ILMN_1257444	6.49e-11	1.39e-12	-26.9	19.318	-1.822	26324939	Slc37a2	solute carrier family 37 (glycerol-3-phosphate transporter), member 2
ILMN_3139479	6.33e-11	1.35e-12	27	19.3133	1.36978	552953730	Fars2	phenylalanine-tRNA synthetase 2 (mitochondrial)
ILMN_2589039	5.85e-11	1.22e-12	27.2	19.3078	1.14981	83816957	Cox6c	cytochrome c oxidase subunit VIc
ILMN_1242333	6.7e-11	1.44e-12	26.8	19.2879	1.66522	485837066	Immp2l	IMP2 inner mitochondrial membrane peptidase-like (S. cerevisiae)
ILMN_2629044	6.18e-11	1.31e-12	27	19.2827	1.34237	509155845	Ndufa7	NADH dehydrogenase (ubiquinone) 1 alpha subcomplex, 7 (B14.5a)
ILMN_2693185	6.74e-11	1.45e-12	26.8	19.2818	1.84424	164519072	Ddo	D-aspartate oxidase
ILMN_2791963	6.68e-11	1.44e-12	26.8	19.2784	1.32102	237681137	E2f6	E2F transcription factor 6
ILMN_2724785	6.7e-11	1.44e-12	-26.8	19.2732	-1.83495	358030292	Kcnab2	potassium voltage-gated channel, shaker-related subfamily, beta member 2
ILMN_2742928	6.85e-11	1.48e-12	-26.8	19.2686	-1.64146	564473392	Fxyd5	FXYD domain-containing ion transport regulator 5
ILMN_3161936	6.9e-11	1.49e-12	-26.7	19.2584	-1.57729	820375875	Mpp1	membrane protein, palmitoylated
ILMN_2711163	6.91e-11	1.5e-12	-26.7	19.2475	-2.14311	530354638	Ctsk	cathepsin K
ILMN_2744380	6.91e-11	1.5e-12	-26.7	19.2471	-1.92239	86198336	Npc2	Niemann-Pick type C2
ILMN_2657543	6.95e-11	1.51e-12	26.7	19.2464	1.69358	125490359	Sgcg	sarcoglycan, gamma (dystrophin-associated glycoprotein)
ILMN_2794676	6.33e-11	1.35e-12	-27	19.2458	-1.48075	255003792	Rps26	ribosomal protein S26
ILMN_1232261	6.96e-11	1.52e-12	26.7	19.2421	1.684	227330564	Ctnnal1	catenin (cadherin associated protein), alpha-like 1
ILMN_2732747	6.74e-11	1.45e-12	26.8	19.2374	1.35855	NA
ILMN_2681592	6.82e-11	1.47e-12	26.8	19.235	1.43579	125656160	Ankrd40	ankyrin repeat domain 40
ILMN_2497657	6.43e-11	1.38e-12	-26.9	19.2327	-1.18438	142377342	Xirp2	xin actin-binding repeat containing 2
ILMN_2605941	7.05e-11	1.54e-12	26.7	19.2295	1.43113	160298206	Gnpat	glyceronephosphate O-acyltransferase
ILMN_3114585	7.03e-11	1.53e-12	-26.7	19.2283	-1.75387	85540465	Cd44	CD44 antigen
ILMN_2687547	6.82e-11	1.47e-12	26.8	19.2249	1.5089	20270266	Sdpr	serum deprivation response
ILMN_2601884	6.91e-11	1.5e-12	26.7	19.2223	2.2161	NA
ILMN_2514522	7.06e-11	1.54e-12	-26.7	19.2137	-1.49345	NA	4930533K18Rik	RIKEN cDNA 4930533K18 gene
ILMN_1239578	7.1e-11	1.56e-12	-26.7	19.2069	-1.55716	226246609	Man2a1	mannosidase 2, alpha 1
ILMN_2838317	7.14e-11	1.57e-12	-26.6	19.2066	-1.65979	238550112	Pqlc3	PQ loop repeat containing
ILMN_2741277	7.11e-11	1.56e-12	26.7	19.2058	1.60588	364023834	Snurf	SNRPN upstream reading frame
ILMN_2717460	7.05e-11	1.54e-12	26.7	19.2045	1.68728	146135003	Ndufb7	NADH dehydrogenase (ubiquinone) 1 beta subcomplex, 7
ILMN_1246270	7.11e-11	1.56e-12	-26.6	19.2	-1.42907	124249059	Gins2	GINS complex subunit 2 (Psf2 homolog)
ILMN_1250837	7.07e-11	1.55e-12	-26.7	19.1752	-1.38462	226062634	Rangap1	RAN GTPase activating protein 1
ILMN_2699645	7.31e-11	1.62e-12	-26.6	19.1736	-1.79668	281306800	Rtn4	reticulon 4
ILMN_2546272	7.27e-11	1.6e-12	-26.6	19.1694	-1.60965	12838199	Gng12	guanine nucleotide binding protein (G protein), gamma 12
ILMN_1238542	7.27e-11	1.61e-12	26.6	19.1655	1.41329	141801670	Fam213b	family with sequence similarity 213, member B
ILMN_2632509	7.31e-11	1.62e-12	26.6	19.1643	1.8811	118130995	Ppp1r14c	protein phosphatase 1, regulatory (inhibitor) subunit 14c
ILMN_2444316	7.2e-11	1.59e-12	-26.6	19.1636	-1.95165	359279902	Tpm3	tropomyosin 3, gamma
ILMN_2921698	7.36e-11	1.63e-12	26.6	19.1624	1.48723	254540161	Pcca	propionyl-Coenzyme A carboxylase, alpha polypeptide
ILMN_1235372	7.19e-11	1.58e-12	26.6	19.1488	1.46251	498827405	Hbb-bt	hemoglobin, beta adult t chain
ILMN_2867901	7.4e-11	1.64e-12	-26.5	19.1437	-1.37002	165377263	Cdc20	cell division cycle 20
ILMN_2501489	7.51e-11	1.67e-12	-26.5	19.1421	-1.70412	262231831	Was	Wiskott-Aldrich syndrome
ILMN_2682928	7.52e-11	1.68e-12	-26.5	19.1416	-1.58768	261862327	Rai14	retinoic acid induced 14
ILMN_2732229	7.25e-11	1.6e-12	26.6	19.1406	1.59116	119637808	Prdx3	peroxiredoxin 3
ILMN_2588227	7.43e-11	1.65e-12	-26.5	19.1375	-1.67384	449083337	Fn1	fibronectin 1
ILMN_2675064	7.57e-11	1.69e-12	26.5	19.1099	1.78326	237649036	Adhfe1	alcohol dehydrogenase, iron containing, 1
ILMN_2994779	7.46e-11	1.66e-12	26.5	19.1097	2.14103	226342958	Tecr	trans-2,3-enoyl-CoA reductase
ILMN_2795698	7.58e-11	1.7e-12	-26.5	19.109	-1.54515	146149215	Paox	polyamine oxidase (exo-N4-amino)
ILMN_2692316	7.57e-11	1.69e-12	-26.5	19.1083	-1.41846	667751586	Dpep2	dipeptidase 2
ILMN_2488405	7.76e-11	1.74e-12	26.4	19.1023	1.44394	296040464	Tfdp2	transcription factor Dp 2
ILMN_2771709	7.7e-11	1.73e-12	26.4	19.1008	1.88171	118131021	Ppargc1b	peroxisome proliferative activated receptor, gamma, coactivator 1 beta
ILMN_1219231	7.79e-11	1.75e-12	26.4	19.0974	1.48626	110347476	Akap1	A kinase (PRKA) anchor protein 1
ILMN_1247894	7.57e-11	1.69e-12	26.5	19.0962	1.4772	364023834	Snurf	SNRPN upstream reading frame
ILMN_1248932	7.22e-11	1.59e-12	-26.6	19.0795	-1.16366	NA
ILMN_1239863	7.9e-11	1.79e-12	-26.4	19.0744	-1.54837	669250889	Mb21d1	Mab-21 domain containing 1
ILMN_2663604	7.83e-11	1.76e-12	-26.4	19.0725	-1.63963	254039739	Fignl1	fidgetin-like 1
ILMN_1260061	7.88e-11	1.78e-12	-26.4	19.0698	-1.64212	759917921	D17H6S56E-5	DNA segment, Chr 17, human D6S56E 5
ILMN_1214401	7.91e-11	1.79e-12	-26.4	19.0639	-1.45607	556503816	Ost4	oligosaccharyltransferase complex subunit 4 (non-catalytic)
ILMN_2899041	7.88e-11	1.78e-12	-26.4	19.0632	-1.97783	922960072	Mmp3	matrix metallopeptidase 3
ILMN_2694275	7.87e-11	1.78e-12	-26.4	19.063	-1.77055	146134454	Lxn	latexin
ILMN_2893993	7.67e-11	1.72e-12	-26.4	19.049	-1.44347	1001184327	Cers2	ceramide synthase 2
ILMN_2675569	7.88e-11	1.78e-12	-26.4	19.0457	-1.47048	261599066	Sfxn1	sideroflexin 1
ILMN_1224472	7.87e-11	1.78e-12	-26.4	19.0397	-1.49397	126366031	Ccl4	chemokine (C-C motif) ligand 4
ILMN_2603081	8.04e-11	1.83e-12	26.3	19.0395	1.35772	172072626	Nt5c3	5'-nucleotidase, cytosolic III
ILMN_2606470	7.83e-11	1.76e-12	26.4	19.0247	1.44572	189458831	Clip4	CAP-GLY domain containing linker protein family, member 4
ILMN_1234589	8.16e-11	1.86e-12	26.3	19.0224	1.60273	651167552	Ppa2	pyrophosphatase (inorganic) 2
ILMN_2929896	8.15e-11	1.86e-12	-26.3	19.021	-2.1087	141802176	Pbk	PDZ binding kinase
ILMN_1221568	8.24e-11	1.89e-12	-26.2	19.0189	-1.51791	146134935	Cdca7	cell division cycle associated 7
ILMN_2654997	7.97e-11	1.81e-12	26.3	19.0108	1.62605	NA
ILMN_2689986	8.28e-11	1.9e-12	26.2	19.0082	1.44842	NA
ILMN_2740902	8.24e-11	1.89e-12	-26.2	19.0056	-1.84254	NA
ILMN_1218051	8.31e-11	1.91e-12	-26.2	19.0038	-1.36771	118344443	Iqgap2	IQ motif containing GTPase activating protein 2
ILMN_2868997	7.94e-11	1.8e-12	-26.3	19.0036	-1.35572	226062634	Rangap1	RAN GTPase activating protein 1
ILMN_1217159	8.21e-11	1.88e-12	26.3	18.9964	1.64421	NA
ILMN_2438153	8.3e-11	1.91e-12	26.2	18.9952	1.63312	21961417	Jph2	junctophilin 2
ILMN_2783010	7.97e-11	1.81e-12	-26.3	18.9915	-1.3676	13385877	Snx2	sorting nexin 2
ILMN_1247118	8.36e-11	1.93e-12	26.2	18.9914	1.80472	124486713	Klhl31	kelch-like 31
ILMN_2661125	8.04e-11	1.83e-12	-26.3	18.9804	-1.21085	118130592	Maged1	melanoma antigen, family D, 1
ILMN_2668083	7.79e-11	1.75e-12	-26.4	18.9736	-1.30858	NA
ILMN_1226962	8.58e-11	1.98e-12	26.1	18.9658	1.45884	NA
ILMN_1259582	8.6e-11	1.99e-12	26.1	18.9641	1.36408	116686108	Mccc2	methylcrotonoyl-Coenzyme A carboxylase 2 (beta)
ILMN_2879848	8.54e-11	1.97e-12	26.2	18.962	1.41805	550821949	St3gal3	ST3 beta-galactoside alpha-2,3-sialyltransferase 3
ILMN_1258732	8.67e-11	2.01e-12	26.1	18.9522	1.47063	919185215	Cryba4	crystallin, beta A4
ILMN_2708203	8.67e-11	2.02e-12	26.1	18.945	1.78075	239052130	Cdkn1c	cyclin-dependent kinase inhibitor 1C (P57)
ILMN_2679077	8.52e-11	1.97e-12	-26.2	18.9441	-1.43481	146141172	Nhp2	NHP2 ribonucleoprotein
ILMN_2452102	8.24e-11	1.89e-12	26.2	18.9352	1.4686	133892795	Ucp3	uncoupling protein 3 (mitochondrial, proton carrier)
ILMN_1246452	8.74e-11	2.04e-12	26.1	18.9316	1.33282	281306801	Dcaf5	DDB1 and CUL4 associated factor 5
ILMN_2651076	8.67e-11	2.01e-12	-26.1	18.9252	-1.63478	547235191	Shisa5	shisa family member 5
ILMN_1220294	8.67e-11	2.01e-12	-26.1	18.9244	-1.3813	133891658	Eif6	eukaryotic translation initiation factor 6
ILMN_2789125	8.67e-11	2.01e-12	26.1	18.9171	1.39595	211971065	Stard7	START domain containing 7
ILMN_1214024	8.7e-11	2.02e-12	26.1	18.9044	1.54477	12843723	2310002L09Rik	RIKEN cDNA 2310002L09 gene
ILMN_2721198	9e-11	2.11e-12	26	18.902	1.57373	157278589	Ggnbp1	gametogenetin binding protein 1
ILMN_2522693	8.8e-11	2.05e-12	-26.1	18.8976	-1.65973	45827741	Vkorc1	vitamin K epoxide reductase complex, subunit 1
ILMN_1247221	8.28e-11	1.9e-12	26.2	18.8855	1.49446	21704139	Hibadh	3-hydroxyisobutyrate dehydrogenase
ILMN_2873822	9.11e-11	2.14e-12	-26	18.882	-1.71163	764020086	Aebp1	AE binding protein 1
ILMN_2758198	9.2e-11	2.17e-12	26	18.869	2.0318	158508518	Sord	sorbitol dehydrogenase
ILMN_1257445	8.93e-11	2.09e-12	26	18.8647	1.56287	124486746	Agl	amylo-1,6-glucosidase, 4-alpha-glucanotransferase
ILMN_2618176	9.26e-11	2.18e-12	-25.9	18.8636	-1.81047	260898776	Socs3	suppressor of cytokine signaling 3
ILMN_2744398	9.04e-11	2.12e-12	-26	18.8563	-1.49296	214010198	Ostf1	osteoclast stimulating factor 1
ILMN_2717045	8.82e-11	2.06e-12	-26.1	18.8526	-1.64485	922959991	Prdx4	peroxiredoxin 4
ILMN_1240104	8.99e-11	2.1e-12	26	18.8462	1.39138	551410949	Chchd7	coiled-coil-helix-coiled-coil-helix domain containing 7
ILMN_2440530	9.45e-11	2.25e-12	-25.9	18.8405	-1.39778	142364129	Vat1	vesicle amine transport 1
ILMN_3009260	9.04e-11	2.12e-12	26	18.8333	1.27735	167004226	Coq2	coenzyme Q2 4-hydroxybenzoate polyprenyltransferase
ILMN_1221501	9.42e-11	2.24e-12	25.9	18.8299	1.50409	941355911	Fam213a	family with sequence similarity 213, member A
ILMN_2460136	9.5e-11	2.26e-12	25.9	18.8292	1.54228	483968096	Tnnt1	troponin T1, skeletal, slow
ILMN_1221805	9.37e-11	2.22e-12	25.9	18.8226	1.41548	551894911	Dtna	dystrobrevin alpha
ILMN_2829262	9.41e-11	2.23e-12	25.9	18.8168	1.61184	165905608	Ltbp4	latent transforming growth factor beta binding protein 4
ILMN_1233175	9.04e-11	2.12e-12	-26	18.8147	-1.47122	NA
ILMN_2654495	9.38e-11	2.22e-12	-25.9	18.8128	-2.2133	242332571	Iqgap1	IQ motif containing GTPase activating protein 1
ILMN_2629581	8.32e-11	1.92e-12	26.2	18.81	1.2636	83816955	Cox6a2	cytochrome c oxidase subunit VIa polypeptide 2
ILMN_3150313	9.67e-11	2.31e-12	25.8	18.8037	1.51793	83627723	Strip2	striatin interacting protein 2
ILMN_1244773	9.35e-11	2.21e-12	-25.9	18.8035	-1.30148	1007618362	2700094K13Rik	RIKEN cDNA 2700094K13 gene
ILMN_3046846	9.38e-11	2.22e-12	-25.9	18.8009	-1.43652	76443693	Rps27a	ribosomal protein S27A
ILMN_2847136	9.65e-11	2.31e-12	25.8	18.7891	1.79133	85861159	Fastk	Fas-activated serine/threonine kinase
ILMN_2851875	9.34e-11	2.21e-12	-25.9	18.7771	-1.20544	329664955	Actr3	ARP3 actin-related protein 3
ILMN_1231264	9.57e-11	2.29e-12	25.8	18.7753	1.45069	312283733	Ghitm	growth hormone inducible transmembrane protein
ILMN_2660943	9.92e-11	2.38e-12	25.8	18.7729	1.90896	NA
ILMN_1253919	9.52e-11	2.27e-12	-25.9	18.7669	-1.69155	126432552	Ccl3	chemokine (C-C motif) ligand 3
ILMN_1220329	1.01e-10	2.41e-12	25.7	18.7625	1.46538	77812696	Ttn	titin
ILMN_2685478	1e-10	2.4e-12	25.7	18.7611	1.62005	237681117	Rdh14	retinol dehydrogenase 14 (all-trans and 9-cis)
ILMN_2733733	1.01e-10	2.43e-12	-25.7	18.7591	-1.49954	158749637	Tlr2	toll-like receptor 2
ILMN_1254705	9.35e-11	2.21e-12	25.9	18.7545	1.35978	166851827	Atp5d	ATP synthase, H+ transporting, mitochondrial F1 complex, delta subunit
ILMN_2612484	1.01e-10	2.43e-12	-25.7	18.7455	-1.40525	124053458	Myo9b	myosin IXb
ILMN_1229741	9.53e-11	2.27e-12	-25.9	18.737	-1.31634	117676385	Rap1b	RAS related protein 1b
ILMN_1233489	9.11e-11	2.14e-12	-26	18.7342	-1.17241	NA
ILMN_2660766	1.02e-10	2.46e-12	25.7	18.7331	1.60593	32469506	Cd59b	CD59b antigen
ILMN_2717667	1.01e-10	2.42e-12	25.7	18.7293	1.6806	118130143	Pim3	proviral integration site 3
ILMN_1214902	1.01e-10	2.44e-12	-25.7	18.7285	-1.3725	NA
ILMN_2859847	1.03e-10	2.5e-12	-25.7	18.7273	-1.47363	268836254	Pygl	liver glycogen phosphorylase
ILMN_2589073	1.03e-10	2.51e-12	25.7	18.7179	1.81393	113930741	Lrrc10	leucine rich repeat containing 10
ILMN_2977404	1.01e-10	2.43e-12	25.7	18.717	1.48346	144922650	Tmod1	tropomodulin 1
ILMN_2792868	1.03e-10	2.49e-12	-25.7	18.703	-1.43242	133893170	Blvrb	biliverdin reductase B (flavin reductase (NADPH))
ILMN_2590034	1.04e-10	2.54e-12	25.6	18.6991	1.55435	165905608	Ltbp4	latent transforming growth factor beta binding protein 4
ILMN_1221684	1.07e-10	2.6e-12	25.6	18.6861	1.46839	363543342	Scp2	sterol carrier protein 2, liver
ILMN_1259482	1.01e-10	2.43e-12	-25.7	18.6828	-1.55662	274321334	Pabpc1	poly(A) binding protein, cytoplasmic 1
ILMN_2801427	1.08e-10	2.62e-12	25.6	18.6795	1.41394	142373686	Cmtm8	CKLF-like MARVEL transmembrane domain containing 8
ILMN_2962632	9.34e-11	2.2e-12	25.9	18.6786	1.00652	695271690	Atp5j	ATP synthase, H+ transporting, mitochondrial F0 complex, subunit F
ILMN_2767918	1.08e-10	2.62e-12	-25.6	18.6748	-1.35631	125628656	Ifi30	interferon gamma inducible protein 30
ILMN_2904819	1.06e-10	2.59e-12	25.6	18.6735	1.86228	146141127	Fam195a	family with sequence similarity 195, member A
ILMN_2769777	1.08e-10	2.64e-12	-25.5	18.6702	-1.56036	118130167	Msc	musculin
ILMN_1255967	1.08e-10	2.65e-12	25.5	18.6659	1.34049	26338266
ILMN_2721929	1.04e-10	2.52e-12	-25.6	18.6493	-1.23503	160333698	Havcr2	hepatitis A virus cellular receptor 2
ILMN_2956942	1.08e-10	2.64e-12	-25.6	18.6309	-1.44084	22324937	Prkcdbp	protein kinase C, delta binding protein
ILMN_2833606	1.08e-10	2.63e-12	-25.6	18.6296	-1.5668	141803157	Ssr2	signal sequence receptor, beta
ILMN_1256989	1.13e-10	2.77e-12	25.5	18.6251	1.38477	918747543	Hist1h4j	histone cluster 1, H4j
ILMN_2897476	1.11e-10	2.73e-12	25.5	18.6219	1.36943	158508438	Timm21	tranlocase of inner mitochondrial membrane 21
ILMN_2770968	1.1e-10	2.69e-12	-25.5	18.6195	-2.41235	148747157	Fcrls	Fc receptor-like S, scavenger receptor
ILMN_2666406	1.11e-10	2.73e-12	-25.5	18.6132	-1.36508	288541405	Prrc1	proline-rich coiled-coil 1
ILMN_1247096	1.1e-10	2.7e-12	25.5	18.6109	1.597	26324877	Agl	amylo-1,6-glucosidase, 4-alpha-glucanotransferase
ILMN_2642158	1.15e-10	2.84e-12	25.4	18.5914	1.43569	13386039	Atp5s	ATP synthase, H+ transporting, mitochondrial F0 complex, subunit S
ILMN_1239230	1.14e-10	2.81e-12	-25.4	18.5848	-1.35496	928083868	Aurkb	aurora kinase B
ILMN_1222512	1.16e-10	2.87e-12	-25.4	18.5819	-1.6281	124486924	Mfsd7b	major facilitator superfamily domain containing 7B
ILMN_2909150	1.04e-10	2.53e-12	-25.6	18.5819	-2.57082	171846282	Ctgf	connective tissue growth factor
ILMN_1231309	1.13e-10	2.78e-12	-25.4	18.5756	-1.30819	485464597	Ly9	lymphocyte antigen 9
ILMN_2789948	1.15e-10	2.84e-12	-25.4	18.572	-1.85426	670357717	Arhgdib	Rho, GDP dissociation inhibitor (GDI) beta
ILMN_1221851	1.16e-10	2.88e-12	-25.4	18.5717	-2.02737	472339092	Adamts2	a disintegrin-like and metallopeptidase (reprolysin type) with thrombospondin type 1 motif, 2
ILMN_3147135	1.08e-10	2.62e-12	-25.6	18.5601	-1.34606	363543355	Akr1a1	aldo-keto reductase family 1, member A1 (aldehyde reductase)
ILMN_2621966	1.02e-10	2.48e-12	25.7	18.558	1.0586	133892869	Ndufb8	NADH dehydrogenase (ubiquinone) 1 beta subcomplex 8
ILMN_1231138	1.17e-10	2.92e-12	-25.3	18.5577	-1.49804	597955352	E2f1	E2F transcription factor 1
ILMN_2685890	1.18e-10	2.94e-12	-25.3	18.5556	-1.41981	NA
ILMN_2774007	1.17e-10	2.92e-12	-25.3	18.5521	-1.96391	157951691	Bub1b	BUB1B, mitotic checkpoint serine/threonine kinase
ILMN_1256343	1.18e-10	2.95e-12	-25.3	18.5485	-2.06393	NA
ILMN_2633212	1.13e-10	2.8e-12	25.4	18.5444	1.22645	285026455	Cox10	cytochrome c oxidase assembly protein 10
ILMN_3140071	1.19e-10	2.96e-12	-25.3	18.5397	-2.06762	281306800	Rtn4	reticulon 4
ILMN_2766720	1.15e-10	2.83e-12	25.4	18.5389	1.27017	283135185	Coq6	coenzyme Q6 monooxygenase
ILMN_3108894	1.19e-10	2.97e-12	25.3	18.5286	1.35003	83649758	Sgk3	serum/glucocorticoid regulated kinase 3
ILMN_2760979	1.15e-10	2.84e-12	-25.4	18.5285	-1.30692	239787880	Tgfbr2	transforming growth factor, beta receptor II
ILMN_2776419	1.19e-10	2.98e-12	-25.3	18.5274	-1.74157	213688405	Dynll1	dynein light chain LC8-type 1
ILMN_1216861	1.2e-10	3e-12	25.3	18.517	1.33213	NA
ILMN_2698449	1.24e-10	3.11e-12	-25.2	18.4974	-1.59238	257196256	Hbegf	heparin-binding EGF-like growth factor
ILMN_2975718	1.24e-10	3.11e-12	-25.2	18.4956	-1.44333	550822318	Rps6ka1	ribosomal protein S6 kinase polypeptide 1
ILMN_2698757	1.24e-10	3.12e-12	25.2	18.488	1.61698	118130622	Ppm1l	protein phosphatase 1 (formerly 2C)-like
ILMN_2904765	1.26e-10	3.17e-12	-25.2	18.472	-1.63297	954170031	Snai1	snail family zinc finger 1
ILMN_1259022	1.26e-10	3.19e-12	25.2	18.4711	1.55439	124486587	Etl4	enhancer trap locus 4
ILMN_1260378	1.24e-10	3.12e-12	-25.2	18.4683	-1.42976	158508608	Csrp1	cysteine and glycine-rich protein 1
ILMN_2518744	1.26e-10	3.18e-12	25.2	18.4645	1.42844	281306794	Wnk4	WNK lysine deficient protein kinase 4
ILMN_1248999	1.28e-10	3.23e-12	25.1	18.4606	1.53851	157311640	Lmo7	LIM domain only 7
ILMN_3107945	1.28e-10	3.24e-12	25.1	18.4599	1.30472	125661051	Cep112	centrosomal protein 112
ILMN_2659052	1.24e-10	3.11e-12	-25.2	18.4561	-1.68805	118130025	Ccnb1	cyclin B1
ILMN_3008859	1.28e-10	3.23e-12	-25.1	18.4466	-1.75103	914333836	Ctsc	cathepsin C
ILMN_2810882	1.19e-10	2.99e-12	-25.3	18.4463	-1.68986	158508617	Ppic	peptidylprolyl isomerase C
ILMN_2417316	1.28e-10	3.24e-12	-25.1	18.4412	-1.49129	NA
ILMN_1221943	1.29e-10	3.29e-12	-25.1	18.4335	-1.66864	158635932	Sdf2l1	stromal cell-derived factor 2-like 1
ILMN_2882425	1.3e-10	3.3e-12	25.1	18.4318	1.43595	255982525	Fahd2a	fumarylacetoacetate hydrolase domain containing 2A
ILMN_1234139	1.28e-10	3.25e-12	-25.1	18.4247	-1.26385	545479109	Abi1	abl-interactor 1
ILMN_2473562	1.3e-10	3.31e-12	-25.1	18.4244	-1.73089	550544193	Lat2	linker for activation of T cells family, member 2
ILMN_2717861	1.26e-10	3.2e-12	25.2	18.4221	1.46494	188219601	Inpp5a	inositol polyphosphate-5-phosphatase A
ILMN_1254631	1.25e-10	3.15e-12	-25.2	18.4119	-1.816	NA
ILMN_2544661	1.34e-10	3.44e-12	25	18.402	1.31342	12842554	Lamtor2	late endosomal/lysosomal adaptor, MAPK and MTOR activator 2
ILMN_2671689	1.32e-10	3.37e-12	25.1	18.4013	1.60271	70909318	Cox7b	cytochrome c oxidase subunit VIIb
ILMN_2533188	1.22e-10	3.05e-12	-25.3	18.3982	-1.09223	NA
ILMN_2657728	1.32e-10	3.38e-12	-25	18.3976	-1.51811	141801810	Stxbp2	syntaxin binding protein 2
ILMN_2641278	1.2e-10	3e-12	25.3	18.3922	1.31151	552953833	Mfn2	mitofusin 2
ILMN_1250688	1.32e-10	3.36e-12	-25.1	18.3886	-1.35878	157951640	Fat1	FAT atypical cadherin 1
ILMN_2679037	1.32e-10	3.39e-12	-25	18.3849	-1.70034	NA
ILMN_2682800	1.18e-10	2.93e-12	25.3	18.3709	1.11679	112181181	Cox5a	cytochrome c oxidase subunit Va
ILMN_3121891	1.32e-10	3.37e-12	-25.1	18.3701	-1.3532	489406796	Lmna	lamin A
ILMN_2650275	1.36e-10	3.49e-12	-25	18.3699	-1.45114	141803062	1810055G02Rik	RIKEN cDNA 1810055G02 gene
ILMN_2619204	1.37e-10	3.51e-12	25	18.3638	1.66418	82617543	Fbxo40	F-box protein 40
ILMN_2674122	1.3e-10	3.3e-12	25.1	18.3586	1.30662	113865954	Pkia	protein kinase inhibitor, alpha
ILMN_2651077	1.37e-10	3.53e-12	-25	18.33	-1.75178	547234887	Shisa5	shisa family member 5
ILMN_2744217	1.39e-10	3.57e-12	-24.9	18.3245	-1.34391	255918237	Spag5	sperm associated antigen 5
ILMN_1247889	1.22e-10	3.07e-12	25.2	18.3181	1.13911	118129975	Atp5o	ATP synthase, H+ transporting, mitochondrial F1 complex, O subunit
ILMN_1219820	1.48e-10	3.82e-12	-24.8	18.288	-1.44254	142366339	Dram1	DNA-damage regulated autophagy modulator 1
ILMN_2759762	1.49e-10	3.85e-12	24.8	18.2764	1.35486	150456475	Stard10	START domain containing 10
ILMN_2776431	1.48e-10	3.82e-12	-24.8	18.2727	-1.80749	124286804	C1qa	complement component 1, q subcomponent, alpha polypeptide
ILMN_1228053	1.49e-10	3.86e-12	24.8	18.2681	1.42751	NA
ILMN_1222489	1.51e-10	3.92e-12	-24.8	18.2519	-1.50881	26986616	Sulf1	sulfatase 1
ILMN_2707363	1.52e-10	3.97e-12	-24.7	18.2513	-1.32946	110665734	Cebpd	CCAAT/enhancer binding protein (C/EBP), delta
ILMN_1254394	1.5e-10	3.9e-12	24.8	18.2485	1.32009	284413705	Prr33	proline rich 33
ILMN_1238376	1.46e-10	3.75e-12	-24.8	18.2367	-1.29389	47087131	M6pr	mannose-6-phosphate receptor, cation dependent
ILMN_2987709	1.52e-10	3.97e-12	-24.7	18.232	-2.22623	225007541	Slc15a3	solute carrier family 15, member 3
ILMN_2585867	1.55e-10	4.04e-12	24.7	18.2311	1.34762	26349356	Jph1	junctophilin 1
ILMN_2649291	1.54e-10	4.03e-12	-24.7	18.2297	-1.48686	161760650	Lipa	lysosomal acid lipase A
ILMN_2971767	1.5e-10	3.9e-12	-24.8	18.2294	-1.55256	31543276	Myd88	myeloid differentiation primary response gene 88
ILMN_3120014	1.49e-10	3.87e-12	-24.8	18.2251	-1.28528	550821914	Sri	sorcin
ILMN_2805071	1.48e-10	3.81e-12	24.8	18.2219	1.39923	183396772	Ap4s1	adaptor-related protein complex AP-4, sigma 1
ILMN_2867899	1.57e-10	4.11e-12	-24.7	18.1987	-2.12307	165377263	Cdc20	cell division cycle 20
ILMN_1259473	1.58e-10	4.16e-12	-24.6	18.1945	-1.58426	410025482	Fen1	flap structure specific endonuclease 1
ILMN_2516383	1.6e-10	4.2e-12	-24.6	18.1928	-1.32286	165377205	Ssr1	signal sequence receptor, alpha
ILMN_1237265	1.49e-10	3.87e-12	24.8	18.1877	1.13792	290563139	Mrpl28	mitochondrial ribosomal protein L28
ILMN_1238614	1.5e-10	3.89e-12	24.8	18.1851	1.22811	61888837	Hsd17b10	hydroxysteroid (17-beta) dehydrogenase 10
ILMN_2601378	1.57e-10	4.13e-12	24.7	18.1666	1.26216	359683146	Tmem205	transmembrane protein 205
ILMN_2663328	1.52e-10	3.96e-12	-24.7	18.1663	-1.19573	160333331	Spdl1	spindle apparatus coiled-coil protein 1
ILMN_3136542	1.63e-10	4.28e-12	24.6	18.1613	1.54737	113680426	Gcdh	glutaryl-Coenzyme A dehydrogenase
ILMN_2618481	1.6e-10	4.21e-12	-24.6	18.1604	-1.47601	226823307	Eif4a1	eukaryotic translation initiation factor 4A1
ILMN_3124037	1.6e-10	4.22e-12	24.6	18.1356	1.27092	444909154	Kcnip2	Kv channel-interacting protein 2
ILMN_2593774	1.65e-10	4.36e-12	24.5	18.1221	1.57175	127138619	Rgcc	regulator of cell cycle
ILMN_1232766	1.63e-10	4.3e-12	24.6	18.1166	1.16641	142382199	Sccpdh	saccharopine dehydrogenase (putative)
ILMN_2688415	1.69e-10	4.49e-12	24.5	18.1141	1.89756	226958578	Vwa8	von Willebrand factor A domain containing 8
ILMN_1247916	1.71e-10	4.53e-12	24.5	18.1112	1.38193	146149188	Lims2	LIM and senescent cell antigen like domains 2
ILMN_2897468	1.65e-10	4.37e-12	-24.5	18.1112	-1.27666	146141174	Cenpn	centromere protein N
ILMN_2916035	1.69e-10	4.47e-12	-24.5	18.108	-2.09031	188219588	Lmnb1	lamin B1
ILMN_2470069	1.71e-10	4.53e-12	-24.5	18.0893	-1.6723	86613789	Col5a2	collagen, type V, alpha 2
ILMN_2679456	1.72e-10	4.58e-12	24.4	18.0852	2.18954	86198337	Crat	carnitine acetyltransferase
ILMN_1222503	1.7e-10	4.5e-12	-24.5	18.0792	-1.30121	146134997	Alg5	asparagine-linked glycosylation 5 (dolichyl-phosphate beta-glucosyltransferase)
ILMN_2707834	1.72e-10	4.56e-12	-24.5	18.0749	-1.40116	334688867	Rpl13a	ribosomal protein L13A
ILMN_2768026	1.77e-10	4.73e-12	-24.4	18.0656	-1.42994	6754097	Gusb	glucuronidase, beta
ILMN_2649635	1.76e-10	4.7e-12	24.4	18.0652	1.37532	158508727	Klhdc1	kelch domain containing 1
ILMN_1240256	1.77e-10	4.75e-12	-24.4	18.0628	-1.44424	115270973	Slc9a3r1	solute carrier family 9 (sodium/hydrogen exchanger), member 3 regulator 1
ILMN_1222246	1.76e-10	4.68e-12	-24.4	18.0573	-1.98166	116235488	Plin2	perilipin 2
ILMN_2542938	1.5e-10	3.89e-12	-24.8	18.0517	-0.988433	255003791	Rps12	ribosomal protein S12
ILMN_2512849	1.53e-10	4e-12	24.7	18.0501	1.09572	114051412	Uqcrh	ubiquinol-cytochrome c reductase hinge protein
ILMN_2874228	1.58e-10	4.16e-12	-24.6	18.0479	-1.22178	160333552	Rpl12	ribosomal protein L12
ILMN_2608238	1.68e-10	4.45e-12	24.5	18.0474	1.20669	205361111	Dnaja3	DnaJ heat shock protein family (Hsp40) member A3
ILMN_2628271	1.79e-10	4.8e-12	-24.4	18.0313	-1.37432	NA
ILMN_2757092	1.78e-10	4.78e-12	24.4	18.0292	1.34653	142348865	Hint3	histidine triad nucleotide binding protein 3
ILMN_1235374	1.82e-10	4.9e-12	24.3	18.0221	1.96311	31982653	Decr1	2,4-dienoyl CoA reductase 1, mitochondrial
ILMN_1244402	1.83e-10	4.93e-12	24.3	18.0157	1.46819	157042784	Kcnh2	potassium voltage-gated channel, subfamily H (eag-related), member 2
ILMN_2600274	1.57e-10	4.1e-12	24.7	18.0096	0.98607	651165916	Cox4i1	cytochrome c oxidase subunit IV isoform 1
ILMN_1243516	1.78e-10	4.77e-12	24.4	18.0094	1.3007	34328074	Fitm1	fat storage-inducing transmembrane protein 1
ILMN_2977624	1.85e-10	4.99e-12	-24.3	18.0079	-1.57625	254750731	Rrm1	ribonucleotide reductase M1
ILMN_2772410	1.86e-10	5.02e-12	-24.3	18.0063	-1.43358	161016798	Anxa4	annexin A4
ILMN_1222269	1.84e-10	4.95e-12	-24.3	17.9997	-1.47882	254692850	1810011H11Rik	RIKEN cDNA 1810011H11 gene
ILMN_2723931	1.78e-10	4.79e-12	24.4	17.9971	1.34441	237681137	E2f6	E2F transcription factor 6
ILMN_3138499	1.77e-10	4.71e-12	24.4	17.9884	1.88047	146134898	Slc25a20	solute carrier family 25 (mitochondrial carnitine/acylcarnitine translocase), member 20
ILMN_1237846	1.84e-10	4.95e-12	24.3	17.9869	2.10317	NA
ILMN_2603725	1.74e-10	4.63e-12	-24.4	17.9867	-1.16629	955471888	Arpc3	actin related protein 2/3 complex, subunit 3
ILMN_3153940	1.77e-10	4.73e-12	24.4	17.9866	1.18841	264681527	Unc45b	unc-45 myosin chaperone B
ILMN_2706819	1.79e-10	4.82e-12	-24.3	17.9837	-1.7305	110625707	Rasl11b	RAS-like, family 11, member B
ILMN_2460168	1.88e-10	5.1e-12	-24.2	17.9813	-1.50809	118130065	Wdr1	WD repeat domain 1
ILMN_2707808	1.87e-10	5.07e-12	24.2	17.9812	1.76771	NA
ILMN_2598766	1.89e-10	5.13e-12	24.2	17.9789	1.58102	31543512	Prox1	prospero homeobox 1
ILMN_2705881	1.77e-10	4.71e-12	24.4	17.9779	1.08934	363543342	Scp2	sterol carrier protein 2, liver
ILMN_2742042	1.89e-10	5.16e-12	-24.2	17.9622	-1.58201	9790144	Nupr1	nuclear protein transcription regulator 1
ILMN_3076459	1.92e-10	5.26e-12	24.2	17.9558	1.34147	142370730	Cycs	cytochrome c, somatic
ILMN_2613869	1.89e-10	5.14e-12	24.2	17.9536	1.43315	557636706	Clpx	caseinolytic mitochondrial matrix peptidase chaperone subunit
ILMN_2644719	1.9e-10	5.19e-12	-24.2	17.946	-1.40295	237858612	Hmgn3	high mobility group nucleosomal binding domain 3
ILMN_1235908	1.94e-10	5.31e-12	-24.2	17.9372	-1.91677	442535506	Fabp5	fatty acid binding protein 5, epidermal
ILMN_1253958	1.88e-10	5.1e-12	-24.2	17.9368	-1.1735	NA
ILMN_3126277	1.92e-10	5.25e-12	24.2	17.9361	1.31694	89363041	Palmd	palmdelphin
ILMN_1218967	1.86e-10	5.03e-12	-24.3	17.9318	-1.34576	227430339	Kif2c	kinesin family member 2C
ILMN_2699700	1.91e-10	5.22e-12	-24.2	17.9303	-1.42117	118130576	Arpc1a	actin related protein 2/3 complex, subunit 1A
ILMN_2776056	1.9e-10	5.17e-12	24.2	17.9303	1.23132	118129986	Rassf3	Ras association (RalGDS/AF-6) domain family member 3
ILMN_2830661	1.93e-10	5.29e-12	-24.2	17.93	-1.8822	153945748	Top2a	topoisomerase (DNA) II alpha
ILMN_1247133	1.95e-10	5.36e-12	-24.1	17.9269	-1.54539	134152675	Tns3	tensin 3
ILMN_2724880	1.94e-10	5.33e-12	-24.1	17.9223	-2.64755	141803550	Nmrk2	nicotinamide riboside kinase 2
ILMN_1233857	1.96e-10	5.41e-12	-24.1	17.9206	-1.57938	922959997	Mcm6	minichromosome maintenance complex component 6
ILMN_2724339	1.98e-10	5.46e-12	24.1	17.9161	1.29532	551895032	Dtna	dystrobrevin alpha
ILMN_2484987	1.89e-10	5.16e-12	-24.2	17.9156	-1.27329	113195689	Man2b1	mannosidase 2, alpha B1
ILMN_2592321	1.96e-10	5.41e-12	24.1	17.914	1.46777	949474745	Cdh13	cadherin 13
ILMN_1252206	1.96e-10	5.41e-12	24.1	17.9117	1.50618	161169033	Phtf2	putative homeodomain transcription factor 2
ILMN_1245307	1.88e-10	5.09e-12	-24.2	17.9086	-2.05618	124517692	Fbln2	fibulin 2
ILMN_1236702	1.96e-10	5.37e-12	-24.1	17.9086	-2.38963	631226373	Lilrb4a	leukocyte immunoglobulin-like receptor, subfamily B, member 4A
ILMN_2423789	1.89e-10	5.13e-12	-24.2	17.9081	-1.14697	551893862	Sae1	SUMO1 activating enzyme subunit 1
ILMN_2649502	1.96e-10	5.4e-12	-24.1	17.9063	-1.47816	160358786	Adam9	a disintegrin and metallopeptidase domain 9 (meltrin gamma)
ILMN_2894211	1.96e-10	5.4e-12	24.1	17.9028	2.29777	262205572	8430408G22Rik	RIKEN cDNA 8430408G22 gene
ILMN_2999167	2.01e-10	5.55e-12	24.1	17.8993	1.4361	262072993	L2hgdh	L-2-hydroxyglutarate dehydrogenase
ILMN_1257299	2.02e-10	5.58e-12	24.1	17.8819	2.25315	181337096	G0s2	G0/G1 switch gene 2
ILMN_2685477	2.02e-10	5.59e-12	24.1	17.8711	1.52393	237681117	Rdh14	retinol dehydrogenase 14 (all-trans and 9-cis)
ILMN_1231795	2.05e-10	5.71e-12	24	17.8643	1.41628	144922662	Lace1	lactation elevated 1
ILMN_2727785	2.02e-10	5.6e-12	24.1	17.863	1.46146	NA
ILMN_2649937	1.77e-10	4.73e-12	24.4	17.8562	1.03217	55742659	Ndufa13	NADH dehydrogenase (ubiquinone) 1 alpha subcomplex, 13
ILMN_2453874	2.05e-10	5.71e-12	-24	17.8511	-1.56561	148277639	Sdcbp	syndecan binding protein
ILMN_2940713	2.08e-10	5.82e-12	24	17.8464	1.39701	116517293	Rap1gap2	RAP1 GTPase activating protein 2
ILMN_2810405	2.05e-10	5.71e-12	-24	17.8438	-1.33944	266458100	Myo1g	myosin IG
ILMN_1224437	2.05e-10	5.68e-12	-24	17.8417	-1.32188	171460925	Ppm1m	protein phosphatase 1M
ILMN_2839134	2.09e-10	5.86e-12	24	17.8402	1.50006	34328359	Rhot2	ras homolog family member T2
ILMN_2520032	2.08e-10	5.84e-12	-24	17.8386	-1.39196	83649754	Zdhhc12	zinc finger, DHHC domain containing 12
ILMN_1239143	2.05e-10	5.72e-12	24	17.8302	1.44543	257796246	Sdhd	succinate dehydrogenase complex, subunit D, integral membrane protein
ILMN_1221298	2.08e-10	5.83e-12	24	17.8282	1.87953	930697462	Tuba8	tubulin, alpha 8
ILMN_2775157	1.98e-10	5.47e-12	-24.1	17.8245	-2.78132	158966684	Arg1	arginase, liver
ILMN_2649392	2.12e-10	5.96e-12	-23.9	17.8165	-1.24945	270341398	Fermt3	fermitin family member 3
ILMN_2984110	2.15e-10	6.05e-12	-23.9	17.8077	-1.64244	255522952	Plvap	plasmalemma vesicle associated protein
ILMN_2803674	2.06e-10	5.74e-12	-24	17.8018	-3.42833	530229841	S100a9	S100 calcium binding protein A9 (calgranulin B)
ILMN_1235811	2.09e-10	5.85e-12	-24	17.7963	-1.5393	217035111	Fam198b	family with sequence similarity 198, member B
ILMN_1244219	2.16e-10	6.08e-12	-23.9	17.7962	-1.31877	NA
ILMN_2746704	2.09e-10	5.86e-12	24	17.792	1.41897	224177529	Smim20	small integral membrane protein 20
ILMN_2945483	2.04e-10	5.67e-12	24	17.7872	1.18879	893559362	Csde1	cold shock domain containing E1, RNA binding
ILMN_1255237	2.04e-10	5.66e-12	-24	17.7725	-1.33949	262050623	Ssr4	signal sequence receptor, delta
ILMN_1218592	2.22e-10	6.28e-12	-23.8	17.7658	-1.69557	NA
ILMN_2771754	2.19e-10	6.19e-12	23.9	17.7645	1.77216	226823366	Fh1	fumarate hydratase 1
ILMN_2873180	2.1e-10	5.89e-12	24	17.7594	1.22819	142348730	Smim8	small integral membrane protein 8
ILMN_2520239	2.25e-10	6.4e-12	23.8	17.7529	1.36636	442745913	Cp	ceruloplasmin
ILMN_2766521	2.23e-10	6.33e-12	23.8	17.7515	1.24232	112293261	Esrra	estrogen related receptor, alpha
ILMN_2673599	2.22e-10	6.3e-12	-23.8	17.7499	-1.21928	18702319	Actn4	actinin alpha 4
ILMN_2621862	2.26e-10	6.44e-12	-23.8	17.7471	-1.30686	300069030	Pdlim5	PDZ and LIM domain 5
ILMN_2489448	2.26e-10	6.45e-12	23.8	17.7448	1.3099	117938304	Sobp	sine oculis-binding protein homolog (Drosophila)
ILMN_2703267	2.25e-10	6.42e-12	-23.8	17.7442	-1.22807	50363231	Nes	nestin
ILMN_1259946	2.22e-10	6.28e-12	-23.8	17.7409	-1.21341	558472829	Cdc42se1	CDC42 small effector 1
ILMN_2612738	2.25e-10	6.4e-12	23.8	17.7399	1.51921	142378282	Coq5	coenzyme Q5 methyltransferase
ILMN_2677921	2.25e-10	6.4e-12	-23.8	17.7379	-1.32515	190610052	Vasn	vasorin
ILMN_3136744	2.21e-10	6.24e-12	23.8	17.7315	1.2167	253314526	Sesn1	sestrin 1
ILMN_2639662	2.25e-10	6.43e-12	23.8	17.7306	1.40052	34328378	Ldhd	lactate dehydrogenase D
ILMN_1255823	2.07e-10	5.78e-12	24	17.7297	1.09049	146135032	Higd2a	HIG1 domain family, member 2A
ILMN_1235819	2.06e-10	5.75e-12	-24	17.7097	-1.01172	NA
ILMN_2657431	2.25e-10	6.43e-12	-23.8	17.7087	-1.67093	NA
ILMN_2672626	2.21e-10	6.23e-12	-23.8	17.7049	-1.42193	551894560	Myh9	myosin, heavy polypeptide 9, non-muscle
ILMN_2973958	2.32e-10	6.66e-12	23.7	17.7029	1.40319	320461716	Tnxb	tenascin XB
ILMN_1241857	2.26e-10	6.48e-12	-23.8	17.6924	-1.31574	226443020	Nap1l1	nucleosome assembly protein 1-like 1
ILMN_1216213	2.33e-10	6.7e-12	-23.7	17.6854	-1.35434	194440736	Incenp	inner centromere protein
ILMN_2806676	2.33e-10	6.69e-12	23.7	17.6849	1.72693	425854825	Acads	acyl-Coenzyme A dehydrogenase, short chain
ILMN_2662387	2.27e-10	6.5e-12	-23.8	17.6841	-1.37312	489406299	Lmna	lamin A
ILMN_2845208	2.36e-10	6.79e-12	23.7	17.6809	1.57506	134031975	Lrpprc	leucine-rich PPR-motif containing
ILMN_2942551	2.37e-10	6.83e-12	23.7	17.6802	1.32231	226371691	Sh3rf2	SH3 domain containing ring finger 2
ILMN_2861493	2.33e-10	6.71e-12	-23.7	17.6801	-1.28132	270483799	Tceal8	transcription elongation factor A (SII)-like 8
ILMN_1225602	2.13e-10	5.99e-12	23.9	17.6784	1.7458	113930760	S100a1	S100 calcium binding protein A1
ILMN_2617090	2.38e-10	6.89e-12	23.7	17.6676	1.68592	158303305	Egln1	egl-9 family hypoxia-inducible factor 1
ILMN_2782061	2.4e-10	6.94e-12	23.6	17.6649	1.59985	165377245	Slc4a3	solute carrier family 4 (anion exchanger), member 3
ILMN_3052781	2.37e-10	6.82e-12	23.7	17.6627	2.57796	85719317	Slc25a34	solute carrier family 25, member 34
ILMN_2926155	2.4e-10	6.96e-12	23.6	17.6618	1.64049	134053932	Rbm38	RNA binding motif protein 38
ILMN_2720451	2.41e-10	6.99e-12	-23.6	17.6577	-1.34517	313661494	Dnmt1	DNA methyltransferase (cytosine-5) 1
ILMN_1239333	2.42e-10	7.02e-12	-23.6	17.6505	-1.38812	242332571	Iqgap1	IQ motif containing GTPase activating protein 1
ILMN_1256171	2.39e-10	6.9e-12	23.7	17.6442	1.33822	226342963	Tmem63b	transmembrane protein 63b
ILMN_1254971	2.1e-10	5.92e-12	23.9	17.6386	1.0838	142375877	Cox6b1	cytochrome c oxidase, subunit VIb polypeptide 1
ILMN_1216698	2.44e-10	7.1e-12	23.6	17.6382	1.40535	298566261	Kcng2	potassium voltage-gated channel, subfamily G, member 2
ILMN_2958159	2.37e-10	6.83e-12	-23.7	17.6244	-1.40232	158853991	Eno1	enolase 1, alpha non-neuron
ILMN_2724585	2.38e-10	6.87e-12	23.7	17.624	1.20872	451898102	Dag1	dystroglycan 1
ILMN_2692315	2.43e-10	7.07e-12	-23.6	17.6193	-1.25333	667751586	Dpep2	dipeptidase 2
ILMN_1234199	2.49e-10	7.27e-12	23.6	17.619	1.28552	189458845	Cobll1	Cobl-like 1
ILMN_1230834	2.37e-10	6.84e-12	23.7	17.619	1.28974	115298679	Frmd5	FERM domain containing 5
ILMN_2846194	2.46e-10	7.16e-12	23.6	17.6188	1.76117	363543335	Echdc2	enoyl Coenzyme A hydratase domain containing 2
ILMN_2677472	2.41e-10	6.99e-12	-23.6	17.6184	-1.25534	NA
ILMN_2599130	2.22e-10	6.27e-12	23.8	17.6123	1.22974	293597565	Aldoa	aldolase A, fructose-bisphosphate
ILMN_1246390	2.39e-10	6.9e-12	23.7	17.6003	1.19424	NA
ILMN_2909068	2.43e-10	7.06e-12	23.6	17.592	1.14656	602152750	Mrps23	mitochondrial ribosomal protein S23
ILMN_1243654	2.54e-10	7.47e-12	23.5	17.5915	1.31669	589269207	Hist1h4k	histone cluster 1, H4k
ILMN_1227972	2.25e-10	6.41e-12	-23.8	17.5892	-1.24963	158966703	Rps16	ribosomal protein S16
ILMN_1217040	2.54e-10	7.43e-12	23.5	17.5836	1.49529	148539945	Cluh	clustered mitochondria (cluA/CLU1) homolog
ILMN_2463616	2.56e-10	7.51e-12	23.5	17.5817	1.39701	159110786	Map7	microtubule-associated protein 7
ILMN_2896843	2.52e-10	7.35e-12	-23.5	17.5787	-1.3685	31982596	Cd248	CD248 antigen, endosialin
ILMN_2788073	2.44e-10	7.12e-12	-23.6	17.577	-3.3022	195947362	Hmox1	heme oxygenase 1
ILMN_2604794	2.54e-10	7.45e-12	23.5	17.573	1.35491	114158704	Atp5e	ATP synthase, H+ transporting, mitochondrial F1 complex, epsilon subunit
ILMN_1247054	2.57e-10	7.61e-12	23.5	17.5729	1.41465	NA
ILMN_2786160	2.53e-10	7.4e-12	-23.5	17.5697	-1.38612	225543419	Arhgap1	Rho GTPase activating protein 1
ILMN_1254577	2.57e-10	7.6e-12	-23.5	17.565	-1.76472	325995158	AI607873	expressed sequence AI607873
ILMN_2710139	2.57e-10	7.56e-12	23.5	17.5561	2.56478	238018130	Ppargc1a	peroxisome proliferative activated receptor, gamma, coactivator 1 alpha
ILMN_3162005	2.53e-10	7.42e-12	23.5	17.5547	1.21742	47564089	Tmem204	transmembrane protein 204
ILMN_3113420	2.56e-10	7.52e-12	-23.5	17.5547	-1.22128	557357719	Ptpn6	protein tyrosine phosphatase, non-receptor type 6
ILMN_2671671	2.57e-10	7.57e-12	-23.5	17.5519	-1.22986	142375675	Snx8	sorting nexin 8
ILMN_1223097	2.63e-10	7.81e-12	-23.4	17.5346	-1.32113	7657030	Nt5c	5',3'-nucleotidase, cytosolic
ILMN_2667842	2.6e-10	7.71e-12	-23.4	17.5302	-1.20142	224967131	Tbrg1	transforming growth factor beta regulated gene 1
ILMN_1217331	2.64e-10	7.83e-12	-23.4	17.5302	-1.98301	922959997	Mcm6	minichromosome maintenance complex component 6
ILMN_1256851	2.63e-10	7.78e-12	23.4	17.5238	1.2557	47575839	Arhgap20	Rho GTPase activating protein 20
ILMN_2602633	2.26e-10	6.44e-12	23.8	17.5202	0.973381	NA
ILMN_2672624	2.66e-10	7.9e-12	23.4	17.5202	1.38165	88014633	Hcn2	hyperpolarization-activated, cyclic nucleotide-gated K+ 2
ILMN_1250704	2.57e-10	7.58e-12	23.5	17.5192	1.15551	84781799	Rcsd1	RCSD domain containing 1
ILMN_1222601	2.66e-10	7.91e-12	23.4	17.519	1.45115	429836852	Sgca	sarcoglycan, alpha (dystrophin-associated glycoprotein)
ILMN_2837025	2.57e-10	7.55e-12	-23.5	17.5171	-1.18941	530677984	Gak	cyclin G associated kinase
ILMN_2858359	2.64e-10	7.85e-12	-23.4	17.5149	-1.44722	225543338	Clspn	claspin
ILMN_2701855	2.69e-10	8.02e-12	23.4	17.5131	1.63915	255982525	Fahd2a	fumarylacetoacetate hydrolase domain containing 2A
ILMN_1251616	2.67e-10	7.96e-12	-23.4	17.5082	-1.30331	NA
ILMN_1222447	2.65e-10	7.88e-12	-23.4	17.4995	-1.47216	118130304	Srsf9	serine/arginine-rich splicing factor 9
ILMN_2705886	2.54e-10	7.44e-12	23.5	17.488	1.18317	363543342	Scp2	sterol carrier protein 2, liver
ILMN_2937548	2.76e-10	8.3e-12	23.3	17.477	1.20815	589269230	Hist1h4n	histone cluster 1, H4n
ILMN_2671755	2.78e-10	8.35e-12	-23.3	17.4749	-1.29179	118131058	Cercam	cerebral endothelial cell adhesion molecule
ILMN_2745555	2.6e-10	7.7e-12	23.4	17.4723	1.20782	260278011	Mrps21	mitochondrial ribosomal protein S21
ILMN_1213026	2.78e-10	8.34e-12	23.3	17.4698	1.56418	34328475	Cnst	consortin, connexin sorting protein
ILMN_2745614	2.57e-10	7.6e-12	23.5	17.4667	1.80544	474451723	Fam134b	family with sequence similarity 134, member B
ILMN_2601215	2.79e-10	8.41e-12	-23.3	17.4583	-1.25765	160707926	Cyp7b1	cytochrome P450, family 7, subfamily b, polypeptide 1
ILMN_2727432	2.81e-10	8.48e-12	-23.3	17.4569	-1.55397	154240683	Stab1	stabilin 1
ILMN_2746456	2.8e-10	8.44e-12	-23.3	17.4547	-1.6967	268370147	Tcirg1	T cell, immune regulator 1, ATPase, H+ transporting, lysosomal V0 protein A3
ILMN_1222609	2.78e-10	8.34e-12	23.3	17.4487	1.30069	142388344	Igfals	insulin-like growth factor binding protein, acid labile subunit
ILMN_2714787	2.85e-10	8.61e-12	-23.2	17.445	-1.3469	242247078	1110038B12Rik	RIKEN cDNA 1110038B12 gene
ILMN_1234824	2.73e-10	8.17e-12	-23.3	17.4448	-1.28813	110625751	Ccdc80	coiled-coil domain containing 80
ILMN_1251605	2.81e-10	8.48e-12	23.3	17.4447	1.18951	146134402	Hrasls	HRAS-like suppressor
ILMN_2887065	2.75e-10	8.24e-12	-23.3	17.439	-1.17383	239052673	Mvp	major vault protein
ILMN_2774349	2.86e-10	8.66e-12	-23.2	17.437	-1.44337	NA
ILMN_2608602	2.73e-10	8.19e-12	23.3	17.4339	1.17758	557128981	Grsf1	G-rich RNA sequence binding factor 1
ILMN_2896528	2.7e-10	8.07e-12	23.4	17.4217	1.2727	13385261	Tmem223	transmembrane protein 223
ILMN_2902115	2.51e-10	7.32e-12	-23.5	17.4191	-1.0943	255003734	Rpl10a	ribosomal protein L10A
ILMN_3100812	2.69e-10	8.05e-12	23.4	17.4138	1.08247	575403019	Gpx4	glutathione peroxidase 4
ILMN_2693895	2.57e-10	7.61e-12	-23.5	17.4064	-1.35699	440309867	Acta2	actin, alpha 2, smooth muscle, aorta
ILMN_2729263	2.89e-10	8.73e-12	23.2	17.4052	1.36472	756141036	Coq7	demethyl-Q 7
ILMN_3153285	2.91e-10	8.81e-12	-23.2	17.4015	-1.43437	76253936	Evi2a	ecotropic viral integration site 2a
ILMN_1254265	2.94e-10	8.92e-12	23.2	17.4012	1.24247	260166667	Tnni3k	TNNI3 interacting kinase
ILMN_1225361	2.89e-10	8.74e-12	-23.2	17.3929	-1.16494	145966689	Snrpd1	small nuclear ribonucleoprotein D1
ILMN_2736875	2.75e-10	8.26e-12	-23.3	17.3868	-1.89971	112293263	Pdia3	protein disulfide isomerase associated 3
ILMN_2692797	2.95e-10	8.97e-12	-23.2	17.3765	-1.35998	190877472	Slc11a1	solute carrier family 11 (proton-coupled divalent metal ion transporters), member 1
ILMN_2944366	2.85e-10	8.61e-12	23.2	17.3706	1.22254	819231734	Hspb8	heat shock protein 8
ILMN_2695819	3.03e-10	9.24e-12	-23.1	17.3672	-1.42831	240120063	Ddit4l	DNA-damage-inducible transcript 4-like
ILMN_2983948	2.99e-10	9.1e-12	-23.1	17.3652	-1.80344	142372255	Creld2	cysteine-rich with EGF-like domains 2
ILMN_1229082	2.96e-10	9e-12	23.2	17.3551	1.55475	146198742	Klhl21	kelch-like 21
ILMN_2684855	2.68e-10	8e-12	23.4	17.3489	1.07814	575403019	Gpx4	glutathione peroxidase 4
ILMN_3125363	2.96e-10	9.02e-12	23.2	17.3466	1.24813	133892935	Fxn	frataxin
ILMN_2644161	3.09e-10	9.46e-12	23.1	17.3423	1.31838	257467674	Acad12	acyl-Coenzyme A dehydrogenase family, member 12
ILMN_2471128	3.05e-10	9.33e-12	23.1	17.3404	1.65528	NA
ILMN_2756613	2.94e-10	8.94e-12	-23.2	17.3366	-1.09546	770075670	Adam8	a disintegrin and metallopeptidase domain 8
ILMN_1236320	3.04e-10	9.28e-12	23.1	17.334	1.18487	661311575	Mpv17	MpV17 mitochondrial inner membrane protein
ILMN_2673926	3.13e-10	9.62e-12	23	17.3241	1.20887	698980002	Cdc37l1	cell division cycle 37-like 1
ILMN_2694397	3.12e-10	9.57e-12	-23	17.3164	-1.22281	146198555	Poldip3	polymerase (DNA-directed), delta interacting protein 3
ILMN_1224014	3.17e-10	9.77e-12	23	17.3139	1.2508	142353421	Tmem100	transmembrane protein 100
ILMN_2700265	3.17e-10	9.77e-12	23	17.3129	1.37872	6755033	Pex11a	peroxisomal biogenesis factor 11 alpha
ILMN_2477276	3.17e-10	9.76e-12	23	17.3103	1.43659	NA	Pdp2	pyruvate dehyrogenase phosphatase catalytic subunit 2
ILMN_2675785	2.99e-10	9.1e-12	23.1	17.3091	1.10791	291327509	Myo18b	myosin XVIIIb
ILMN_3136540	3.06e-10	9.38e-12	-23.1	17.309	-1.19593	594140696	Hist2h3c1	histone cluster 2, H3c1
ILMN_2943599	3.19e-10	9.84e-12	-23	17.3035	-1.26524	159032040	Ngfrap1	nerve growth factor receptor (TNFRSF16) associated protein 1
ILMN_1241962	2.69e-10	8.03e-12	23.4	17.3007	1.13658	112807194	Cox5b	cytochrome c oxidase subunit Vb
ILMN_1230100	3.14e-10	9.63e-12	23	17.2978	1.21941	407027844	Capzb	capping protein (actin filament) muscle Z-line, beta
ILMN_2688416	3.22e-10	9.95e-12	23	17.2944	1.26187	238231410	Cd300lg	CD300 molecule like family member G
ILMN_2769884	3.22e-10	9.96e-12	-23	17.2894	-1.51398	930155588	Igf1	insulin-like growth factor 1
ILMN_2946466	3.22e-10	9.97e-12	-23	17.2882	-1.51567	134053916	Bin1	bridging integrator 1
ILMN_2745551	3.19e-10	9.86e-12	-23	17.2858	-1.51249	224922772	Olfml2b	olfactomedin-like 2B
ILMN_2587859	3.11e-10	9.53e-12	23	17.2837	1.56963	NA
ILMN_2643513	3.22e-10	1e-11	-23	17.28	-1.65629	146134364	Asns	asparagine synthetase
ILMN_2791028	2.91e-10	8.83e-12	-23.2	17.2786	-1.32143	311893402	App	amyloid beta (A4) precursor protein
ILMN_1220609	3.22e-10	9.94e-12	-23	17.2741	-1.15254	161760677	Ltb4r1	leukotriene B4 receptor 1
ILMN_3001616	3.23e-10	1e-11	-23	17.2739	-1.43059	922304348	Plp2	proteolipid protein 2
ILMN_2781153	3.22e-10	9.98e-12	23	17.2539	1.73339	139949244	Doc2g	double C2, gamma
ILMN_2775154	3.27e-10	1.02e-11	-22.9	17.247	-1.54615	914615974	Ctsh	cathepsin H
ILMN_2421751	3.3e-10	1.03e-11	22.9	17.2428	1.43386	145966743	Kif1c	kinesin family member 1C
ILMN_2705203	3.27e-10	1.02e-11	22.9	17.2425	1.43149	134053861	Magix	MAGI family member, X-linked
ILMN_2613641	3.17e-10	9.78e-12	23	17.2405	1.51788	NA
ILMN_2976829	3e-10	9.15e-12	23.1	17.239	1.08721	574997049	Eif4a2	eukaryotic translation initiation factor 4A2
ILMN_1238908	3.35e-10	1.05e-11	22.9	17.2361	1.56139	NA
ILMN_2426335	3.38e-10	1.06e-11	22.9	17.2278	1.25943	NA	6720477C19Rik	RIKEN cDNA 6720477C19 gene
ILMN_1225414	3.2e-10	9.88e-12	-23	17.226	-1.33587	758371931	Rab5c	RAB5C, member RAS oncogene family
ILMN_2646322	3.27e-10	1.02e-11	-22.9	17.2256	-1.37968	85677483	Samsn1	SAM domain, SH3 domain and nuclear localization signals, 1
ILMN_1230119	3.39e-10	1.06e-11	-22.8	17.2254	-1.19039	NA	Ngfrap1	nerve growth factor receptor (TNFRSF16) associated protein 1
ILMN_3162476	3.39e-10	1.07e-11	-22.8	17.2206	-1.33174	146134405	Sec61a1	Sec61 alpha 1 subunit (S. cerevisiae)
ILMN_1212626	3.39e-10	1.06e-11	-22.8	17.2156	-1.72754	NA
ILMN_1226328	3.41e-10	1.07e-11	22.8	17.212	1.29242	117938304	Sobp	sine oculis-binding protein homolog (Drosophila)
ILMN_2605512	3.34e-10	1.04e-11	22.9	17.2114	1.64481	113865980	Lamb3	laminin, beta 3
ILMN_2596611	3.39e-10	1.06e-11	-22.8	17.2089	-1.90586	118130828	Clic1	chloride intracellular channel 1
ILMN_2536389	3.34e-10	1.04e-11	22.9	17.2085	1.26406	NA
ILMN_2734511	3.14e-10	9.66e-12	23	17.2084	1.43801	922959870	Ndufb3	NADH dehydrogenase (ubiquinone) 1 beta subcomplex 3
ILMN_2483948	3.47e-10	1.1e-11	-22.8	17.19	-1.3388	529250186	Specc1	sperm antigen with calponin homology and coiled-coil domains 1
ILMN_1247173	3.4e-10	1.07e-11	-22.8	17.1894	-1.20174	292494928	Tyms	thymidylate synthase
ILMN_2644515	3.44e-10	1.09e-11	-22.8	17.188	-1.67885	449310790	Srpx2	sushi-repeat-containing protein, X-linked 2
ILMN_2475585	3.04e-10	9.29e-12	23.1	17.181	1.0689	928589410	Vdac1	voltage-dependent anion channel 1
ILMN_2421179	3.35e-10	1.05e-11	22.9	17.1776	2.47407	124486808	Rhobtb1	Rho-related BTB domain containing 1
ILMN_1233809	3.5e-10	1.11e-11	-22.8	17.1759	-1.28386	357197166	Cmtm7	CKLF-like MARVEL transmembrane domain containing 7
ILMN_2978163	3.52e-10	1.12e-11	22.8	17.1516	1.2018	161016823	Nfs1	nitrogen fixation gene 1 (S. cerevisiae)
ILMN_1238215	3.22e-10	1e-11	-23	17.1502	-2.43729	171846282	Ctgf	connective tissue growth factor
ILMN_3073899	3.5e-10	1.11e-11	-22.8	17.1498	-1.13282	75832024	Pira11	paired-Ig-like receptor A11
ILMN_2706268	3.59e-10	1.14e-11	-22.7	17.1449	-1.48722	146198634	Scara3	scavenger receptor class A, member 3
ILMN_1253819	3.59e-10	1.14e-11	-22.7	17.1448	-1.27602	89179324	Prkar2b	protein kinase, cAMP dependent regulatory, type II beta
ILMN_2727022	3.53e-10	1.12e-11	-22.7	17.1444	-2.14105	141803550	Nmrk2	nicotinamide riboside kinase 2
ILMN_1242903	3.46e-10	1.09e-11	22.8	17.1398	1.1201	661311575	Mpv17	MpV17 mitochondrial inner membrane protein
ILMN_2937320	3.44e-10	1.09e-11	22.8	17.1381	1.28108	164663887	Schip1	schwannomin interacting protein 1
ILMN_2778151	3.59e-10	1.14e-11	-22.7	17.136	-1.57549	165932320	Sox9	SRY (sex determining region Y)-box 9
ILMN_2664726	3.64e-10	1.16e-11	22.7	17.1295	1.2195	225703069	Cenpv	centromere protein V
ILMN_2726717	3.49e-10	1.11e-11	-22.8	17.1233	-1.31664	244791123	Dpp3	dipeptidylpeptidase 3
ILMN_1249836	3.45e-10	1.09e-11	-22.8	17.1164	-1.19029	110825968	2024-09-15	selenoprotein 15
ILMN_2602855	3.62e-10	1.16e-11	-22.7	17.11	-1.18718	226437675	Nup205	nucleoporin 205
ILMN_1257485	3.67e-10	1.17e-11	-22.7	17.1021	-1.40842	530231513	Pbdc1	polysaccharide biosynthesis domain containing 1
ILMN_2732565	3.59e-10	1.14e-11	22.7	17.1014	1.20041	229576851	Mrps31	mitochondrial ribosomal protein S31
ILMN_2497268	3.41e-10	1.07e-11	-22.8	17.1011	-1.10744	118130065	Wdr1	WD repeat domain 1
ILMN_2650911	3.5e-10	1.11e-11	-22.8	17.0965	-1.32416	50659078	Atp6v0e	ATPase, H+ transporting, lysosomal V0 subunit E
ILMN_3162174	3.35e-10	1.05e-11	22.9	17.0904	1.26628	358439477	Immt	inner membrane protein, mitochondrial
ILMN_1259869	3.26e-10	1.01e-11	-22.9	17.0878	-1.09513	NA
ILMN_2526987	3.41e-10	1.08e-11	-22.8	17.0799	-1.14047	NA
ILMN_2638114	3.76e-10	1.2e-11	-22.6	17.0783	-2.20839	118130571	Ptn	pleiotrophin
ILMN_2791644	3.86e-10	1.24e-11	22.6	17.067	1.25247	326319952	Reep1	receptor accessory protein 1
ILMN_2965275	3.62e-10	1.15e-11	22.7	17.0634	1.29628	188219601	Inpp5a	inositol polyphosphate-5-phosphatase A
ILMN_1234111	3.87e-10	1.24e-11	22.6	17.06	1.33537	254028265	Vtn	vitronectin
ILMN_1214450	3.79e-10	1.21e-11	22.6	17.0583	1.2379	148540040	Qrsl1	glutaminyl-tRNA synthase (glutamine-hydrolyzing)-like 1
ILMN_3150205	3.85e-10	1.23e-11	22.6	17.056	1.24211	86198299	Gm5512	required for meiotic nuclear division 1 pseudogene
ILMN_2934532	3.59e-10	1.14e-11	22.7	17.0478	1.3768	359718919	Prpf19	pre-mRNA processing factor 19
ILMN_2709478	3.92e-10	1.26e-11	22.5	17.0392	1.41046	594591522	Sh3kbp1	SH3-domain kinase binding protein 1
ILMN_2718401	3.89e-10	1.25e-11	22.5	17.0376	1.32382	556695428	Htra3	HtrA serine peptidase 3
ILMN_2638061	4.01e-10	1.3e-11	22.5	17.0144	1.26156	356995844	Tsc22d4	TSC22 domain family, member 4
ILMN_2419660	3.47e-10	1.1e-11	22.8	17.0115	1.66131	NA
ILMN_2985282	3.87e-10	1.24e-11	22.6	17.0059	1.30511	413082094	Eci2	enoyl-Coenzyme A delta isomerase 2
ILMN_2781030	3.94e-10	1.27e-11	-22.5	16.9996	-1.27256	6680551	Napsa	napsin A aspartic peptidase
ILMN_2680827	3.97e-10	1.28e-11	-22.5	16.997	-1.33608	168480108	Il7r	interleukin 7 receptor
ILMN_2694179	4.01e-10	1.3e-11	-22.5	16.9947	-1.95801	126506295	Ccl6	chemokine (C-C motif) ligand 6
ILMN_2679428	3.88e-10	1.25e-11	22.6	16.9863	1.1343	229577371	Sdhaf4	succinate dehydrogenase complex assembly factor 4
ILMN_2769740	3.98e-10	1.29e-11	22.5	16.9848	1.32451	170932555	Oxnad1	oxidoreductase NAD-binding domain containing 1
ILMN_2812935	4e-10	1.29e-11	-22.5	16.9779	-1.14448	882938995	Atp6v1h	ATPase, H+ transporting, lysosomal V1 subunit H
ILMN_1239087	3.87e-10	1.24e-11	22.6	16.9769	1.06794	226958489	Pex19	peroxisomal biogenesis factor 19
ILMN_2773099	4.11e-10	1.34e-11	22.4	16.9766	1.47301	651167552	Ppa2	pyrophosphatase (inorganic) 2
ILMN_2515363	3.73e-10	1.19e-11	-22.6	16.9701	-1.5886	47894397	Tpm4	tropomyosin 4
ILMN_2896944	4.04e-10	1.31e-11	22.5	16.9681	1.40617	295789040	Aamdc	adipogenesis associated Mth938 domain containing
ILMN_2597532	3.98e-10	1.29e-11	-22.5	16.9548	-1.2607	311893402	App	amyloid beta (A4) precursor protein
ILMN_3096551	4.28e-10	1.4e-11	22.3	16.9358	1.34819	260166667	Tnni3k	TNNI3 interacting kinase
ILMN_2633229	3.93e-10	1.27e-11	22.5	16.9358	1.79351	126506325	Atp5a1	ATP synthase, H+ transporting, mitochondrial F1 complex, alpha subunit 1
ILMN_1237061	4.1e-10	1.33e-11	22.4	16.933	1.27949	299758503	Dmpk	dystrophia myotonica-protein kinase
ILMN_2936380	4.3e-10	1.41e-11	-22.3	16.9318	-1.28144	940373617	Sgpl1	sphingosine phosphate lyase 1
ILMN_2701778	4.3e-10	1.4e-11	-22.3	16.9284	-1.51377	225703034	Itga11	integrin alpha 11
ILMN_1244135	4.3e-10	1.41e-11	-22.3	16.9247	-1.62055	224809381	Arpc5	actin related protein 2/3 complex, subunit 5
ILMN_2912170	4.33e-10	1.42e-11	22.3	16.9196	1.23328	269784753	Trmt2b	TRM2 tRNA methyltransferase 2B
ILMN_2828492	4.33e-10	1.42e-11	22.3	16.9181	1.58716	209413789	Kiz	kizuna centrosomal protein
ILMN_2626143	4.17e-10	1.36e-11	22.4	16.9165	1.23305	118130568	Phpt1	phosphohistidine phosphatase 1
ILMN_2785454	4.37e-10	1.44e-11	-22.3	16.9091	-1.37812	590122026	Hist2h2ab	histone cluster 2, H2ab
ILMN_1256563	4.22e-10	1.37e-11	-22.4	16.9023	-1.17232	170784828	Colgalt1	collagen beta(1-O)galactosyltransferase 1
ILMN_1245757	4.4e-10	1.45e-11	-22.3	16.892	-1.62114	141802602	Nans	N-acetylneuraminic acid synthase (sialic acid synthase)
ILMN_1233192	4.29e-10	1.4e-11	22.3	16.8906	1.41995	169790908	Mrps9	mitochondrial ribosomal protein S9
ILMN_2797061	3.87e-10	1.24e-11	22.6	16.89	1.14341	157951642	Actn2	actinin alpha 2
ILMN_2718330	4.24e-10	1.38e-11	22.4	16.8818	1.3236	957557064	Cish	cytokine inducible SH2-containing protein
ILMN_2477326	4.49e-10	1.48e-11	22.2	16.8788	1.28399	256220342	Dhrs4	dehydrogenase/reductase (SDR family) member 4
ILMN_2972292	4.28e-10	1.4e-11	22.3	16.8778	1.22424	112293261	Esrra	estrogen related receptor, alpha
ILMN_2892227	4.46e-10	1.47e-11	-22.3	16.8759	-1.2846	75992928	Acsl5	acyl-CoA synthetase long-chain family member 5
ILMN_3117381	4.09e-10	1.33e-11	-22.4	16.8741	-1.61721	568384812	Fhl1	four and a half LIM domains 1
ILMN_2769136	4.47e-10	1.47e-11	-22.3	16.872	-1.90657	160333364	Mthfd2	methylenetetrahydrofolate dehydrogenase (NAD+ dependent), methenyltetrahydrofolate cyclohydrolase
ILMN_1238346	4.47e-10	1.47e-11	-22.3	16.8679	-1.20403	141803040	Tmem106a	transmembrane protein 106A
ILMN_2667100	4.43e-10	1.46e-11	22.3	16.8613	1.21875	114158678	Atg10	autophagy related 10
ILMN_2617087	4.57e-10	1.51e-11	22.2	16.8459	1.56723	158303305	Egln1	egl-9 family hypoxia-inducible factor 1
ILMN_2676127	4.56e-10	1.51e-11	-22.2	16.8374	-1.48051	954169994	Scarf2	scavenger receptor class F, member 2
ILMN_2760263	4.33e-10	1.42e-11	22.3	16.8195	1.20462	118129810	Poldip2	polymerase (DNA-directed), delta interacting protein 2
ILMN_2749448	4.71e-10	1.56e-11	-22.1	16.816	-1.58226	460417278	Plekho2	pleckstrin homology domain containing, family O member 2
ILMN_2892441	4.72e-10	1.57e-11	22.1	16.8126	1.5254	160298216	Gsta4	glutathione S-transferase, alpha 4
ILMN_2644350	4.71e-10	1.56e-11	-22.2	16.8119	-1.45755	134152684	Thy1	thymus cell antigen 1, theta
ILMN_2947187	4.33e-10	1.42e-11	22.3	16.8106	1.24286	117956380	Psme4	proteasome (prosome, macropain) activator subunit 4
ILMN_2764819	4.71e-10	1.56e-11	-22.2	16.8103	-1.41561	133891747	Rab1a	RAB1A, member RAS oncogene family
ILMN_1222315	4.71e-10	1.56e-11	-22.2	16.7957	-1.20857	NA
ILMN_2878979	4.84e-10	1.61e-11	-22.1	16.7855	-1.18116	141802951	Tnfaip8l2	tumor necrosis factor, alpha-induced protein 8-like 2
ILMN_2721874	4.78e-10	1.59e-11	22.1	16.7719	1.22228	47575839	Arhgap20	Rho GTPase activating protein 20
ILMN_2790241	4.44e-10	1.46e-11	22.3	16.7633	1.34668	11612514	Herpud1	homocysteine-inducible, endoplasmic reticulum stress-inducible, ubiquitin-like domain member 1
ILMN_1239677	4.17e-10	1.35e-11	22.4	16.7633	0.870082	142387144	2010107E04Rik	RIKEN cDNA 2010107E04 gene
ILMN_1233545	4.94e-10	1.65e-11	22.1	16.7464	1.33011	239915966	Lbh	limb-bud and heart
ILMN_2874071	4.97e-10	1.66e-11	22	16.7423	1.23489	145966874	Tfb2m	transcription factor B2, mitochondrial
ILMN_1249670	5.03e-10	1.68e-11	-22	16.7325	-1.57469	86198315	Pdia4	protein disulfide isomerase associated 4
ILMN_1236994	5.02e-10	1.68e-11	22	16.7316	1.41373	295821194	Uqcc1	ubiquinol-cytochrome c reductase complex assembly factor 1
ILMN_1216452	4.28e-10	1.39e-11	22.4	16.7224	0.958403	498827405	Hbb-bt	hemoglobin, beta adult t chain
ILMN_2676606	5.13e-10	1.72e-11	22	16.7204	1.47105	133893033	Optn	optineurin
ILMN_2543507	5.16e-10	1.73e-11	22	16.7115	1.15385	207438643	1190007I07Rik	RIKEN cDNA 1190007I07 gene
ILMN_2955883	4.77e-10	1.58e-11	-22.1	16.7074	-1.00906	9790284	Vps29	VPS29 retromer complex component
ILMN_2631576	4.9e-10	1.63e-11	-22.1	16.7007	-1.20911	NA
ILMN_2636384	4.34e-10	1.43e-11	22.3	16.6911	0.888525	114155121	Uqcr10	ubiquinol-cytochrome c reductase, complex III subunit X
ILMN_2700292	5.25e-10	1.77e-11	-21.9	16.6898	-1.40129	227116333	H13	histocompatibility 13
ILMN_2749840	5.24e-10	1.77e-11	21.9	16.6871	1.21851	166197684	Slc47a1	solute carrier family 47, member 1
ILMN_1247028	5.24e-10	1.76e-11	21.9	16.6852	1.11823	60650307	Lrrc27	leucine rich repeat containing 27
ILMN_2729342	5.28e-10	1.78e-11	21.9	16.6819	1.47481	170650618	Fxyd1	FXYD domain-containing ion transport regulator 1
ILMN_2761046	5.28e-10	1.78e-11	21.9	16.68	1.32264	117647274	Slc25a33	solute carrier family 25, member 33
ILMN_1223293	5.3e-10	1.79e-11	21.9	16.6754	1.30022	229577061	Pde1c	phosphodiesterase 1C
ILMN_2590185	5.16e-10	1.73e-11	22	16.6731	1.31383	695917216	Mrpl55	mitochondrial ribosomal protein L55
ILMN_2914744	4.85e-10	1.61e-11	-22.1	16.6726	-1.06871	6680236	Hn1	hematological and neurological expressed sequence 1
ILMN_3128907	4.95e-10	1.65e-11	-22	16.6706	-1.09726	110431342	Cd63	CD63 antigen
ILMN_2623056	5.26e-10	1.77e-11	-21.9	16.6542	-1.32668	225543338	Clspn	claspin
ILMN_1248304	5.22e-10	1.75e-11	21.9	16.6526	1.25276	141803171	Ndufaf1	NADH dehydrogenase (ubiquinone) 1 alpha subcomplex, assembly factor 1
ILMN_2731260	5.39e-10	1.82e-11	21.9	16.6505	1.77949	160333479	Tmem143	transmembrane protein 143
ILMN_1255551	5.42e-10	1.84e-11	21.9	16.6499	1.52067	118130498	Sorbs1	sorbin and SH3 domain containing 1
ILMN_2654624	5.22e-10	1.76e-11	21.9	16.637	1.10354	NA
ILMN_2598852	5.17e-10	1.74e-11	-22	16.637	-1.08248	153792000	Ranbp1	RAN binding protein 1
ILMN_2660803	5.39e-10	1.83e-11	21.9	16.6355	1.69746	40353219	Bckdhb	branched chain ketoacid dehydrogenase E1, beta polypeptide
ILMN_1226468	5.09e-10	1.7e-11	22	16.6325	1.1473	893559362	Csde1	cold shock domain containing E1, RNA binding
ILMN_3102376	5.51e-10	1.87e-11	-21.8	16.6216	-1.3304	116063578	Fcgr2b	Fc receptor, IgG, low affinity IIb
ILMN_1215096	5.59e-10	1.9e-11	21.8	16.6085	1.58085	554790248	Entpd5	ectonucleoside triphosphate diphosphohydrolase 5
ILMN_2747060	5.53e-10	1.88e-11	-21.8	16.6039	-1.54117	672890585	Coro1a	coronin, actin binding protein 1A
ILMN_1255034	4.77e-10	1.58e-11	-22.1	16.6024	-1.03648	NA
ILMN_2947568	5.66e-10	1.93e-11	21.8	16.6002	1.1436	6681148	Gadd45a	growth arrest and DNA-damage-inducible 45 alpha
ILMN_1223614	5.59e-10	1.9e-11	21.8	16.5966	1.38937	555290084	Rbpms	RNA binding protein gene with multiple splicing
ILMN_2947526	5.48e-10	1.86e-11	-21.8	16.5937	-1.51746	170295831	Ecm1	extracellular matrix protein 1
ILMN_2668706	5.69e-10	1.95e-11	-21.8	16.5929	-1.22665	262073040	Slc39a11	solute carrier family 39 (metal ion transporter), member 11
ILMN_2700344	5.59e-10	1.9e-11	21.8	16.5853	1.89339	241666473	Mlip	muscular LMNA-interacting protein
ILMN_2961626	4.93e-10	1.64e-11	22.1	16.5842	1.26108	141802006	Acot13	acyl-CoA thioesterase 13
ILMN_3130768	5.51e-10	1.87e-11	21.8	16.5708	1.34159	80861475	Ccser2	coiled-coil serine rich 2
ILMN_2632092	5.81e-10	1.99e-11	21.7	16.5679	1.17557	118130685	Ppp1r9a	protein phosphatase 1, regulatory (inhibitor) subunit 9A
ILMN_2551741	4.91e-10	1.63e-11	22.1	16.5653	1.31931	12858603
ILMN_3160963	5.66e-10	1.94e-11	21.8	16.5632	1.35152	225735635	Smim19	small integral membrane protein 19
ILMN_2717439	5.66e-10	1.94e-11	-21.8	16.5631	-1.43379	126012549	Pip4k2a	phosphatidylinositol-5-phosphate 4-kinase, type II, alpha
ILMN_1237583	5.9e-10	2.03e-11	-21.7	16.5515	-1.13283	124487252	Galnt16	UDP-N-acetyl-alpha-D-galactosamine:polypeptide N-acetylgalactosaminyltransferase 16
ILMN_1244908	5.86e-10	2.01e-11	21.7	16.5491	1.15083	258613872	Apip	APAF1 interacting protein
ILMN_2907370	5.9e-10	2.03e-11	21.7	16.5491	1.37106	133893033	Optn	optineurin
ILMN_1231689	5.86e-10	2.01e-11	-21.7	16.5442	-1.86772	227908833	Sfrp1	secreted frizzled-related protein 1
ILMN_2829295	5.62e-10	1.91e-11	21.8	16.5417	1.12678	229576851	Mrps31	mitochondrial ribosomal protein S31
ILMN_2832884	5.85e-10	2.01e-11	21.7	16.5274	1.22728	612407778	Foxred1	FAD-dependent oxidoreductase domain containing 1
ILMN_1220726	5.95e-10	2.05e-11	21.7	16.5235	1.14033	254826760	Satb1	special AT-rich sequence binding protein 1
ILMN_1241161	6.02e-10	2.08e-11	-21.6	16.5233	-1.28342	190570168	Camk2n2	calcium/calmodulin-dependent protein kinase II inhibitor 2
ILMN_2898403	6.06e-10	2.09e-11	21.6	16.518	1.17893	283135185	Coq6	coenzyme Q6 monooxygenase
ILMN_1246733	6.06e-10	2.09e-11	-21.6	16.5158	-1.25397	NA
ILMN_1225981	5.95e-10	2.05e-11	21.7	16.512	1.6738	26343054	Mhrt	myosin heavy chain associated RNA transcript
ILMN_2458030	5.91e-10	2.03e-11	21.7	16.4965	1.13259	110630013	Eif4g2	eukaryotic translation initiation factor 4, gamma 2
ILMN_2739698	5.66e-10	1.93e-11	21.8	16.4881	1.05247	890778118	Rab28	RAB28, member RAS oncogene family
ILMN_1237330	6.06e-10	2.1e-11	21.6	16.4865	1.11363	240849648	Rnf207	ring finger protein 207
ILMN_2462448	5.66e-10	1.93e-11	21.8	16.4836	1.14154	254911121	Tufm	Tu translation elongation factor, mitochondrial
ILMN_2671923	6.16e-10	2.13e-11	-21.6	16.4823	-1.99153	281427222	Ly86	lymphocyte antigen 86
ILMN_2955973	6.15e-10	2.13e-11	21.6	16.4795	1.20998	226529498	Smtn	smoothelin
ILMN_2492170	6.22e-10	2.16e-11	-21.6	16.4699	-1.39011	310750392	Tnfsfm13	tumor necrosis factor (ligand) superfamily, membrane-bound member 13
ILMN_2866276	6.3e-10	2.19e-11	-21.6	16.4681	-1.20412	160707972	Csf2ra	colony stimulating factor 2 receptor, alpha, low-affinity (granulocyte-macrophage)
ILMN_1217235	6.29e-10	2.18e-11	-21.6	16.4668	-1.38404	170650596	Fam114a1	family with sequence similarity 114, member A1
ILMN_2956159	5.21e-10	1.75e-11	-21.9	16.459	-0.936929	255003791	Rps12	ribosomal protein S12
ILMN_3136561	5.66e-10	1.93e-11	-21.8	16.4585	-2.17261	595763210	Sparc	secreted acidic cysteine rich glycoprotein
ILMN_2723860	6.23e-10	2.16e-11	-21.6	16.4562	-1.27158	NA
ILMN_2423843	6.36e-10	2.22e-11	21.5	16.4556	1.26563	949474745	Cdh13	cadherin 13
ILMN_2636212	6.3e-10	2.19e-11	-21.6	16.4549	-1.31027	31543698	Sh3bgrl	SH3-binding domain glutamic acid-rich protein like
ILMN_2713538	6.4e-10	2.23e-11	-21.5	16.4493	-1.26319	283945461	Bmp1	bone morphogenetic protein 1
ILMN_2992232	6.33e-10	2.21e-11	21.5	16.4446	1.48168	363543354	Mlxipl	MLX interacting protein-like
ILMN_2733356	6.3e-10	2.19e-11	-21.6	16.4402	-1.44217	160333728	Endod1	endonuclease domain containing 1
ILMN_1244070	6.22e-10	2.16e-11	21.6	16.4384	1.16017	282721035	Nsun4	NOL1/NOP2/Sun domain family, member 4
ILMN_2539579	5.33e-10	1.8e-11	-21.9	16.4369	-0.84567	NA
ILMN_2663930	6.18e-10	2.14e-11	-21.6	16.4363	-1.30753	6755567	Slfn1	schlafen 1
ILMN_3123864	6.34e-10	2.21e-11	21.5	16.4361	1.46775	157042784	Kcnh2	potassium voltage-gated channel, subfamily H (eag-related), member 2
ILMN_2547942	6.33e-10	2.2e-11	-21.5	16.4283	-1.53799	124249059	Gins2	GINS complex subunit 2 (Psf2 homolog)
ILMN_2979824	6.42e-10	2.25e-11	21.5	16.4218	1.77831	922959951	Rgs5	regulator of G-protein signaling 5
ILMN_2533952	5.86e-10	2.01e-11	-21.7	16.416	-1.22971	NA
ILMN_2700797	6.42e-10	2.25e-11	-21.5	16.4159	-1.33021	158508617	Ppic	peptidylprolyl isomerase C
ILMN_2718843	6.57e-10	2.31e-11	-21.5	16.412	-1.31052	142360571	Fam111a	family with sequence similarity 111, member A
ILMN_1212938	6.52e-10	2.29e-11	-21.5	16.4091	-2.00443	31980923	Aif1	allograft inflammatory factor 1
ILMN_1237696	6.45e-10	2.26e-11	-21.5	16.4079	-1.18876	118130591	Ppp4c	protein phosphatase 4, catalytic subunit
ILMN_2665008	6.4e-10	2.23e-11	-21.5	16.4053	-1.78312	225579123	Rab31	RAB31, member RAS oncogene family
ILMN_2976448	6.45e-10	2.26e-11	-21.5	16.4049	-1.29705	134032008	Daglb	diacylglycerol lipase, beta
ILMN_2791578	6.01e-10	2.07e-11	-21.7	16.3951	-0.97821	194018528	Gspt1	G1 to S phase transition 1
ILMN_2742152	6.65e-10	2.34e-11	21.4	16.394	1.25265	6681148	Gadd45a	growth arrest and DNA-damage-inducible 45 alpha
ILMN_2637094	6.54e-10	2.29e-11	21.5	16.3933	1.28031	242397449	Pcsk6	proprotein convertase subtilisin/kexin type 6
ILMN_2600309	6.55e-10	2.3e-11	21.5	16.387	1.07786	148539987	Spg7	spastic paraplegia 7 homolog (human)
ILMN_2625855	6.41e-10	2.24e-11	-21.5	16.3865	-1.3699	142368412	Gpx8	glutathione peroxidase 8 (putative)
ILMN_2551723	6.66e-10	2.34e-11	21.4	16.3865	1.11723	12859048	Ndufaf4	NADH dehydrogenase (ubiquinone) 1 alpha subcomplex, assembly factor 4
ILMN_1240979	6.72e-10	2.37e-11	21.4	16.3764	1.70293	134053932	Rbm38	RNA binding motif protein 38
ILMN_2609614	6.58e-10	2.31e-11	-21.5	16.3746	-1.12452	188219514	Snx10	sorting nexin 10
ILMN_1214036	6.77e-10	2.39e-11	-21.4	16.3518	-1.13873	118130041	Heatr1	HEAT repeat containing 1
ILMN_2617086	6.81e-10	2.41e-11	21.4	16.3461	1.11449	158303305	Egln1	egl-9 family hypoxia-inducible factor 1
ILMN_2946862	6.66e-10	2.35e-11	-21.4	16.345	-1.19925	344313175	Cdc42	cell division cycle 42
ILMN_2973156	6.99e-10	2.48e-11	21.3	16.3329	1.5647	344925884	Esrrg	estrogen-related receptor gamma
ILMN_2710274	6.86e-10	2.42e-11	21.4	16.3283	1.22586	226246651	Slc9a3r2	solute carrier family 9 (sodium/hydrogen exchanger), member 3 regulator 2
ILMN_2651715	6.6e-10	2.32e-11	-21.5	16.3252	-1.13387	300794836	Axl	AXL receptor tyrosine kinase
ILMN_2729861	6.77e-10	2.39e-11	-21.4	16.324	-1.02932	133892965	Bzw1	basic leucine zipper and W2 domains 1
ILMN_2805339	5.86e-10	2.01e-11	21.7	16.3222	1.00259	141803573	Hspb6	heat shock protein, alpha-crystallin-related, B6
ILMN_2833378	6.91e-10	2.44e-11	21.4	16.3183	1.09319	483968031	Prkaca	protein kinase, cAMP dependent, catalytic, alpha
ILMN_2621752	7.13e-10	2.54e-11	-21.3	16.306	-1.20662	356991178	Irf5	interferon regulatory factor 5
ILMN_2762935	7.16e-10	2.55e-11	-21.3	16.3024	-1.69462	91206463	Rhox5	reproductive homeobox 5
ILMN_2920849	7.04e-10	2.5e-11	-21.3	16.3002	-1.30949	21617862	Pira4	paired-Ig-like receptor A4
ILMN_1253504	6.94e-10	2.46e-11	21.4	16.295	1.43398	556503371	Ghr	growth hormone receptor
ILMN_1232121	7.2e-10	2.56e-11	-21.3	16.2816	-1.18098	575501705	Zeb2	zinc finger E-box binding homeobox 2
ILMN_2720580	7.32e-10	2.61e-11	21.3	16.2811	1.24867	158508691	Dnaja2	DnaJ heat shock protein family (Hsp40) member A2
ILMN_1213591	7.37e-10	2.63e-11	21.2	16.2766	1.34067	443609480	Aes	amino-terminal enhancer of split
ILMN_2669608	7.04e-10	2.5e-11	21.3	16.2723	1.17039	NA
ILMN_1215085	7.47e-10	2.67e-11	-21.2	16.2611	-1.17336	254939533	Fkbp10	FK506 binding protein 10
ILMN_1248254	7.47e-10	2.67e-11	21.2	16.2531	1.24008	170650598	Gfm1	G elongation factor, mitochondrial 1
ILMN_2500157	7.47e-10	2.68e-11	-21.2	16.2437	-1.10306	NA	1810011H11Rik	RIKEN cDNA 1810011H11 gene
ILMN_1229210	7.47e-10	2.68e-11	-21.2	16.2391	-1.94948	NA
ILMN_2664972	6.92e-10	2.45e-11	-21.4	16.239	-1.05249	116063571	Mapre1	microtubule-associated protein, RP/EB family, member 1
ILMN_2625854	7.29e-10	2.6e-11	-21.3	16.2386	-1.22039	142368412	Gpx8	glutathione peroxidase 8 (putative)
ILMN_2686700	7.67e-10	2.76e-11	21.2	16.2264	1.13228	294345384	Abca8a	ATP-binding cassette, sub-family A (ABC1), member 8a
ILMN_1254488	6.96e-10	2.47e-11	21.3	16.2244	1.04838	356995927	Mgrn1	mahogunin, ring finger 1
ILMN_2781798	7.35e-10	2.62e-11	21.2	16.2216	1.27445	141802860	Gm561	predicted gene 561
ILMN_3031009	7.49e-10	2.69e-11	21.2	16.2074	1.173	407027844	Capzb	capping protein (actin filament) muscle Z-line, beta
ILMN_2527129	7.47e-10	2.68e-11	-21.2	16.2046	-1.32996	NA
ILMN_2507232	7.78e-10	2.8e-11	-21.1	16.2025	-1.4778	120407061	Gas2l3	growth arrest-specific 2 like 3
ILMN_1228221	7.85e-10	2.83e-11	21.1	16.2024	1.15697	77812696	Ttn	titin
ILMN_2908045	7.99e-10	2.88e-11	21.1	16.1849	1.16742	240120053	Akr7a5	aldo-keto reductase family 7, member A5 (aflatoxin aldehyde reductase)
ILMN_2734856	7.82e-10	2.82e-11	21.1	16.184	1.19627	407228371	Gfm2	G elongation factor, mitochondrial 2
ILMN_2637233	7.63e-10	2.74e-11	21.2	16.1836	1.21587	118129958	Prdx5	peroxiredoxin 5
ILMN_2877541	7.99e-10	2.88e-11	-21.1	16.1686	-1.16069	225543172	Crtap	cartilage associated protein
ILMN_2765400	8.09e-10	2.93e-11	-21.1	16.1636	-1.17639	255760031	Nubp1	nucleotide binding protein 1
ILMN_2816180	7.07e-10	2.51e-11	21.3	16.1635	1.01658	239915966	Lbh	limb-bud and heart
ILMN_3142224	6.72e-10	2.37e-11	21.4	16.1599	0.832715	114155121	Uqcr10	ubiquinol-cytochrome c reductase, complex III subunit X
ILMN_2432508	8.07e-10	2.92e-11	-21.1	16.1564	-1.15838	595582118	Slc39a13	solute carrier family 39 (metal ion transporter), member 13
ILMN_2913326	8.05e-10	2.91e-11	-21.1	16.1534	-1.45962	70909368	Mis18a	MIS18 kinetochore protein A
ILMN_1233543	8.1e-10	2.93e-11	21.1	16.1469	1.12253	NA	0610009L18Rik	RIKEN cDNA 0610009L18 gene
ILMN_1225252	7.67e-10	2.75e-11	21.2	16.1401	0.999925	282397099	Asb8	ankyrin repeat and SOCS box-containing 8
ILMN_2601379	7.99e-10	2.88e-11	21.1	16.1393	1.17077	359683146	Tmem205	transmembrane protein 205
ILMN_2880943	8.22e-10	2.99e-11	-21	16.1376	-1.25831	142387406	Nudt5	nudix (nucleoside diphosphate linked moiety X)-type motif 5
ILMN_2804487	8.22e-10	2.98e-11	-21	16.1347	-1.83198	31980923	Aif1	allograft inflammatory factor 1
ILMN_2592239	7.74e-10	2.78e-11	21.1	16.1325	1.07879	227498249	Pigp	phosphatidylinositol glycan anchor biosynthesis, class P
ILMN_1257750	8.23e-10	2.99e-11	21	16.1291	1.23616	550544186	Mapt	microtubule-associated protein tau
ILMN_2704715	8.34e-10	3.03e-11	21	16.1282	1.23889	890825333	Spryd7	SPRY domain containing 7
ILMN_2543929	8.36e-10	3.04e-11	-21	16.1205	-1.36475	157909785	Cenpw	centromere protein W
ILMN_2864834	8.38e-10	3.06e-11	21	16.1185	1.3163	27753994	Abcb8	ATP-binding cassette, sub-family B (MDR/TAP), member 8
ILMN_2548916	8.38e-10	3.06e-11	21	16.1073	1.32703	12853634	Tmem65	transmembrane protein 65
ILMN_2476329	8.37e-10	3.05e-11	21	16.1	1.42875	449083367	Whrn	whirlin
ILMN_1252057	8.56e-10	3.13e-11	20.9	16.0944	1.20426	371122517	Fbxo31	F-box protein 31
ILMN_2928050	8.22e-10	2.98e-11	-21	16.0886	-1.16163	38372904	Rab8a	RAB8A, member RAS oncogene family
ILMN_2705673	8.55e-10	3.12e-11	-20.9	16.087	-1.18232	88900518	Spg21	spastic paraplegia 21 homolog (human)
ILMN_2617402	7.77e-10	2.79e-11	-21.1	16.084	-1.09229	142385772	Sec13	SEC13 homolog, nuclear pore and COPII coat complex component
ILMN_2769680	8.59e-10	3.14e-11	20.9	16.0818	1.74402	87044905	Retsat	retinol saturase (all trans retinol 13,14 reductase)
ILMN_2873750	8.33e-10	3.03e-11	-21	16.0815	-1.16638	449784893	Gldc	glycine decarboxylase
ILMN_2881322	7.47e-10	2.67e-11	-21.2	16.0814	-0.995844	83699423	Rpl18	ribosomal protein L18
ILMN_2769656	8.34e-10	3.04e-11	-21	16.0723	-1.17238	357394957	Picalm	phosphatidylinositol binding clathrin assembly protein
ILMN_2705166	8.69e-10	3.19e-11	-20.9	16.0528	-1.05906	357430775	St6gal1	beta galactoside alpha 2,6 sialyltransferase 1
ILMN_2755443	8.45e-10	3.08e-11	21	16.0482	1.04959	594591522	Sh3kbp1	SH3-domain kinase binding protein 1
ILMN_2737658	8.83e-10	3.24e-11	20.9	16.0399	1.55313	226958642	Pdk2	pyruvate dehydrogenase kinase, isoenzyme 2
ILMN_2796089	8.22e-10	2.98e-11	21	16.0347	1.09608	255982541	Anapc13	anaphase promoting complex subunit 13
ILMN_1215884	8.95e-10	3.29e-11	20.9	16.0335	1.42547	158749577	Pde4dip	phosphodiesterase 4D interacting protein (myomegalin)
ILMN_2601946	9.05e-10	3.33e-11	-20.8	16.0282	-1.19024	270309106	Pid1	phosphotyrosine interaction domain containing 1
ILMN_1249408	8.26e-10	3e-11	21	16.0185	0.994149	213512934	Cox14	cytochrome c oxidase assembly protein 14
ILMN_1214671	9.11e-10	3.36e-11	-20.8	16.0114	-1.23161	34328499	Cdca4	cell division cycle associated 4
ILMN_1214521	9.31e-10	3.44e-11	-20.8	15.997	-1.32565	NA
ILMN_3158725	8.93e-10	3.28e-11	-20.9	15.9904	-1.18775	6679618	Raet1b	retinoic acid early transcript beta
ILMN_1241675	9.4e-10	3.47e-11	-20.8	15.9875	-1.2288	20270207	Ascc2	activating signal cointegrator 1 complex subunit 2
ILMN_2757743	8.93e-10	3.28e-11	-20.9	15.9729	-1.17403	238814330	Cbfb	core binding factor beta
ILMN_2813454	8.66e-10	3.17e-11	20.9	15.9717	1.03726	31982148	Dnajc15	DnaJ heat shock protein family (Hsp40) member C15
ILMN_2601525	9.45e-10	3.5e-11	20.8	15.9707	1.25112	399124793	Iba57	IBA57 homolog, iron-sulfur cluster assembly
ILMN_1249000	8.97e-10	3.3e-11	-20.9	15.9665	-1.27926	228008373	1500015O10Rik	RIKEN cDNA 1500015O10 gene
ILMN_1247592	9.4e-10	3.47e-11	-20.8	15.9655	-1.77076	86198304	Casp1	caspase 1
ILMN_2727481	9.45e-10	3.5e-11	20.8	15.9566	1.2517	89363041	Palmd	palmdelphin
ILMN_1243415	8.01e-10	2.89e-11	-21.1	15.9565	-0.964548	NA
ILMN_3142257	9.43e-10	3.49e-11	20.8	15.9534	1.18842	556695413	Mtus1	mitochondrial tumor suppressor 1
ILMN_2707967	9.23e-10	3.4e-11	-20.8	15.947	-1.07094	113195689	Man2b1	mannosidase 2, alpha B1
ILMN_2908846	9.7e-10	3.6e-11	-20.7	15.9395	-1.36114	118344443	Iqgap2	IQ motif containing GTPase activating protein 2
ILMN_3059326	8.83e-10	3.24e-11	-20.9	15.9377	-1.7389	595763210	Sparc	secreted acidic cysteine rich glycoprotein
ILMN_2626260	9.75e-10	3.62e-11	20.7	15.9373	1.14519	21312653	Arpc5l	actin related protein 2/3 complex, subunit 5-like
ILMN_1254565	9.84e-10	3.66e-11	20.7	15.9265	1.07545	67906186	Bod1	biorientation of chromosomes in cell division 1
ILMN_2706468	9.92e-10	3.69e-11	20.7	15.9155	1.27167	167004226	Coq2	coenzyme Q2 4-hydroxybenzoate polyprenyltransferase
ILMN_2497999	9.83e-10	3.65e-11	-20.7	15.9151	-1.38397	45827741	Vkorc1	vitamin K epoxide reductase complex, subunit 1
ILMN_1246024	9.7e-10	3.6e-11	-20.7	15.914	-1.39974	227499102	Rnpep	arginyl aminopeptidase (aminopeptidase B)
ILMN_1245750	9.9e-10	3.68e-11	-20.7	15.9131	-1.48855	320461726	Prkcd	protein kinase C, delta
ILMN_2531741	8.67e-10	3.18e-11	-20.9	15.9104	-0.988256	NA
ILMN_1245425	8.12e-10	2.94e-11	21	15.9095	1.12404	160948582	Atp2a2	ATPase, Ca++ transporting, cardiac muscle, slow twitch 2
ILMN_2454204	1e-09	3.75e-11	-20.6	15.8935	-1.41187	902763380	Tnfrsf22	tumor necrosis factor receptor superfamily, member 22
ILMN_2632153	9.92e-10	3.7e-11	-20.7	15.8883	-1.26232	160333143	Cdca2	cell division cycle associated 2
ILMN_2525911	1.01e-09	3.8e-11	20.6	15.8842	1.68725	113930741	Lrrc10	leucine rich repeat containing 10
ILMN_1248316	9.91e-10	3.69e-11	20.7	15.8828	2.33773	119226207	Ptgds	prostaglandin D2 synthase (brain)
ILMN_1230287	1.03e-09	3.85e-11	-20.6	15.8791	-1.0886	118130119	Cd300ld	CD300 molecule like family member d
ILMN_1223552	9.76e-10	3.63e-11	-20.7	15.8789	-2.29461	118197276	Fbn1	fibrillin 1
ILMN_1223997	1.01e-09	3.78e-11	-20.6	15.8698	-1.08076	225543172	Crtap	cartilage associated protein
ILMN_1220186	1.04e-09	3.9e-11	20.6	15.8642	1.19973	124286824	Msi2	musashi RNA-binding protein 2
ILMN_2431237	9.62e-10	3.56e-11	-20.7	15.8613	-1.13574	411147449	Xbp1	X-box binding protein 1
ILMN_2780316	1.03e-09	3.87e-11	-20.6	15.8609	-1.14637	227499102	Rnpep	arginyl aminopeptidase (aminopeptidase B)
ILMN_2678431	1.03e-09	3.88e-11	-20.6	15.8592	-1.08334	293651543	Mns1	meiosis-specific nuclear structural protein 1
ILMN_2843019	1.03e-09	3.87e-11	20.6	15.8575	1.53719	158508727	Klhdc1	kelch domain containing 1
ILMN_2906728	1.03e-09	3.84e-11	-20.6	15.8553	-1.2442	NA
ILMN_2973897	9.22e-10	3.4e-11	20.8	15.8532	0.931637	255759911	Atp5l	ATP synthase, H+ transporting, mitochondrial F0 complex, subunit G
ILMN_2695098	1.04e-09	3.89e-11	20.6	15.8529	1.17806	344925884	Esrrg	estrogen-related receptor gamma
ILMN_2842137	9.92e-10	3.7e-11	-20.7	15.851	-1.13917	240255650	Ilk	integrin linked kinase
ILMN_1245109	1.01e-09	3.77e-11	-20.6	15.8445	-1.09327	26390540	Gins2	GINS complex subunit 2 (Psf2 homolog)
ILMN_2674184	1.05e-09	3.97e-11	20.5	15.8401	1.17741	366039935	Kcnb1	potassium voltage gated channel, Shab-related subfamily, member 1
ILMN_2635871	1.05e-09	3.97e-11	20.5	15.8315	1.25739	167830468	Abhd18	abhydrolase domain containing 18
ILMN_1244514	1.05e-09	3.95e-11	20.5	15.8313	1.50004	164663887	Schip1	schwannomin interacting protein 1
ILMN_2652971	9.63e-10	3.57e-11	20.7	15.8242	0.915346	31982638	Deb1	differentially expressed in B16F10 1
ILMN_1223268	1.09e-09	4.11e-11	20.5	15.8029	1.18935	77404368	Bcl2l13	BCL2-like 13 (apoptosis facilitator)
ILMN_2622374	1.06e-09	3.98e-11	-20.5	15.7997	-1.36799	116642896	Ndn	necdin
ILMN_2488835	1.08e-09	4.09e-11	-20.5	15.7903	-1.06375	312922371	Epb41l2	erythrocyte membrane protein band 4.1 like 2
ILMN_2681824	1.1e-09	4.18e-11	20.5	15.79	1.17724	295293108	Fbxw7	F-box and WD-40 domain protein 7
ILMN_1244631	1.08e-09	4.09e-11	20.5	15.7873	1.23785	594591613	Ugp2	UDP-glucose pyrophosphorylase 2
ILMN_3160659	1.11e-09	4.21e-11	-20.4	15.7824	-1.29629	118129891	Dok2	docking protein 2
ILMN_2686183	1.11e-09	4.2e-11	20.4	15.7811	1.50865	377652332	Map1lc3a	microtubule-associated protein 1 light chain 3 alpha
ILMN_2651831	1.09e-09	4.12e-11	20.5	15.7791	1.03891	NA
ILMN_2697693	1.09e-09	4.13e-11	20.5	15.7756	1.04832	919185131	Grhpr	glyoxylate reductase/hydroxypyruvate reductase
ILMN_1220115	1.12e-09	4.26e-11	-20.4	15.7678	-1.21976	26342099	Ptbp1	polypyrimidine tract binding protein 1
ILMN_2748205	1.13e-09	4.29e-11	20.4	15.7581	1.52168	281306827	Hspb3	heat shock protein 3
ILMN_2857570	1.03e-09	3.86e-11	-20.6	15.7546	-0.983206	1027250535	Rpl29	ribosomal protein L29
ILMN_2473858	1.12e-09	4.24e-11	20.4	15.7495	1.03034	110347536	Ttc19	tetratricopeptide repeat domain 19
ILMN_2972627	1.09e-09	4.14e-11	20.5	15.7482	1.26613	142348865	Hint3	histidine triad nucleotide binding protein 3
ILMN_2544056	1.01e-09	3.79e-11	20.6	15.7452	1.46624	12837995	Hbb-bs	hemoglobin, beta adult s chain
ILMN_2746425	1.15e-09	4.38e-11	-20.4	15.7374	-1.31909	146134980	Slc35b4	solute carrier family 35, member B4
ILMN_2621847	1.14e-09	4.33e-11	-20.4	15.7372	-1.10891	602617454	Cib1	calcium and integrin binding 1 (calmyrin)
ILMN_1214593	1.13e-09	4.29e-11	20.4	15.737	1.17027	255982525	Fahd2a	fumarylacetoacetate hydrolase domain containing 2A
ILMN_2851251	1.15e-09	4.38e-11	-20.4	15.7338	-1.31291	118130913	Hn1l	hematological and neurological expressed 1-like
ILMN_2852217	1.16e-09	4.43e-11	-20.4	15.7218	-1.29333	188219581	Gnpda1	glucosamine-6-phosphate deaminase 1
ILMN_1245994	1.17e-09	4.46e-11	-20.3	15.7196	-1.22035	594150422	Flna	filamin, alpha
ILMN_1235070	1.06e-09	3.99e-11	20.5	15.7191	1.02176	557440882	Nrap	nebulin-related anchoring protein
ILMN_1239180	1.17e-09	4.48e-11	20.3	15.7181	1.15649	68051718	Rprd1a	regulation of nuclear pre-mRNA domain containing 1A
ILMN_2464898	1.14e-09	4.33e-11	20.4	15.7079	1.06058	115496472	Amz2	archaelysin family metallopeptidase 2
ILMN_1249417	1.13e-09	4.28e-11	20.4	15.705	1.06599	118130583	Pdrg1	p53 and DNA damage regulated 1
ILMN_1248139	1.18e-09	4.53e-11	-20.3	15.6935	-1.5434	26354457	Lilr4b	leukocyte immunoglobulin-like receptor, subfamily B, member 4B
ILMN_2525051	1.19e-09	4.57e-11	-20.3	15.6916	-1.07976	NA
ILMN_2507473	1.17e-09	4.51e-11	-20.3	15.6844	-1.06705	594191020	Hs6st2	heparan sulfate 6-O-sulfotransferase 2
ILMN_2703657	1.18e-09	4.52e-11	20.3	15.6834	1.4179	575771934	Dld	dihydrolipoamide dehydrogenase
ILMN_1212702	9.92e-10	3.7e-11	20.7	15.6827	0.88293	145301577	Hba-a1	hemoglobin alpha, adult chain 1
ILMN_1231096	1.18e-09	4.56e-11	20.3	15.6801	1.21862	188035855	Tmem106b	transmembrane protein 106B
ILMN_2637714	1.17e-09	4.48e-11	-20.3	15.6718	-1.3181	120444917	Rasa3	RAS p21 protein activator 3
ILMN_2816754	1.17e-09	4.49e-11	-20.3	15.671	-1.0218	217035141	Ndc80	NDC80 kinetochore complex component
ILMN_1229529	1.2e-09	4.63e-11	20.3	15.6655	1.20174	87162469	Hsd17b7	hydroxysteroid (17-beta) dehydrogenase 7
ILMN_2798255	1.16e-09	4.44e-11	20.4	15.6631	1.19325	227498249	Pigp	phosphatidylinositol glycan anchor biosynthesis, class P
ILMN_2953910	1.21e-09	4.68e-11	20.3	15.6591	1.16231	256985202	Dap3	death associated protein 3
ILMN_2846865	1.21e-09	4.68e-11	20.3	15.6552	1.97109	930945786	Actb	actin, beta
ILMN_2957070	1.16e-09	4.43e-11	-20.4	15.6519	-0.979948	255759958	Shc1	src homology 2 domain-containing transforming protein C1
ILMN_2711075	1.21e-09	4.68e-11	-20.3	15.6503	-1.36852	987996596	Mmp9	matrix metallopeptidase 9
ILMN_2919786	1.15e-09	4.38e-11	-20.4	15.6475	-1.11346	183583544	Erh	enhancer of rudimentary homolog (Drosophila)
ILMN_2715558	1.19e-09	4.59e-11	-20.3	15.6465	-1.09145	169790938	Arhgap17	Rho GTPase activating protein 17
ILMN_2978525	1.23e-09	4.76e-11	20.2	15.6435	1.05959	595582398	Taz	tafazzin
ILMN_1238874	1.02e-09	3.82e-11	-20.6	15.642	-0.915919	NA
ILMN_2990864	1.18e-09	4.52e-11	20.3	15.6278	1.13057	890778118	Rab28	RAB28, member RAS oncogene family
ILMN_1254644	1.26e-09	4.88e-11	-20.2	15.6216	-1.04723	807066369	Spsb2	splA/ryanodine receptor domain and SOCS box containing 2
ILMN_2868987	1.17e-09	4.5e-11	20.3	15.6113	0.924438	254750745	Smpd1	sphingomyelin phosphodiesterase 1, acid lysosomal
ILMN_1228475	1.28e-09	4.99e-11	20.2	15.6077	1.11696	40254401	Ulk1	unc-51 like kinase 1
ILMN_1257332	1.23e-09	4.76e-11	20.2	15.6002	1.03187	213688391	Mkks	McKusick-Kaufman syndrome
ILMN_2424299	1.22e-09	4.73e-11	-20.3	15.5949	-2.04292	239915996	Tnfrsf12a	tumor necrosis factor receptor superfamily, member 12a
ILMN_2598877	1.25e-09	4.86e-11	-20.2	15.5942	-1.32942	40254562	Slc7a8	solute carrier family 7 (cationic amino acid transporter, y+ system), member 8
ILMN_2764301	1.29e-09	5.04e-11	20.1	15.5913	1.09444	142373343	Mmab	methylmalonic aciduria (cobalamin deficiency) cblB type homolog (human)
ILMN_2644140	1.29e-09	5.03e-11	20.2	15.5751	1.09347	802083945	Pank4	pantothenate kinase 4
ILMN_3109098	1.31e-09	5.12e-11	20.1	15.5737	1.17563	125656166	Ankrd40	ankyrin repeat domain 40
ILMN_2646163	1.15e-09	4.38e-11	-20.4	15.5734	-0.907091	NA
ILMN_2742647	1.18e-09	4.53e-11	-20.3	15.5717	-1.00156	NA
ILMN_1241536	1.26e-09	4.88e-11	-20.2	15.5708	-1.32722	NA
ILMN_1253741	1.3e-09	5.1e-11	-20.1	15.5694	-1.28765	125490381	Pcolce	procollagen C-endopeptidase enhancer protein
ILMN_2611000	1.24e-09	4.8e-11	-20.2	15.5644	-1.10804	76253864	Il1r2	interleukin 1 receptor, type II
ILMN_1234425	1.18e-09	4.55e-11	20.3	15.5617	0.924644	158508636	Iscu	iron-sulfur cluster assembly enzyme
ILMN_2535680	1.33e-09	5.22e-11	20.1	15.5612	1.17118	NA
ILMN_2499372	1.3e-09	5.09e-11	20.1	15.5601	1.16956	NA
ILMN_2680781	1.26e-09	4.91e-11	-20.2	15.5517	-1.1446	118130256	Arl8a	ADP-ribosylation factor-like 8A
ILMN_1237993	1.35e-09	5.28e-11	-20.1	15.5467	-1.15581	125490377	Nasp	nuclear autoantigenic sperm protein (histone-binding)
ILMN_2607215	1.3e-09	5.1e-11	20.1	15.5462	1.08719	116292165	Plin5	perilipin 5
ILMN_1229530	1.33e-09	5.23e-11	-20.1	15.5435	-1.09197	755571597	Csk	c-src tyrosine kinase
ILMN_1229223	1.35e-09	5.29e-11	20.1	15.5422	1.32406	114145657	Rasl2-9	RAS-like, family 2, locus 9
ILMN_2709446	1.33e-09	5.2e-11	20.1	15.5404	1.11604	124249076	Polr2e	polymerase (RNA) II (DNA directed) polypeptide E
ILMN_2914510	1.19e-09	4.6e-11	-20.3	15.5353	-0.89331	228480249	2024-09-02	septin 2
ILMN_3073486	1.33e-09	5.22e-11	-20.1	15.5244	-1.5383	255003790	Rpl31	ribosomal protein L31
ILMN_2784078	1.37e-09	5.41e-11	20	15.5167	1.48172	992319617	Mmp15	matrix metallopeptidase 15
ILMN_2667091	1.28e-09	4.98e-11	20.2	15.5144	1.90163	148540121	Ppp1r3c	protein phosphatase 1, regulatory (inhibitor) subunit 3C
ILMN_1248812	1.38e-09	5.46e-11	-20	15.5104	-1.05092	326633220	Srd5a3	steroid 5 alpha-reductase 3
ILMN_2939138	1.38e-09	5.42e-11	-20	15.5033	-1.16088	118130749	Bicc1	BicC family RNA binding protein 1
ILMN_3090207	1.3e-09	5.05e-11	-20.1	15.4951	-1.02534	251823869	Cyp4f18	cytochrome P450, family 4, subfamily f, polypeptide 18
ILMN_2640188	1.41e-09	5.58e-11	20	15.4927	1.07058	485464569	Taf1a	TATA-box binding protein associated factor, RNA polymerase I, A
ILMN_2707198	1.42e-09	5.61e-11	20	15.4832	1.21731	119392104	As3mt	arsenic (+3 oxidation state) methyltransferase
ILMN_3138057	1.41e-09	5.59e-11	20	15.4758	1.21235	408821448	Ric8b	RIC8 guanine nucleotide exchange factor B
ILMN_1215967	1.41e-09	5.59e-11	-20	15.4748	-1.09094	146134997	Alg5	asparagine-linked glycosylation 5 (dolichyl-phosphate beta-glucosyltransferase)
ILMN_1221983	1.35e-09	5.3e-11	20.1	15.4696	1.32832	142348730	Smim8	small integral membrane protein 8
ILMN_2742160	1.45e-09	5.73e-11	-19.9	15.4607	-1.16482	227116333	H13	histocompatibility 13
ILMN_1252243	1.45e-09	5.75e-11	-19.9	15.4542	-1.23721	31980871	Mfsd10	major facilitator superfamily domain containing 10
ILMN_2589768	1.37e-09	5.4e-11	-20	15.4481	-0.981757	118130975	Htr2b	5-hydroxytryptamine (serotonin) receptor 2B
ILMN_2740432	1.2e-09	4.63e-11	-20.3	15.4455	-0.942619	NA
ILMN_1227577	1.48e-09	5.88e-11	19.9	15.436	1.09941	371940949	Rap1gap	Rap1 GTPase-activating protein
ILMN_1245354	1.46e-09	5.81e-11	-19.9	15.4359	-1.27146	595582188	Tlr7	toll-like receptor 7
ILMN_2753219	1.3e-09	5.06e-11	-20.1	15.4336	-0.989073	254675286	Rpl36a	ribosomal protein L36A
ILMN_2609052	1.49e-09	5.93e-11	19.9	15.4278	1.11851	281182469	Dynll2	dynein light chain LC8-type 2
ILMN_1242465	1.26e-09	4.9e-11	-20.2	15.4273	-0.840946	NA
ILMN_2788673	1.37e-09	5.41e-11	20	15.4268	1.07464	227330632	Pgm2	phosphoglucomutase 2
ILMN_2730005	1.41e-09	5.59e-11	-20	15.4261	-0.988003	1027250535	Rpl29	ribosomal protein L29
ILMN_1238389	1.48e-09	5.92e-11	19.9	15.4219	1.04906	67906186	Bod1	biorientation of chromosomes in cell division 1
ILMN_2525049	1.48e-09	5.91e-11	-19.9	15.4201	-1.51257	NA
ILMN_1235499	1.49e-09	5.95e-11	-19.9	15.4124	-1.07859	937346087	Pros1	protein S (alpha)
ILMN_1252353	1.38e-09	5.44e-11	-20	15.4068	-1.12847	NA
ILMN_2959729	1.48e-09	5.9e-11	19.9	15.403	1.61949	47575839	Arhgap20	Rho GTPase activating protein 20
ILMN_2680398	1.48e-09	5.92e-11	-19.9	15.39	-1.28646	226423911	Zc3h12d	zinc finger CCCH type containing 12D
ILMN_1239895	1.48e-09	5.92e-11	19.9	15.3899	1.08064	26337096	Wdr33	WD repeat domain 33
ILMN_1258357	1.53e-09	6.12e-11	-19.8	15.385	-1.55123	118130854	Dok3	docking protein 3
ILMN_1253970	1.49e-09	5.95e-11	-19.9	15.3761	-1.07313	165932355	Sirt7	sirtuin 7
ILMN_1247384	1.46e-09	5.77e-11	19.9	15.3759	0.970398	146198774	Mrpl50	mitochondrial ribosomal protein L50
ILMN_2925281	1.47e-09	5.85e-11	19.9	15.3752	1.17212	60218876	Abcd3	ATP-binding cassette, sub-family D (ALD), member 3
ILMN_1218976	1.3e-09	5.07e-11	-20.1	15.3723	-0.845848	NA
ILMN_1214659	1.55e-09	6.21e-11	-19.8	15.372	-1.23146	NA
ILMN_2756704	1.45e-09	5.74e-11	19.9	15.3713	0.991048	118130163	Parm1	prostate androgen-regulated mucin-like protein 1
ILMN_3132949	1.55e-09	6.21e-11	-19.8	15.3661	-1.54275	124517692	Fbln2	fibulin 2
ILMN_2501191	1.56e-09	6.26e-11	-19.8	15.3652	-1.20442	26986616	Sulf1	sulfatase 1
ILMN_2593993	1.53e-09	6.14e-11	-19.8	15.3613	-1.42893	85677505	Eif4e2	eukaryotic translation initiation factor 4E member 2
ILMN_2705777	1.51e-09	6.02e-11	19.9	15.3578	1.13031	133892313	Gstm5	glutathione S-transferase, mu 5
ILMN_2602542	1.57e-09	6.33e-11	-19.8	15.3569	-1.11624	162287382	Lrmp	lymphoid-restricted membrane protein
ILMN_2592620	1.58e-09	6.39e-11	-19.8	15.3472	-1.11648	147899662	Rhog	ras homolog family member G
ILMN_1259668	1.5e-09	6e-11	19.9	15.3419	1.24867	141802860	Gm561	predicted gene 561
ILMN_2584685	1.57e-09	6.33e-11	-19.8	15.3315	-1.14725	26104891	Ikzf1	IKAROS family zinc finger 1
ILMN_1228479	1.61e-09	6.49e-11	19.7	15.33	1.16181	88900497	Kremen1	kringle containing transmembrane protein 1
ILMN_1228040	1.61e-09	6.5e-11	19.7	15.3166	1.24274	91982770	Ptcd3	pentatricopeptide repeat domain 3
ILMN_2656871	1.63e-09	6.59e-11	-19.7	15.3092	-1.48213	118130934	Tmem97	transmembrane protein 97
ILMN_2685759	1.58e-09	6.38e-11	-19.8	15.3084	-1.22347	133505570	Kif20b	kinesin family member 20B
ILMN_1234590	1.36e-09	5.36e-11	-20	15.2982	-0.78725	31982034	Rps8	ribosomal protein S8
ILMN_1257078	1.56e-09	6.3e-11	19.8	15.2979	1.45807	83649718	Btbd1	BTB (POZ) domain containing 1
ILMN_2534572	1.36e-09	5.34e-11	-20.1	15.2974	-0.874052	NA
ILMN_2672221	1.64e-09	6.66e-11	19.7	15.2963	1.42446	576067769	Fhod3	formin homology 2 domain containing 3
ILMN_1259388	1.58e-09	6.37e-11	-19.8	15.2927	-1.24875	227116285	Col6a1	collagen, type VI, alpha 1
ILMN_2507494	1.64e-09	6.63e-11	19.7	15.2898	1.05645	158517815	Tmem141	transmembrane protein 141
ILMN_1232884	1.65e-09	6.68e-11	-19.7	15.2892	-1.65044	289191339	Sphk1	sphingosine kinase 1
ILMN_2652936	1.56e-09	6.3e-11	-19.8	15.2817	-1.11245	9910549	Sec11a	SEC11 homolog A, signal peptidase complex subunit
ILMN_1227722	1.69e-09	6.86e-11	-19.7	15.272	-1.14928	NA
ILMN_2951120	1.69e-09	6.9e-11	19.6	15.2686	1.07145	145046241	Wbp1	WW domain binding protein 1
ILMN_2881019	1.56e-09	6.3e-11	19.8	15.2684	0.994304	594591522	Sh3kbp1	SH3-domain kinase binding protein 1
ILMN_2614728	1.65e-09	6.68e-11	19.7	15.2661	1.30618	227496209	Acadsb	acyl-Coenzyme A dehydrogenase, short/branched chain
ILMN_2808946	1.56e-09	6.27e-11	-19.8	15.2636	-0.983789	254675269	Rps5	ribosomal protein S5
ILMN_2667219	1.53e-09	6.13e-11	19.8	15.2559	0.968135	158937238	Timm8b	translocase of inner mitochondrial membrane 8B
ILMN_2678200	1.51e-09	6.03e-11	-19.9	15.254	-0.92587	93102416	Gars	glycyl-tRNA synthetase
ILMN_1232851	1.7e-09	6.94e-11	19.6	15.2495	1.23905	106507167	Rab12	RAB12, member RAS oncogene family
ILMN_1245609	1.72e-09	7.02e-11	-19.6	15.2472	-1.17671	940373617	Sgpl1	sphingosine phosphate lyase 1
ILMN_2527381	1.67e-09	6.78e-11	-19.7	15.2414	-1.0505	NA
ILMN_2654074	1.64e-09	6.62e-11	19.7	15.2334	1.21214	253314526	Sesn1	sestrin 1
ILMN_2868133	1.63e-09	6.61e-11	19.7	15.2278	1.05477	95113656	Gata6	GATA binding protein 6
ILMN_2852957	1.74e-09	7.11e-11	-19.6	15.2265	-1.13523	31560475	Dkk3	dickkopf WNT signaling pathway inhibitor 3
ILMN_1255287	1.64e-09	6.67e-11	-19.7	15.2144	-1.19364	NA
ILMN_2426480	1.77e-09	7.26e-11	-19.6	15.2123	-1.24793	NA	3830612M24	uncharacterized protein 3830612M24
ILMN_2666061	1.45e-09	5.77e-11	19.9	15.2103	0.974639	142348699	Ndufa4	NADH dehydrogenase (ubiquinone) 1 alpha subcomplex, 4
ILMN_2466809	1.74e-09	7.11e-11	-19.6	15.2093	-1.13412	118130006	Papss2	3'-phosphoadenosine 5'-phosphosulfate synthase 2
ILMN_2966722	1.65e-09	6.7e-11	-19.7	15.2073	-1.03865	162951868	Ywhah	tyrosine 3-monooxygenase/tryptophan 5-monooxygenase activation protein, eta polypeptide
ILMN_2518483	1.8e-09	7.38e-11	19.5	15.1973	1.10467	559098492	Pla2g12a	phospholipase A2, group XIIA
ILMN_2720674	1.77e-09	7.25e-11	-19.6	15.1962	-1.15368	40254328	Stard5	StAR-related lipid transfer (START) domain containing 5
ILMN_1247043	1.79e-09	7.34e-11	19.5	15.1959	1.17304	125988382	Ttc30b	tetratricopeptide repeat domain 30B
ILMN_2639155	1.74e-09	7.11e-11	-19.6	15.1953	-1.45041	254826749	Prcp	prolylcarboxypeptidase (angiotensinase C)
ILMN_2732961	1.8e-09	7.41e-11	19.5	15.1894	1.29737	893562350	Mff	mitochondrial fission factor
ILMN_2948086	1.52e-09	6.07e-11	-19.8	15.1886	-0.831728	922304327	Rps4x	ribosomal protein S4, X-linked
ILMN_3155245	1.81e-09	7.43e-11	-19.5	15.1781	-1.15463	557636688	Arhgap25	Rho GTPase activating protein 25
ILMN_2901180	1.79e-09	7.33e-11	-19.5	15.1705	-1.39476	802083935	Spc25	SPC25, NDC80 kinetochore complex component, homolog (S. cerevisiae)
ILMN_1227519	1.79e-09	7.34e-11	-19.5	15.1697	-1.08632	190684704	Imp4	IMP4, U3 small nucleolar ribonucleoprotein
ILMN_1239765	1.6e-09	6.48e-11	19.7	15.1673	0.904889	118129958	Prdx5	peroxiredoxin 5
ILMN_1230931	1.77e-09	7.23e-11	19.6	15.16	1.00149	142348236	2410015M20Rik	RIKEN cDNA 2410015M20 gene
ILMN_2513837	1.73e-09	7.04e-11	-19.6	15.1593	-1.23654	84490417	Gng10	guanine nucleotide binding protein (G protein), gamma 10
ILMN_1242233	1.58e-09	6.4e-11	19.8	15.1556	1.0465	919185341	Ndufb6	NADH dehydrogenase (ubiquinone) 1 beta subcomplex, 6
ILMN_2588055	1.83e-09	7.54e-11	19.5	15.1526	1.8887	930945786	Actb	actin, beta
ILMN_2668509	1.8e-09	7.4e-11	-19.5	15.1512	-1.363	254910958	Hp	haptoglobin
ILMN_2511456	1.87e-09	7.73e-11	-19.5	15.1428	-1.23167	161333855	Lrrc17	leucine rich repeat containing 17
ILMN_2653881	1.84e-09	7.57e-11	19.5	15.142	1.24188	NA
ILMN_1220875	1.82e-09	7.49e-11	-19.5	15.1405	-1.2104	261824053	Fkbp2	FK506 binding protein 2
ILMN_2749484	1.87e-09	7.72e-11	-19.5	15.1403	-1.09011	50263039	Rfc2	replication factor C (activator 1) 2
ILMN_2568516	1.89e-09	7.82e-11	19.4	15.1288	1.33607	26334218	Rbpms	RNA binding protein gene with multiple splicing
ILMN_2675874	1.91e-09	7.9e-11	19.4	15.1262	1.08729	156255174	Alas2	aminolevulinic acid synthase 2, erythroid
ILMN_2738345	1.83e-09	7.54e-11	19.5	15.1257	1.25669	146149188	Lims2	LIM and senescent cell antigen like domains 2
ILMN_2939652	1.89e-09	7.82e-11	19.4	15.1199	1.12854	118130755	Selenbp2	selenium binding protein 2
ILMN_2857957	1.91e-09	7.91e-11	19.4	15.1184	1.09262	261878513	Mgll	monoglyceride lipase
ILMN_2866189	1.79e-09	7.34e-11	-19.5	15.1184	-1.06009	209447053	Btg1	B cell translocation gene 1, anti-proliferative
ILMN_2848588	1.91e-09	7.91e-11	-19.4	15.1114	-1.04379	NA
ILMN_2775030	1.93e-09	8.02e-11	-19.4	15.1057	-1.1565	357527360	Folr2	folate receptor 2 (fetal)
ILMN_1242767	1.89e-09	7.8e-11	-19.4	15.1027	-1.24313	171916082	Dok1	docking protein 1
ILMN_2600537	1.82e-09	7.5e-11	-19.5	15.0988	-1.23069	550822135	Sri	sorcin
ILMN_1224404	1.82e-09	7.48e-11	-19.5	15.098	-0.9492	NA
ILMN_2893999	1.91e-09	7.92e-11	-19.4	15.0975	-1.0602	1001184327	Cers2	ceramide synthase 2
ILMN_2837855	1.84e-09	7.59e-11	-19.5	15.0847	-1.21261	238814330	Cbfb	core binding factor beta
ILMN_1227815	1.97e-09	8.21e-11	19.4	15.0767	1.22867	26328564	Idh3a	isocitrate dehydrogenase 3 (NAD+) alpha
ILMN_1228654	2e-09	8.37e-11	-19.3	15.0644	-1.08834	654822977	Zwint	ZW10 interactor
ILMN_1238713	1.93e-09	8.01e-11	19.4	15.0574	1.02483	12833809	Wdr33	WD repeat domain 33
ILMN_2655577	2e-09	8.36e-11	-19.3	15.0552	-1.05744	254587976	Pold1	polymerase (DNA directed), delta 1, catalytic subunit
ILMN_2510771	1.99e-09	8.3e-11	19.4	15.0527	1.02191	165905596	Fam220a	family with sequence similarity 220, member A
ILMN_2444411	2e-09	8.35e-11	19.3	15.0461	1.42062	320461716	Tnxb	tenascin XB
ILMN_2707147	1.94e-09	8.07e-11	19.4	15.0453	1.21171	549806811	Rangrf	RAN guanine nucleotide release factor
ILMN_2681583	2.04e-09	8.54e-11	19.3	15.0438	1.01663	142364504	Nipal3	NIPA-like domain containing 3
ILMN_1220039	1.95e-09	8.14e-11	-19.4	15.0406	-1.18443	162287088	Kif4	kinesin family member 4
ILMN_1222934	2.02e-09	8.48e-11	19.3	15.0254	1.1602	118130702	Bves	blood vessel epicardial substance
ILMN_1252470	2.07e-09	8.68e-11	19.3	15.0239	1.29385	118130498	Sorbs1	sorbin and SH3 domain containing 1
ILMN_2837543	1.92e-09	7.96e-11	-19.4	15.0156	-1.03848	111154108	Nras	neuroblastoma ras oncogene
ILMN_2795949	1.94e-09	8.06e-11	-19.4	15.0147	-1.33084	228008376	Knstrn	kinetochore-localized astrin/SPAG5 binding
ILMN_2662802	1.93e-09	8.03e-11	-19.4	15.0137	-1.10451	113930725	Ptx3	pentraxin related gene
ILMN_2603568	2.01e-09	8.42e-11	-19.3	15.0062	-1.08207	146198783	Leprot	leptin receptor overlapping transcript
ILMN_2734181	2.07e-09	8.71e-11	19.3	15.0041	1.18678	133892533	Acss2	acyl-CoA synthetase short-chain family member 2
ILMN_1252409	2e-09	8.36e-11	19.3	15.0037	1.07402	124487260	Chrna10	cholinergic receptor, nicotinic, alpha polypeptide 10
ILMN_2961091	2.1e-09	8.86e-11	-19.2	15.0028	-1.15707	110347496	Slc29a3	solute carrier family 29 (nucleoside transporters), member 3
ILMN_2619455	2e-09	8.36e-11	19.3	15.0026	0.988445	118131188	Mcat	malonyl CoA:ACP acyltransferase (mitochondrial)
ILMN_2672767	2.1e-09	8.85e-11	-19.3	14.9955	-1.0647	18702319	Actn4	actinin alpha 4
ILMN_1250286	2.1e-09	8.83e-11	-19.3	14.9934	-1.11511	115511051	Myo5a	myosin VA
ILMN_1223307	2e-09	8.39e-11	-19.3	14.9923	-0.991973	142367139	Pgs1	phosphatidylglycerophosphate synthase 1
ILMN_1253808	2.12e-09	8.93e-11	-19.2	14.9843	-1.71792	725798592	Oas1g	2'-5' oligoadenylate synthetase 1G
ILMN_2704637	2.15e-09	9.08e-11	-19.2	14.9764	-1.18239	178557740	Mdfic	MyoD family inhibitor domain containing
ILMN_1246770	1.91e-09	7.93e-11	-19.4	14.966	-1.97203	26081340
ILMN_2655015	2.04e-09	8.54e-11	19.3	14.9641	1.08692	451172118	Alad	aminolevulinate, delta-, dehydratase
ILMN_1228245	2.18e-09	9.21e-11	19.2	14.9637	1.09827	158508450	Prickle1	prickle planar cell polarity protein 1
ILMN_1237963	2.19e-09	9.25e-11	-19.2	14.9599	-1.04493	188528711	Alg8	asparagine-linked glycosylation 8 (alpha-1,3-glucosyltransferase)
ILMN_1260262	1.95e-09	8.14e-11	19.4	14.9583	1.16201	142384716	Mrpl30	mitochondrial ribosomal protein L30
ILMN_2653265	2.05e-09	8.62e-11	19.3	14.9574	1.34461	157951742	H2-Ke6	H2-K region expressed gene 6
ILMN_2955535	2.16e-09	9.12e-11	19.2	14.9556	1.12205	226423885	Rmnd1	required for meiotic nuclear division 1 homolog
ILMN_1258578	2.15e-09	9.08e-11	-19.2	14.9554	-1.03733	557357699	Ahnak	AHNAK nucleoprotein (desmoyokin)
ILMN_1228557	2.21e-09	9.37e-11	-19.2	14.9445	-1.15608	162287136	Id2	inhibitor of DNA binding 2
ILMN_1219298	2.2e-09	9.32e-11	19.2	14.9376	1.35413	142374158	Art4	ADP-ribosyltransferase 4
ILMN_2723718	2.21e-09	9.39e-11	-19.2	14.9366	-1.40823	188035857	Rcn3	reticulocalbin 3, EF-hand calcium binding domain
ILMN_2628488	2.21e-09	9.34e-11	19.2	14.9358	1.19594	553727117	Pick1	protein interacting with C kinase 1
ILMN_2499264	2.24e-09	9.52e-11	19.1	14.9315	1.03925	657940854	Mfap3l	microfibrillar-associated protein 3-like
ILMN_2879534	2.18e-09	9.2e-11	19.2	14.9311	1.01262	172072649	Extl1	exostoses (multiple)-like 1
ILMN_2769772	2.21e-09	9.36e-11	19.2	14.9295	1.27465	111120320	Pik3ip1	phosphoinositide-3-kinase interacting protein 1
ILMN_2746234	1.86e-09	7.67e-11	-19.5	14.9291	-1.10027	NA
ILMN_2536024	1.95e-09	8.11e-11	-19.4	14.9226	-0.895849	NA
ILMN_1237546	2.25e-09	9.57e-11	19.1	14.9221	1.01853	118130163	Parm1	prostate androgen-regulated mucin-like protein 1
ILMN_1225196	2.26e-09	9.63e-11	-19.1	14.9175	-1.141	1041817900	Tgfb2	transforming growth factor, beta 2
ILMN_2759853	2.21e-09	9.38e-11	19.2	14.9122	1.19485	NA
ILMN_3133352	2.24e-09	9.55e-11	19.1	14.9098	1.06461	101943420	Ung	uracil DNA glycosylase
ILMN_2790246	2.07e-09	8.68e-11	19.3	14.9046	1.3451	11612514	Herpud1	homocysteine-inducible, endoplasmic reticulum stress-inducible, ubiquitin-like domain member 1
ILMN_2704141	2.23e-09	9.48e-11	-19.1	14.8941	-1.04441	171916082	Dok1	docking protein 1
ILMN_2694687	2.3e-09	9.85e-11	19.1	14.8933	1.13127	226437624	Mypn	myopalladin
ILMN_2751709	2.27e-09	9.68e-11	19.1	14.8913	1.01915	255958283	Mrpl37	mitochondrial ribosomal protein L37
ILMN_1258376	2.3e-09	9.81e-11	-19.1	14.8904	-1.04127	170295854	Kcnk6	potassium inwardly-rectifying channel, subfamily K, member 6
ILMN_2997379	2.29e-09	9.77e-11	19.1	14.8898	1.01394	295424110	Mterf2	mitochondrial transcription termination factor 2
ILMN_3008924	2.3e-09	9.84e-11	-19.1	14.8888	-1.28807	124249074	Mob3a	MOB kinase activator 3A
ILMN_2619528	2.25e-09	9.59e-11	-19.1	14.8881	-1.16137	394025739	Klhl6	kelch-like 6
ILMN_2427971	2.32e-09	9.98e-11	19.1	14.8777	1.05364	296040464	Tfdp2	transcription factor Dp 2
ILMN_2692696	2.29e-09	9.78e-11	-19.1	14.877	-1.28361	158635996	Pla2g7	phospholipase A2, group VII (platelet-activating factor acetylhydrolase, plasma)
ILMN_2707079	2.32e-09	9.98e-11	19.1	14.8769	1.14074	118130585	Sirt5	sirtuin 5
ILMN_2515784	2.32e-09	9.97e-11	-19.1	14.8743	-1.10308	125490374	Tspan6	tetraspanin 6
ILMN_2666312	2.3e-09	9.82e-11	19.1	14.8735	1.41534	77020278	Tmem82	transmembrane protein 82
ILMN_2663211	2.32e-09	9.99e-11	-19.1	14.873	-1.14365	142386655	Stbd1	starch binding domain 1
ILMN_2474052	2.33e-09	1e-10	-19.1	14.8726	-1.04266	NA
ILMN_2749842	2.31e-09	9.93e-11	19.1	14.8724	1.27885	166197684	Slc47a1	solute carrier family 47, member 1
ILMN_2659337	2.28e-09	9.71e-11	-19.1	14.8722	-1.16345	449020136	Cenpk	centromere protein K
ILMN_2752030	2.3e-09	9.87e-11	19.1	14.8711	1.34549	161086894	Cacna2d1	calcium channel, voltage-dependent, alpha2/delta subunit 1
ILMN_2597710	2.29e-09	9.79e-11	-19.1	14.869	-1.09006	489406299	Lmna	lamin A
ILMN_1227012	2.33e-09	1e-10	19.1	14.8576	1.35173	21314825	Ndufb4	NADH dehydrogenase (ubiquinone) 1 beta subcomplex 4
ILMN_1231390	2.3e-09	9.85e-11	19.1	14.8531	1.01537	118131171	Mrpl3	mitochondrial ribosomal protein L3
ILMN_1247367	2.12e-09	8.92e-11	-19.2	14.8457	-0.890592	NA
ILMN_2693991	2.38e-09	1.03e-10	-19	14.8414	-1.33679	410651499	Gpr65	G-protein coupled receptor 65
ILMN_2644469	2.04e-09	8.58e-11	-19.3	14.8401	-0.839969	NA
ILMN_1260033	2.33e-09	1e-10	19.1	14.834	1.08973	158508694	Map1lc3b	microtubule-associated protein 1 light chain 3 beta
ILMN_2838308	2.39e-09	1.04e-10	19	14.8265	1.05481	31981773	Fmo1	flavin containing monooxygenase 1
ILMN_2810937	2.3e-09	9.86e-11	19.1	14.8245	1.1836	157841185	Slc25a42	solute carrier family 25, member 42
ILMN_2762361	2.23e-09	9.47e-11	19.1	14.8244	1.03531	602152750	Mrps23	mitochondrial ribosomal protein S23
ILMN_2876482	2.37e-09	1.02e-10	19	14.8233	1.03241	255982503	Bzw2	basic leucine zipper and W2 domains 2
ILMN_2741114	2.4e-09	1.04e-10	-19	14.8232	-1.21252	6754097	Gusb	glucuronidase, beta
ILMN_1250075	2.4e-09	1.04e-10	-19	14.8228	-1.41221	612407857	Dpysl3	dihydropyrimidinase-like 3
ILMN_2769795	2.31e-09	9.89e-11	19.1	14.8205	1.63238	77404187	Phkg1	phosphorylase kinase gamma 1
ILMN_1214412	2.32e-09	9.99e-11	19.1	14.8201	1.03761	50355938	Antxr2	anthrax toxin receptor 2
ILMN_2765936	2.41e-09	1.05e-10	19	14.8163	1.16149	31982182	Fam73b	family with sequence similarity 73, member B
ILMN_1240264	2.38e-09	1.03e-10	19	14.8154	2.28115	114052525	Usp2	ubiquitin specific peptidase 2
ILMN_1256702	2.36e-09	1.02e-10	-19	14.7943	-1.45468	113930762	S100a10	S100 calcium binding protein A10 (calpactin)
ILMN_2640542	2.5e-09	1.09e-10	18.9	14.7896	1.01505	928192569	Colec11	collectin sub-family member 11
ILMN_2601833	2.51e-09	1.09e-10	-18.9	14.7832	-1.16274	955471921	Plcg2	phospholipase C, gamma 2
ILMN_1221736	2.51e-09	1.09e-10	-18.9	14.7767	-1.2612	213418054	Samhd1	SAM domain and HD domain, 1
ILMN_1213920	2.49e-09	1.08e-10	18.9	14.7666	1.06243	88853569	Mkrn2	makorin, ring finger protein, 2
[truncated: 43,319 more rows]
